# Supplementary material for: Integrated Metabolomics and Transcriptome Revealed the Effect of Fermented Lycium barbarum Residue Promoting Ovis aries Immunity
Source: Front Immunol. 2022 Apr 8;13:889436. doi: 10.3389/fimmu.2022.889436 (PMC9024334; doi:10.3389/fimmu.2022.889436)
Supplement: Supplementary file 2 [file Table_1.xlsx]

## Sheet: sheet
Supplementary Table 1. Gene ontology enrichment analysis on DEGs in sheep of RW and RCON treatments.
Category	GOID	Description	GeneRatio	BgRatio	p-value	padj	geneID	geneName	Count	Up	Up_Gene_id	Down	Down_Gene_id
BP	GO:0043604	amide biosynthetic process	71/416	376/5286	5.22919e-13	2.37928e-10	101107098/101112339/114114013/114112986/114116976/101109655/101117060/114113983/101104237/105601845/101115593/101112471/106990112/101114892/101103412/101114092/114115299/114114874/101103232/100037668/101117395/114113981/101116985/101122127/101117063/114108601/101106836/100036761/101109212/101115108/114115632/101109132/105607128/114118423/105611038/101109830/101104199/114108769/106991466/114111301…	LOC101107098/LOC101112339/LOC114114013/LOC114112986/LOC114116976/LOC101109655/LOC101117060/LOC114113983/LOC101104237/LOC105601845/LOC101115593/LOC101112471/RPS26/LOC101114892/LOC101103412/LOC101114092/LOC114115299/LOC114114874/LOC101103232/LOC100037668/LOC101117395/LOC114113981/LOC101116985/LOC101122127/LOC101117063/LOC114108601/RPL3/RPS18/LOC101109212/TSFM/LOC114115632/LOC101109132/LOC105607128/…	71	18	101107098/114116976/101109655/101117060/101103412/114113981/101116985/101122127/101117063/114108601/105611038/101120073/101110719/114116830/106990100/101121379/101109011/101118607	53	101112339/114114013/114112986/114113983/101104237/105601845/101115593/101112471/106990112/101114892/101114092/114115299/114114874/101103232/100037668/101117395/101106836/100036761/101109212/101115108/114115632/101109132/105607128/114118423/101109830/101104199/114108769/106991466/114111301/101105982/101121019/105610137/678684/114108662/106991051/101109020/101118649/101106725/100305129/114108775/10…
BP	GO:0006412	translation	69/416	367/5286	1.47008e-12	2.92558e-10	101107098/101112339/114114013/114112986/114116976/101109655/101117060/114113983/101104237/105601845/101115593/101112471/106990112/101114892/101103412/101114092/114115299/114114874/101103232/100037668/101117395/114113981/101116985/101122127/101117063/114108601/101106836/100036761/101109212/101115108/114115632/101109132/105607128/114118423/105611038/101109830/101104199/114108769/106991466/114111301…	LOC101107098/LOC101112339/LOC114114013/LOC114112986/LOC114116976/LOC101109655/LOC101117060/LOC114113983/LOC101104237/LOC105601845/LOC101115593/LOC101112471/RPS26/LOC101114892/LOC101103412/LOC101114092/LOC114115299/LOC114114874/LOC101103232/LOC100037668/LOC101117395/LOC114113981/LOC101116985/LOC101122127/LOC101117063/LOC114108601/RPL3/RPS18/LOC101109212/TSFM/LOC114115632/LOC101109132/LOC105607128/…	69	17	101107098/114116976/101109655/101117060/101103412/114113981/101116985/101122127/101117063/114108601/105611038/101110719/114116830/106990100/101121379/101109011/101118607	52	101112339/114114013/114112986/114113983/101104237/105601845/101115593/101112471/106990112/101114892/101114092/114115299/114114874/101103232/100037668/101117395/101106836/100036761/101109212/101115108/114115632/101109132/105607128/114118423/101109830/101104199/114108769/106991466/114111301/101105982/101121019/105610137/678684/114108662/106991051/101118649/101106725/100305129/114108775/101111087/10…
BP	GO:0043043	peptide biosynthetic process	69/416	369/5286	1.92896e-12	2.92558e-10	101107098/101112339/114114013/114112986/114116976/101109655/101117060/114113983/101104237/105601845/101115593/101112471/106990112/101114892/101103412/101114092/114115299/114114874/101103232/100037668/101117395/114113981/101116985/101122127/101117063/114108601/101106836/100036761/101109212/101115108/114115632/101109132/105607128/114118423/105611038/101109830/101104199/114108769/106991466/114111301…	LOC101107098/LOC101112339/LOC114114013/LOC114112986/LOC114116976/LOC101109655/LOC101117060/LOC114113983/LOC101104237/LOC105601845/LOC101115593/LOC101112471/RPS26/LOC101114892/LOC101103412/LOC101114092/LOC114115299/LOC114114874/LOC101103232/LOC100037668/LOC101117395/LOC114113981/LOC101116985/LOC101122127/LOC101117063/LOC114108601/RPL3/RPS18/LOC101109212/TSFM/LOC114115632/LOC101109132/LOC105607128/…	69	17	101107098/114116976/101109655/101117060/101103412/114113981/101116985/101122127/101117063/114108601/105611038/101110719/114116830/106990100/101121379/101109011/101118607	52	101112339/114114013/114112986/114113983/101104237/105601845/101115593/101112471/106990112/101114892/101114092/114115299/114114874/101103232/100037668/101117395/101106836/100036761/101109212/101115108/114115632/101109132/105607128/114118423/101109830/101104199/114108769/106991466/114111301/101105982/101121019/105610137/678684/114108662/106991051/101118649/101106725/100305129/114108775/101111087/10…
BP	GO:0043603	cellular amide metabolic process	71/416	388/5286	2.61192e-12	2.97106e-10	101107098/101112339/114114013/114112986/114116976/101109655/101117060/114113983/101104237/105601845/101115593/101112471/106990112/101114892/101103412/101114092/114115299/114114874/101103232/100037668/101117395/114113981/101116985/101122127/101117063/114108601/101106836/100036761/101109212/101115108/114115632/101109132/105607128/114118423/105611038/101109830/101104199/114108769/106991466/114111301…	LOC101107098/LOC101112339/LOC114114013/LOC114112986/LOC114116976/LOC101109655/LOC101117060/LOC114113983/LOC101104237/LOC105601845/LOC101115593/LOC101112471/RPS26/LOC101114892/LOC101103412/LOC101114092/LOC114115299/LOC114114874/LOC101103232/LOC100037668/LOC101117395/LOC114113981/LOC101116985/LOC101122127/LOC101117063/LOC114108601/RPL3/RPS18/LOC101109212/TSFM/LOC114115632/LOC101109132/LOC105607128/…	71	18	101107098/114116976/101109655/101117060/101103412/114113981/101116985/101122127/101117063/114108601/105611038/101120073/101110719/114116830/106990100/101121379/101109011/101118607	53	101112339/114114013/114112986/114113983/101104237/105601845/101115593/101112471/106990112/101114892/101114092/114115299/114114874/101103232/100037668/101117395/101106836/100036761/101109212/101115108/114115632/101109132/105607128/114118423/101109830/101104199/114108769/106991466/114111301/101105982/101121019/105610137/678684/114108662/106991051/101109020/101118649/101106725/100305129/114108775/10…
BP	GO:0006518	peptide metabolic process	69/416	376/5286	4.89407e-12	4.45361e-10	101107098/101112339/114114013/114112986/114116976/101109655/101117060/114113983/101104237/105601845/101115593/101112471/106990112/101114892/101103412/101114092/114115299/114114874/101103232/100037668/101117395/114113981/101116985/101122127/101117063/114108601/101106836/100036761/101109212/101115108/114115632/101109132/105607128/114118423/105611038/101109830/101104199/114108769/106991466/114111301…	LOC101107098/LOC101112339/LOC114114013/LOC114112986/LOC114116976/LOC101109655/LOC101117060/LOC114113983/LOC101104237/LOC105601845/LOC101115593/LOC101112471/RPS26/LOC101114892/LOC101103412/LOC101114092/LOC114115299/LOC114114874/LOC101103232/LOC100037668/LOC101117395/LOC114113981/LOC101116985/LOC101122127/LOC101117063/LOC114108601/RPL3/RPS18/LOC101109212/TSFM/LOC114115632/LOC101109132/LOC105607128/…	69	17	101107098/114116976/101109655/101117060/101103412/114113981/101116985/101122127/101117063/114108601/105611038/101110719/114116830/106990100/101121379/101109011/101118607	52	101112339/114114013/114112986/114113983/101104237/105601845/101115593/101112471/106990112/101114892/101114092/114115299/114114874/101103232/100037668/101117395/101106836/100036761/101109212/101115108/114115632/101109132/105607128/114118423/101109830/101104199/114108769/106991466/114111301/101105982/101121019/105610137/678684/114108662/106991051/101118649/101106725/100305129/114108775/101111087/10…
BP	GO:0006457	protein folding	16/416	73/5286	0.000129708	0.00983617	101112429/101122667/101101847/101117797/101107793/106990104/101104396/101105132/101106462/101105450/101102106/101113897/105605968/100037672/106990091/101123174	PFDN6/LOC101122667/FKBP2/HSP90AB1/TBCA/LOC106990104/CALR/LOC101105132/PPID/PPIH/PFDN2/DNAJB11/LOC105605968/GRPEL1/DNAJA1/DNAJA3	16	0		16	101112429/101122667/101101847/101117797/101107793/106990104/101104396/101105132/101106462/101105450/101102106/101113897/105605968/100037672/106990091/101123174
BP	GO:0006333	chromatin assembly or disassembly	7/416	28/5286	0.00491825	0.319686	101113111/101118761/101102223/114118278/101123293/101110211/101113893	LOC101113111/LOC101118761/LOC101102223/LOC114118278/ASF1B/TSPYL2/LOC101113893	7	2	101123293/101113893	5	101113111/101118761/101102223/114118278/101110211
BP	GO:0006413	translational initiation	5/416	18/5286	0.0106908	0.562811	106991466/114108775/101103218/101115042/101114218	LOC106991466/LOC114108775/EIF4E2/MTIF3/EIF1B	5	0		5	106991466/114108775/101103218/101115042/101114218
BP	GO:0006334	nucleosome assembly	6/416	26/5286	0.0136064	0.562811	101113111/101118761/101102223/114118278/101110211/101113893	LOC101113111/LOC101118761/LOC101102223/LOC114118278/TSPYL2/LOC101113893	6	1	101113893	5	101113111/101118761/101102223/114118278/101110211
BP	GO:0031497	chromatin assembly	6/416	26/5286	0.0136064	0.562811	101113111/101118761/101102223/114118278/101110211/101113893	LOC101113111/LOC101118761/LOC101102223/LOC114118278/TSPYL2/LOC101113893	6	1	101113893	5	101113111/101118761/101102223/114118278/101110211
BP	GO:0034728	nucleosome organization	6/416	26/5286	0.0136064	0.562811	101113111/101118761/101102223/114118278/101110211/101113893	LOC101113111/LOC101118761/LOC101102223/LOC114118278/TSPYL2/LOC101113893	6	1	101113893	5	101113111/101118761/101102223/114118278/101110211
BP	GO:0006323	DNA packaging	6/416	27/5286	0.0163653	0.620518	101113111/101118761/101102223/114118278/101110211/101113893	LOC101113111/LOC101118761/LOC101102223/LOC114118278/TSPYL2/LOC101113893	6	1	101113893	5	101113111/101118761/101102223/114118278/101110211
BP	GO:0065004	protein-DNA complex assembly	6/416	29/5286	0.0229915	0.747223	101113111/101118761/101102223/114118278/101110211/101113893	LOC101113111/LOC101118761/LOC101102223/LOC114118278/TSPYL2/LOC101113893	6	1	101113893	5	101113111/101118761/101102223/114118278/101110211
BP	GO:0071824	protein-DNA complex subunit organization	6/416	29/5286	0.0229915	0.747223	101113111/101118761/101102223/114118278/101110211/101113893	LOC101113111/LOC101118761/LOC101102223/LOC114118278/TSPYL2/LOC101113893	6	1	101113893	5	101113111/101118761/101102223/114118278/101110211
BP	GO:0071103	DNA conformation change	6/416	32/5286	0.0359632	0.941539	101113111/101118761/101102223/114118278/101110211/101113893	LOC101113111/LOC101118761/LOC101102223/LOC114118278/TSPYL2/LOC101113893	6	1	101113893	5	101113111/101118761/101102223/114118278/101110211
BP	GO:0034622	cellular protein-containing complex assembly	11/416	77/5286	0.0372241	0.941539	101113111/101118761/101107793/101102223/114118278/114115271/101117598/101115451/101110211/101113893/101108893	LOC101113111/LOC101118761/TBCA/LOC101102223/LOC114118278/LOC114115271/TUBGCP3/TUBGCP6/TSPYL2/LOC101113893/CAPZB	11	3	101117598/101115451/101113893	8	101113111/101118761/101107793/101102223/114118278/114115271/101110211/101108893
BP	GO:0051336	regulation of hydrolase activity	4/416	18/5286	0.0477923	0.941539	101110916/101117299/101105506/101109393	ATP5IF1/LOC101117299/IQGAP2/RASAL1	4	1	101109393	3	101110916/101117299/101105506
BP	GO:0000375	RNA splicing, via transesterification reactions	3/416	11/5286	0.0496235	0.941539	101103685/101115879/101108070	SART1/SNW1/PRPF6	3	0		3	101103685/101115879/101108070
BP	GO:0000377	RNA splicing, via transesterification reactions with bulged adenosine as nucleophile	3/416	11/5286	0.0496235	0.941539	101103685/101115879/101108070	SART1/SNW1/PRPF6	3	0		3	101103685/101115879/101108070
BP	GO:0000398	mRNA splicing, via spliceosome	3/416	11/5286	0.0496235	0.941539	101103685/101115879/101108070	SART1/SNW1/PRPF6	3	0		3	101103685/101115879/101108070
BP	GO:0098656	anion transmembrane transport	4/416	19/5286	0.0569123	0.941539	101109558/101119078/101115921/114108779	SLC7A9/SLC7A4/MPC2/LOC114108779	4	2	101119078/114108779	2	101109558/101115921
BP	GO:1903825	organic acid transmembrane transport	4/416	19/5286	0.0569123	0.941539	101109558/101119078/101115921/114108779	SLC7A9/SLC7A4/MPC2/LOC114108779	4	2	101119078/114108779	2	101109558/101115921
BP	GO:1905039	carboxylic acid transmembrane transport	4/416	19/5286	0.0569123	0.941539	101109558/101119078/101115921/114108779	SLC7A9/SLC7A4/MPC2/LOC114108779	4	2	101119078/114108779	2	101109558/101115921
BP	GO:0048522	positive regulation of cellular process	7/416	45/5286	0.059738	0.941539	101103082/114115271/101117598/101115451/114114520/443198/105612468	LOC101103082/LOC114115271/TUBGCP3/TUBGCP6/LOC114114520/HNF1B/LOC105612468	7	4	101117598/101115451/443198/105612468	3	101103082/114115271/114114520
BP	GO:0007219	Notch signaling pathway	3/416	12/5286	0.0624159	0.941539	101103082/105612468/101111324	LOC101103082/LOC105612468/NOTCH4	3	1	105612468	2	101103082/101111324
BP	GO:0043087	regulation of GTPase activity	3/416	12/5286	0.0624159	0.941539	101117299/101105506/101109393	LOC101117299/IQGAP2/RASAL1	3	1	101109393	2	101117299/101105506
BP	GO:0071705	nitrogen compound transport	15/416	126/5286	0.0684015	0.941539	101109558/101119078/101111999/101121793/100302356/101114615/101117328/101104838/101107440/101106521/101119310/101105172/114112580/114116192/114117476	SLC7A9/SLC7A4/TCN1/RRBP1/SLC14A1/VTI1B/CLTB/LOC101104838/EXOC4/TNPO2/AP1G2/RAMP2/LOC114112580/LOC114116192/LOC114117476	15	4	101119078/101111999/101104838/114112580	11	101109558/101121793/100302356/101114615/101117328/101107440/101106521/101119310/101105172/114116192/114117476
BP	GO:0006325	chromatin organization	7/416	47/5286	0.0724798	0.941539	101113111/101118761/101102223/114118278/101123293/101110211/101113893	LOC101113111/LOC101118761/LOC101102223/LOC114118278/ASF1B/TSPYL2/LOC101113893	7	2	101123293/101113893	5	101113111/101118761/101102223/114118278/101110211
BP	GO:0097435	supramolecular fiber organization	5/416	29/5286	0.0729273	0.941539	114115271/101117598/101122133/101115451/101108893	LOC114115271/TUBGCP3/CEP126/TUBGCP6/CAPZB	5	3	101117598/101122133/101115451	2	114115271/101108893
BP	GO:0071702	organic substance transport	18/416	159/5286	0.0731304	0.941539	101109558/101119078/101111999/101115921/114108779/101121793/100302356/101114615/101117328/101104838/101107440/101106521/101119310/101105172/114112580/114116192/114117476/105605766	SLC7A9/SLC7A4/TCN1/MPC2/LOC114108779/RRBP1/SLC14A1/VTI1B/CLTB/LOC101104838/EXOC4/TNPO2/AP1G2/RAMP2/LOC114112580/LOC114116192/LOC114117476/LOC105605766	18	5	101119078/101111999/114108779/101104838/114112580	13	101109558/101115921/101121793/100302356/101114615/101117328/101107440/101106521/101119310/101105172/114116192/114117476/105605766
BP	GO:0010638	positive regulation of organelle organization	3/416	13/5286	0.0765647	0.941539	114115271/101117598/101115451	LOC114115271/TUBGCP3/TUBGCP6	3	2	101117598/101115451	1	114115271
BP	GO:0030154	cell differentiation	3/416	13/5286	0.0765647	0.941539	114116076/101111822/101111324	LOC114116076/DRAXIN/NOTCH4	3	1	114116076	2	101111822/101111324
BP	GO:0031334	positive regulation of protein complex assembly	3/416	13/5286	0.0765647	0.941539	114115271/101117598/101115451	LOC114115271/TUBGCP3/TUBGCP6	3	2	101117598/101115451	1	114115271
BP	GO:0032273	positive regulation of protein polymerization	3/416	13/5286	0.0765647	0.941539	114115271/101117598/101115451	LOC114115271/TUBGCP3/TUBGCP6	3	2	101117598/101115451	1	114115271
BP	GO:0044089	positive regulation of cellular component biogenesis	3/416	13/5286	0.0765647	0.941539	114115271/101117598/101115451	LOC114115271/TUBGCP3/TUBGCP6	3	2	101117598/101115451	1	114115271
BP	GO:0051495	positive regulation of cytoskeleton organization	3/416	13/5286	0.0765647	0.941539	114115271/101117598/101115451	LOC114115271/TUBGCP3/TUBGCP6	3	2	101117598/101115451	1	114115271
BP	GO:1902905	positive regulation of supramolecular fiber organization	3/416	13/5286	0.0765647	0.941539	114115271/101117598/101115451	LOC114115271/TUBGCP3/TUBGCP6	3	2	101117598/101115451	1	114115271
BP	GO:0032787	monocarboxylic acid metabolic process	5/416	31/5286	0.0919258	0.955986	100192316/101122862/101120073/101119642/443489	HADHA/HADH/ASNS/ACOX3/PFKM	5	2	101120073/101119642	3	100192316/101122862/443489
BP	GO:0051130	positive regulation of cellular component organization	3/416	14/5286	0.0919764	0.955986	114115271/101117598/101115451	LOC114115271/TUBGCP3/TUBGCP6	3	2	101117598/101115451	1	114115271
BP	GO:0048518	positive regulation of biological process	7/416	51/5286	0.102418	0.955986	101103082/114115271/101117598/101115451/114114520/443198/105612468	LOC101103082/LOC114115271/TUBGCP3/TUBGCP6/LOC114114520/HNF1B/LOC105612468	7	4	101117598/101115451/443198/105612468	3	101103082/114115271/114114520
BP	GO:0044283	small molecule biosynthetic process	8/416	61/5286	0.103411	0.955986	101120669/105607129/101113423/101120073/101109020/101114205/101102072/443489	PCK2/AOPEP/NT5M/ASNS/MTHFD1/RNPEP/LOC101102072/PFKM	8	3	101113423/101120073/101114205	5	101120669/105607129/101109020/101102072/443489
BP	GO:0001522	pseudouridine synthesis	3/416	15/5286	0.108548	0.955986	101102844/100302353/100216437	RPUSD3/PUS1/DKC1	3	0		3	101102844/100302353/100216437
BP	GO:0006221	pyrimidine nucleotide biosynthetic process	3/416	15/5286	0.108548	0.955986	101103082/105612468/101102072	LOC101103082/LOC105612468/LOC101102072	3	1	105612468	2	101103082/101102072
BP	GO:0006397	mRNA processing	5/416	33/5286	0.113207	0.955986	101103685/101103254/101115879/101108070/101117378	SART1/SSU72/SNW1/PRPF6/CSTF2T	5	0		5	101103685/101103254/101115879/101108070/101117378
BP	GO:0050790	regulation of catalytic activity	4/416	24/5286	0.114957	0.955986	101110916/101117299/101105506/101109393	ATP5IF1/LOC101117299/IQGAP2/RASAL1	4	1	101109393	3	101110916/101117299/101105506
BP	GO:0048869	cellular developmental process	3/416	16/5286	0.126171	0.955986	114116076/101111822/101111324	LOC114116076/DRAXIN/NOTCH4	3	1	114116076	2	101111822/101111324
BP	GO:0042886	amide transport	12/416	106/5286	0.126989	0.955986	101121793/100302356/101114615/101117328/101104838/101107440/101106521/101119310/101105172/114112580/114116192/114117476	RRBP1/SLC14A1/VTI1B/CLTB/LOC101104838/EXOC4/TNPO2/AP1G2/RAMP2/LOC114112580/LOC114116192/LOC114117476	12	2	101104838/114112580	10	101121793/100302356/101114615/101117328/101107440/101106521/101119310/101105172/114116192/114117476
BP	GO:0065003	protein-containing complex assembly	13/416	118/5286	0.134593	0.955986	101113111/101118761/101107793/101102223/114118278/114115271/101117598/101115451/101110211/101116367/101113893/101108893/101106463	LOC101113111/LOC101118761/TBCA/LOC101102223/LOC114118278/LOC114115271/TUBGCP3/TUBGCP6/TSPYL2/KCTD5/LOC101113893/CAPZB/HSCB	13	4	101117598/101115451/101116367/101113893	9	101113111/101118761/101107793/101102223/114118278/114115271/101110211/101108893/101106463
BP	GO:0055114	oxidation-reduction process	35/416	369/5286	0.137628	0.955986	101105114/101119706/101106659/101102606/101121820/101104808/101118054/101104144/100192316/101113498/101104080/101121574/101122862/101119041/101116511/101109020/101119642/101111953/101108542/101105651/101117988/101119850/101123106/101106116/novel.165/101103440/101118899/443343/101121924/780457/114114924/101122865/106990934/101117221/101111965	LOC101105114/LOC101119706/MAOB/ACADSB/LOC101121820/LOC101104808/AIFM3/IMPDH1/HADHA/SQOR/IDH3B/AIFM1/HADH/LOC101119041/ALDH2/MTHFD1/ACOX3/SUOX/CPOX/LOC101105651/ERO1B/ACADS/RETSAT/CHDH/-/PPOX/NDUFS4/ALDH1A1/FOXRED2/SOD2/LOC114114924/LOC101122865/LOC106990934/MSRA/LOC101111965	35	6	101119706/101119041/101119642/101121924/780457/101117221	29	101105114/101106659/101102606/101121820/101104808/101118054/101104144/100192316/101113498/101104080/101121574/101122862/101116511/101109020/101111953/101108542/101105651/101117988/101119850/101123106/101106116/novel.165/101103440/101118899/443343/114114924/101122865/106990934/101111965
BP	GO:0015711	organic anion transport	4/416	26/5286	0.14336	0.955986	101109558/101119078/101115921/114108779	SLC7A9/SLC7A4/MPC2/LOC114108779	4	2	101119078/114108779	2	101109558/101115921
BP	GO:0015849	organic acid transport	4/416	26/5286	0.14336	0.955986	101109558/101119078/101115921/114108779	SLC7A9/SLC7A4/MPC2/LOC114108779	4	2	101119078/114108779	2	101109558/101115921
BP	GO:0032271	regulation of protein polymerization	4/416	26/5286	0.14336	0.955986	114115271/101117598/101115451/101108893	LOC114115271/TUBGCP3/TUBGCP6/CAPZB	4	2	101117598/101115451	2	114115271/101108893
BP	GO:0043254	regulation of protein complex assembly	4/416	26/5286	0.14336	0.955986	114115271/101117598/101115451/101108893	LOC114115271/TUBGCP3/TUBGCP6/CAPZB	4	2	101117598/101115451	2	114115271/101108893
BP	GO:0044087	regulation of cellular component biogenesis	4/416	26/5286	0.14336	0.955986	114115271/101117598/101115451/101108893	LOC114115271/TUBGCP3/TUBGCP6/CAPZB	4	2	101117598/101115451	2	114115271/101108893
BP	GO:0046942	carboxylic acid transport	4/416	26/5286	0.14336	0.955986	101109558/101119078/101115921/114108779	SLC7A9/SLC7A4/MPC2/LOC114108779	4	2	101119078/114108779	2	101109558/101115921
BP	GO:0065009	regulation of molecular function	4/416	26/5286	0.14336	0.955986	101110916/101117299/101105506/101109393	ATP5IF1/LOC101117299/IQGAP2/RASAL1	4	1	101109393	3	101110916/101117299/101105506
BP	GO:1902903	regulation of supramolecular fiber organization	4/416	26/5286	0.14336	0.955986	114115271/101117598/101115451/101108893	LOC114115271/TUBGCP3/TUBGCP6/CAPZB	4	2	101117598/101115451	2	114115271/101108893
BP	GO:0016042	lipid catabolic process	3/416	17/5286	0.144733	0.955986	101119642/101113661/101116150	ACOX3/PAFAH2/PLA2G4D	3	2	101119642/101116150	1	101113661
BP	GO:0072528	pyrimidine-containing compound biosynthetic process	3/416	17/5286	0.144733	0.955986	101103082/105612468/101102072	LOC101103082/LOC105612468/LOC101102072	3	1	105612468	2	101103082/101102072
BP	GO:0016053	organic acid biosynthetic process	5/416	36/5286	0.149069	0.955986	105607129/101120073/101109020/101114205/443489	AOPEP/ASNS/MTHFD1/RNPEP/PFKM	5	2	101120073/101114205	3	105607129/101109020/443489
BP	GO:0046394	carboxylic acid biosynthetic process	5/416	36/5286	0.149069	0.955986	105607129/101120073/101109020/101114205/443489	AOPEP/ASNS/MTHFD1/RNPEP/PFKM	5	2	101120073/101114205	3	105607129/101109020/443489
BP	GO:0006631	fatty acid metabolic process	3/416	18/5286	0.164122	0.955986	100192316/101122862/101119642	HADHA/HADH/ACOX3	3	1	101119642	2	100192316/101122862
BP	GO:0008380	RNA splicing	3/416	18/5286	0.164122	0.955986	101103685/101115879/101108070	SART1/SNW1/PRPF6	3	0		3	101103685/101115879/101108070
BP	GO:0043933	protein-containing complex subunit organization	13/416	123/5286	0.168045	0.955986	101113111/101118761/101107793/101102223/114118278/114115271/101117598/101115451/101110211/101116367/101113893/101108893/101106463	LOC101113111/LOC101118761/TBCA/LOC101102223/LOC114118278/LOC114115271/TUBGCP3/TUBGCP6/TSPYL2/KCTD5/LOC101113893/CAPZB/HSCB	13	4	101117598/101115451/101116367/101113893	9	101113111/101118761/101107793/101102223/114118278/114115271/101110211/101108893/101106463
BP	GO:0009605	response to external stimulus	2/416	10/5286	0.182983	0.955986	101111822/101103842	DRAXIN/P2RX7	2	0		2	101111822/101103842
BP	GO:0022900	electron transport chain	2/416	10/5286	0.182983	0.955986	novel.165/101118899	-/NDUFS4	2	0		2	novel.165/101118899
BP	GO:0032504	multicellular organism reproduction	2/416	10/5286	0.182983	0.955986	101111668/101107761	MEA1/LOC101107761	2	0		2	101111668/101107761
BP	GO:0006220	pyrimidine nucleotide metabolic process	3/416	19/5286	0.184223	0.955986	101103082/105612468/101102072	LOC101103082/LOC105612468/LOC101102072	3	1	105612468	2	101103082/101102072
BP	GO:0016071	mRNA metabolic process	5/416	39/5286	0.18906	0.955986	101103685/101103254/101115879/101108070/101117378	SART1/SSU72/SNW1/PRPF6/CSTF2T	5	0		5	101103685/101103254/101115879/101108070/101117378
BP	GO:0051258	protein polymerization	4/416	29/5286	0.190398	0.955986	114115271/101117598/101115451/101108893	LOC114115271/TUBGCP3/TUBGCP6/CAPZB	4	2	101117598/101115451	2	114115271/101108893
BP	GO:0015031	protein transport	11/416	104/5286	0.192977	0.955986	101121793/101114615/101117328/101104838/101107440/101106521/101119310/101105172/114112580/114116192/114117476	RRBP1/VTI1B/CLTB/LOC101104838/EXOC4/TNPO2/AP1G2/RAMP2/LOC114112580/LOC114116192/LOC114117476	11	2	101104838/114112580	9	101121793/101114615/101117328/101107440/101106521/101119310/101105172/114116192/114117476
BP	GO:0015833	peptide transport	11/416	104/5286	0.192977	0.955986	101121793/101114615/101117328/101104838/101107440/101106521/101119310/101105172/114112580/114116192/114117476	RRBP1/VTI1B/CLTB/LOC101104838/EXOC4/TNPO2/AP1G2/RAMP2/LOC114112580/LOC114116192/LOC114117476	11	2	101104838/114112580	9	101121793/101114615/101117328/101107440/101106521/101119310/101105172/114116192/114117476
BP	GO:0007186	G-protein coupled receptor signaling pathway	24/416	254/5286	0.198216	0.955986	106990147/101110721/101113823/101106559/105605440/678671/100170319/102099064/101114699/114110561/100528010/novel.656/101113240/101106588/101109462/101114246/101104053/101105172/101109774/101104226/101105692/101119735/101111202/101115547	LTB4R2/ADGRG7/LOC101113823/GPR15/GPR34/CCR10/ADRA2C/MC1R/F2RL3/GPER1/AVPR1A/-/LTB4R/LOC101106588/CCR7/P2RY8/NTSR2/RAMP2/OPN1LW/C3AR1/GPR132/DGKE/GPR18/GPR31	24	18	106990147/101110721/101106559/105605440/678671/100170319/102099064/114110561/100528010/novel.656/101113240/101106588/101109462/101114246/101104226/101105692/101119735/101115547	6	101113823/101114699/101104053/101105172/101109774/101111202
BP	GO:0051493	regulation of cytoskeleton organization	4/416	30/5286	0.207054	0.955986	114115271/101117598/101115451/101108893	LOC114115271/TUBGCP3/TUBGCP6/CAPZB	4	2	101117598/101115451	2	114115271/101108893
BP	GO:0045184	establishment of protein localization	11/416	107/5286	0.218832	0.955986	101121793/101114615/101117328/101104838/101107440/101106521/101119310/101105172/114112580/114116192/114117476	RRBP1/VTI1B/CLTB/LOC101104838/EXOC4/TNPO2/AP1G2/RAMP2/LOC114112580/LOC114116192/LOC114117476	11	2	101104838/114112580	9	101121793/101114615/101117328/101107440/101106521/101119310/101105172/114116192/114117476
BP	GO:0007010	cytoskeleton organization	7/416	63/5286	0.224304	0.955986	114115271/101117598/101122133/101115451/101120787/101106682/101108893	LOC114115271/TUBGCP3/CEP126/TUBGCP6/CAP1/DIAPH1/CAPZB	7	3	101117598/101122133/101115451	4	114115271/101120787/101106682/101108893
BP	GO:0072527	pyrimidine-containing compound metabolic process	3/416	21/5286	0.226129	0.955986	101103082/105612468/101102072	LOC101103082/LOC105612468/LOC101102072	3	1	105612468	2	101103082/101102072
BP	GO:0006996	organelle organization	15/416	154/5286	0.22887	0.955986	101113111/101118761/101102223/114118278/114115271/101117598/101122133/101123293/101115451/101120787/101110211/101122599/101106682/101113893/101108893	LOC101113111/LOC101118761/LOC101102223/LOC114118278/LOC114115271/TUBGCP3/CEP126/ASF1B/TUBGCP6/CAP1/TSPYL2/PEX11G/DIAPH1/LOC101113893/CAPZB	15	5	101117598/101122133/101123293/101115451/101113893	10	101113111/101118761/101102223/114118278/114115271/101120787/101110211/101122599/101106682/101108893
BP	GO:0022607	cellular component assembly	13/416	132/5286	0.237467	0.955986	101113111/101118761/101107793/101102223/114118278/114115271/101117598/101115451/101110211/101116367/101113893/101108893/101106463	LOC101113111/LOC101118761/TBCA/LOC101102223/LOC114118278/LOC114115271/TUBGCP3/TUBGCP6/TSPYL2/KCTD5/LOC101113893/CAPZB/HSCB	13	4	101117598/101115451/101116367/101113893	9	101113111/101118761/101107793/101102223/114118278/114115271/101110211/101108893/101106463
BP	GO:0016054	organic acid catabolic process	2/416	12/5286	0.24266	0.955986	101119642/101116351	ACOX3/DTD2	2	2	101119642/101116351	0
BP	GO:0019953	sexual reproduction	2/416	12/5286	0.24266	0.955986	101111668/101107761	MEA1/LOC101107761	2	0		2	101111668/101107761
BP	GO:0044703	multi-organism reproductive process	2/416	12/5286	0.24266	0.955986	101111668/101107761	MEA1/LOC101107761	2	0		2	101111668/101107761
BP	GO:0046395	carboxylic acid catabolic process	2/416	12/5286	0.24266	0.955986	101119642/101116351	ACOX3/DTD2	2	2	101119642/101116351	0
BP	GO:0048584	positive regulation of response to stimulus	2/416	12/5286	0.24266	0.955986	101103082/105612468	LOC101103082/LOC105612468	2	1	105612468	1	101103082
BP	GO:0006082	organic acid metabolic process	11/416	110/5286	0.246015	0.955986	105607129/100192316/101122862/101120073/678684/101109020/101119642/101111953/101114205/101116351/443489	AOPEP/HADHA/HADH/ASNS/NARS/MTHFD1/ACOX3/SUOX/RNPEP/DTD2/PFKM	11	4	101120073/101119642/101114205/101116351	7	105607129/100192316/101122862/678684/101109020/101111953/443489
BP	GO:0043436	oxoacid metabolic process	11/416	110/5286	0.246015	0.955986	105607129/100192316/101122862/101120073/678684/101109020/101119642/101111953/101114205/101116351/443489	AOPEP/HADHA/HADH/ASNS/NARS/MTHFD1/ACOX3/SUOX/RNPEP/DTD2/PFKM	11	4	101120073/101119642/101114205/101116351	7	105607129/100192316/101122862/678684/101109020/101111953/443489
BP	GO:0000226	microtubule cytoskeleton organization	3/416	22/5286	0.247724	0.955986	101117598/101122133/101115451	TUBGCP3/CEP126/TUBGCP6	3	3	101117598/101122133/101115451	0
BP	GO:0046434	organophosphate catabolic process	3/416	22/5286	0.247724	0.955986	101113423/101116150/443489	NT5M/PLA2G4D/PFKM	3	2	101113423/101116150	1	443489
BP	GO:0008104	protein localization	11/416	111/5286	0.255341	0.955986	101121793/101114615/101117328/101104838/101107440/101106521/101119310/101105172/114112580/114116192/114117476	RRBP1/VTI1B/CLTB/LOC101104838/EXOC4/TNPO2/AP1G2/RAMP2/LOC114112580/LOC114116192/LOC114117476	11	2	101104838/114112580	9	101121793/101114615/101117328/101107440/101106521/101119310/101105172/114116192/114117476
BP	GO:0044282	small molecule catabolic process	2/416	13/5286	0.272859	0.955986	101119642/101116351	ACOX3/DTD2	2	2	101119642/101116351	0
BP	GO:0045893	positive regulation of transcription, DNA-templated	2/416	13/5286	0.272859	0.955986	114114520/443198	LOC114114520/HNF1B	2	1	443198	1	114114520
BP	GO:0045935	positive regulation of nucleobase-containing compound metabolic process	2/416	13/5286	0.272859	0.955986	114114520/443198	LOC114114520/HNF1B	2	1	443198	1	114114520
BP	GO:0051254	positive regulation of RNA metabolic process	2/416	13/5286	0.272859	0.955986	114114520/443198	LOC114114520/HNF1B	2	1	443198	1	114114520
BP	GO:1901605	alpha-amino acid metabolic process	2/416	13/5286	0.272859	0.955986	101120073/101116351	ASNS/DTD2	2	2	101120073/101116351	0
BP	GO:1902680	positive regulation of RNA biosynthetic process	2/416	13/5286	0.272859	0.955986	114114520/443198	LOC114114520/HNF1B	2	1	443198	1	114114520
BP	GO:1903508	positive regulation of nucleic acid-templated transcription	2/416	13/5286	0.272859	0.955986	114114520/443198	LOC114114520/HNF1B	2	1	443198	1	114114520
BP	GO:0033043	regulation of organelle organization	4/416	34/5286	0.277151	0.955986	114115271/101117598/101115451/101108893	LOC114115271/TUBGCP3/TUBGCP6/CAPZB	4	2	101117598/101115451	2	114115271/101108893
BP	GO:0044085	cellular component biogenesis	15/416	161/5286	0.283892	0.955986	101113111/114116593/101118761/101107793/101102223/114118278/114115271/101117598/101115451/101110211/101116367/101113893/101108893/101117097/101106463	LOC101113111/LOC114116593/LOC101118761/TBCA/LOC101102223/LOC114118278/LOC114115271/TUBGCP3/TUBGCP6/TSPYL2/KCTD5/LOC101113893/CAPZB/FBL/HSCB	15	4	101117598/101115451/101116367/101113893	11	101113111/114116593/101118761/101107793/101102223/114118278/114115271/101110211/101108893/101117097/101106463
BP	GO:0006091	generation of precursor metabolites and energy	3/416	24/5286	0.291709	0.955986	novel.165/101118899/443489	-/NDUFS4/PFKM	3	0		3	novel.165/101118899/443489
BP	GO:0006357	regulation of transcription by RNA polymerase II	3/416	24/5286	0.291709	0.955986	114114077/101118541/114115690	LOC114114077/HEXIM2/LOC114115690	3	0		3	114114077/101118541/114115690
BP	GO:0044255	cellular lipid metabolic process	7/416	69/5286	0.298526	0.955986	101111590/101104841/100192316/101122862/101119642/101112775/101116150	HMGCS2/BPNT1/HADHA/HADH/ACOX3/CEPT1/PLA2G4D	7	2	101119642/101116150	5	101111590/101104841/100192316/101122862/101112775
BP	GO:0046907	intracellular transport	10/416	104/5286	0.300966	0.955986	101108596/101108896/101114615/101117328/101106521/101119310/101105172/114112580/114116192/114117476	TRAPPC2L/MREG/VTI1B/CLTB/TNPO2/AP1G2/RAMP2/LOC114112580/LOC114116192/LOC114117476	10	2	101108896/114112580	8	101108596/101114615/101117328/101106521/101119310/101105172/114116192/114117476
BP	GO:0007034	vacuolar transport	2/416	14/5286	0.303006	0.955986	101104370/114108645	CHMP5/CHMP4A	2	0		2	101104370/114108645
BP	GO:0009891	positive regulation of biosynthetic process	2/416	14/5286	0.303006	0.955986	114114520/443198	LOC114114520/HNF1B	2	1	443198	1	114114520
BP	GO:0010557	positive regulation of macromolecule biosynthetic process	2/416	14/5286	0.303006	0.955986	114114520/443198	LOC114114520/HNF1B	2	1	443198	1	114114520
BP	GO:0010628	positive regulation of gene expression	2/416	14/5286	0.303006	0.955986	114114520/443198	LOC114114520/HNF1B	2	1	443198	1	114114520
BP	GO:0031328	positive regulation of cellular biosynthetic process	2/416	14/5286	0.303006	0.955986	114114520/443198	LOC114114520/HNF1B	2	1	443198	1	114114520
BP	GO:0044281	small molecule metabolic process	21/416	236/5286	0.308215	0.955986	101103082/101120669/105607129/101113423/100192316/101122862/101120073/678684/101113117/101109020/101119642/101111953/101105064/101114205/novel.165/101116351/105612468/101102072/443489/101114101/100217408	LOC101103082/PCK2/AOPEP/NT5M/HADHA/HADH/ASNS/NARS/FUOM/MTHFD1/ACOX3/SUOX/LOC101105064/RNPEP/-/DTD2/LOC105612468/LOC101102072/PFKM/AHCYL2/ATP5PD	21	7	101113423/101120073/101119642/101105064/101114205/101116351/105612468	14	101103082/101120669/105607129/100192316/101122862/678684/101113117/101109020/101111953/novel.165/101102072/443489/101114101/100217408
BP	GO:0051276	chromosome organization	7/416	70/5286	0.311413	0.955986	101113111/101118761/101102223/114118278/101123293/101110211/101113893	LOC101113111/LOC101118761/LOC101102223/LOC114118278/ASF1B/TSPYL2/LOC101113893	7	2	101123293/101113893	5	101113111/101118761/101102223/114118278/101110211
BP	GO:0051649	establishment of localization in cell	10/416	105/5286	0.311443	0.955986	101108596/101108896/101114615/101117328/101106521/101119310/101105172/114112580/114116192/114117476	TRAPPC2L/MREG/VTI1B/CLTB/TNPO2/AP1G2/RAMP2/LOC114112580/LOC114116192/LOC114117476	10	2	101108896/114112580	8	101108596/101114615/101117328/101106521/101119310/101105172/114116192/114117476
BP	GO:0009451	RNA modification	3/416	25/5286	0.31392	0.955986	101102844/100302353/100216437	RPUSD3/PUS1/DKC1	3	0		3	101102844/100302353/100216437
BP	GO:0009966	regulation of signal transduction	9/416	94/5286	0.319644	0.955986	101103082/101114584/101119879/101107175/114118234/101105172/101113743/101119743/105612468	LOC101103082/DDIT4/FBXO8/ARHGEF10L/LOC114118234/RAMP2/PLEKHG7/ARHGEF16/LOC105612468	9	4	101107175/114118234/101113743/105612468	5	101103082/101114584/101119879/101105172/101119743
BP	GO:0010646	regulation of cell communication	9/416	94/5286	0.319644	0.955986	101103082/101114584/101119879/101107175/114118234/101105172/101113743/101119743/105612468	LOC101103082/DDIT4/FBXO8/ARHGEF10L/LOC114118234/RAMP2/PLEKHG7/ARHGEF16/LOC105612468	9	4	101107175/114118234/101113743/105612468	5	101103082/101114584/101119879/101105172/101119743
BP	GO:0023051	regulation of signaling	9/416	94/5286	0.319644	0.955986	101103082/101114584/101119879/101107175/114118234/101105172/101113743/101119743/105612468	LOC101103082/DDIT4/FBXO8/ARHGEF10L/LOC114118234/RAMP2/PLEKHG7/ARHGEF16/LOC105612468	9	4	101107175/114118234/101113743/105612468	5	101103082/101114584/101119879/101105172/101119743
BP	GO:0034220	ion transmembrane transport	7/416	71/5286	0.324403	0.955986	101109558/101119078/101115921/114108779/114112591/101103842/100217408	SLC7A9/SLC7A4/MPC2/LOC114108779/LOC114112591/P2RX7/ATP5PD	7	3	101119078/114108779/114112591	4	101109558/101115921/101103842/100217408
BP	GO:0006820	anion transport	5/416	48/5286	0.32559	0.955986	101109558/101119078/101115921/114108779/100125625	SLC7A9/SLC7A4/MPC2/LOC114108779/CLCN2	5	2	101119078/114108779	3	101109558/101115921/100125625
BP	GO:0014070	response to organic cyclic compound	4/416	37/5286	0.331934	0.955986	101110798/100174903/101119104/101103842	RXRB/NR1D1/RORC/P2RX7	4	0		4	101110798/100174903/101119104/101103842
BP	GO:0042221	response to chemical	6/416	60/5286	0.332873	0.955986	101111999/101110798/101111822/100174903/101119104/101103842	TCN1/RXRB/DRAXIN/NR1D1/RORC/P2RX7	6	1	101111999	5	101110798/101111822/100174903/101119104/101103842
BP	GO:0003333	amino acid transmembrane transport	2/416	15/5286	0.332922	0.955986	101109558/101119078	SLC7A9/SLC7A4	2	1	101119078	1	101109558
BP	GO:0005996	monosaccharide metabolic process	2/416	15/5286	0.332922	0.955986	101120669/101113117	PCK2/FUOM	2	0		2	101120669/101113117
BP	GO:0006865	amino acid transport	2/416	15/5286	0.332922	0.955986	101109558/101119078	SLC7A9/SLC7A4	2	1	101119078	1	101109558
BP	GO:0016192	vesicle-mediated transport	9/416	97/5286	0.353675	0.955986	105603811/101108596/101112248/101119909/101114615/101117328/101107440/101119310/114112580	LOC105603811/TRAPPC2L/EXOC3L1/STX11/VTI1B/CLTB/EXOC4/AP1G2/LOC114112580	9	2	101119909/114112580	7	105603811/101108596/101112248/101114615/101117328/101107440/101119310
BP	GO:0033036	macromolecule localization	12/416	133/5286	0.353711	0.955986	101121793/101114615/101117328/101104838/101107440/101106521/101119310/101105172/114112580/114116192/114117476/105605766	RRBP1/VTI1B/CLTB/LOC101104838/EXOC4/TNPO2/AP1G2/RAMP2/LOC114112580/LOC114116192/LOC114117476/LOC105605766	12	2	101104838/114112580	10	101121793/101114615/101117328/101107440/101106521/101119310/101105172/114116192/114117476/105605766
BP	GO:0019752	carboxylic acid metabolic process	10/416	109/5286	0.354103	0.955986	105607129/100192316/101122862/101120073/678684/101109020/101119642/101114205/101116351/443489	AOPEP/HADHA/HADH/ASNS/NARS/MTHFD1/ACOX3/RNPEP/DTD2/PFKM	10	4	101120073/101119642/101114205/101116351	6	105607129/100192316/101122862/678684/101109020/443489
BP	GO:0000003	reproduction	2/416	16/5286	0.362458	0.955986	101111668/101107761	MEA1/LOC101107761	2	0		2	101111668/101107761
BP	GO:0009166	nucleotide catabolic process	2/416	16/5286	0.362458	0.955986	101113423/443489	NT5M/PFKM	2	1	101113423	1	443489
BP	GO:0022414	reproductive process	2/416	16/5286	0.362458	0.955986	101111668/101107761	MEA1/LOC101107761	2	0		2	101111668/101107761
BP	GO:0006886	intracellular protein transport	8/416	87/5286	0.377126	0.955986	101114615/101117328/101106521/101119310/101105172/114112580/114116192/114117476	VTI1B/CLTB/TNPO2/AP1G2/RAMP2/LOC114112580/LOC114116192/LOC114117476	8	1	114112580	7	101114615/101117328/101106521/101119310/101105172/114116192/114117476
BP	GO:0034404	nucleobase-containing small molecule biosynthetic process	3/416	28/5286	0.380477	0.955986	101113423/101102072/443489	NT5M/LOC101102072/PFKM	3	1	101113423	2	101102072/443489
BP	GO:0048583	regulation of response to stimulus	9/416	100/5286	0.388158	0.955986	101103082/101114584/101119879/101107175/114118234/101105172/101113743/101119743/105612468	LOC101103082/DDIT4/FBXO8/ARHGEF10L/LOC114118234/RAMP2/PLEKHG7/ARHGEF16/LOC105612468	9	4	101107175/114118234/101113743/105612468	5	101103082/101114584/101119879/101105172/101119743
BP	GO:0051640	organelle localization	2/416	17/5286	0.391488	0.955986	101108896/101107440	MREG/EXOC4	2	1	101108896	1	101107440
BP	GO:1901292	nucleoside phosphate catabolic process	2/416	17/5286	0.391488	0.955986	101113423/443489	NT5M/PFKM	2	1	101113423	1	443489
BP	GO:0009144	purine nucleoside triphosphate metabolic process	4/416	41/5286	0.405528	0.955986	novel.165/101102072/443489/100217408	-/LOC101102072/PFKM/ATP5PD	4	0		4	novel.165/101102072/443489/100217408
BP	GO:0009199	ribonucleoside triphosphate metabolic process	4/416	41/5286	0.405528	0.955986	novel.165/101102072/443489/100217408	-/LOC101102072/PFKM/ATP5PD	4	0		4	novel.165/101102072/443489/100217408
BP	GO:0009205	purine ribonucleoside triphosphate metabolic process	4/416	41/5286	0.405528	0.955986	novel.165/101102072/443489/100217408	-/LOC101102072/PFKM/ATP5PD	4	0		4	novel.165/101102072/443489/100217408
BP	GO:0051641	cellular localization	11/416	126/5286	0.40568	0.955986	101108596/101108896/101114615/101117328/101107440/101106521/101119310/101105172/114112580/114116192/114117476	TRAPPC2L/MREG/VTI1B/CLTB/EXOC4/TNPO2/AP1G2/RAMP2/LOC114112580/LOC114116192/LOC114117476	11	2	101108896/114112580	9	101108596/101114615/101117328/101107440/101106521/101119310/101105172/114116192/114117476
BP	GO:1901575	organic substance catabolic process	10/416	114/5286	0.408457	0.955986	101113423/101103360/101104946/101117088/101119642/101113661/101116351/101116150/443489/101116408	NT5M/PGLYRP4/PSMA5/LOC101117088/ACOX3/PAFAH2/DTD2/PLA2G4D/PFKM/PSMB1	10	5	101113423/101103360/101119642/101116351/101116150	5	101104946/101117088/101113661/443489/101116408
BP	GO:0010604	positive regulation of macromolecule metabolic process	2/416	18/5286	0.419909	0.955986	114114520/443198	LOC114114520/HNF1B	2	1	443198	1	114114520
BP	GO:0051173	positive regulation of nitrogen compound metabolic process	2/416	18/5286	0.419909	0.955986	114114520/443198	LOC114114520/HNF1B	2	1	443198	1	114114520
BP	GO:0006644	phospholipid metabolic process	3/416	31/5286	0.445544	0.955986	101104841/101112775/101116150	BPNT1/CEPT1/PLA2G4D	3	1	101116150	2	101104841/101112775
BP	GO:0046034	ATP metabolic process	3/416	31/5286	0.445544	0.955986	novel.165/443489/100217408	-/PFKM/ATP5PD	3	0		3	novel.165/443489/100217408
BP	GO:0000413	protein peptidyl-prolyl isomerization	2/416	19/5286	0.447637	0.955986	101106462/101105450	PPID/PPIH	2	0		2	101106462/101105450
BP	GO:0006364	rRNA processing	2/416	19/5286	0.447637	0.955986	114116593/101117097	LOC114116593/FBL	2	0		2	114116593/101117097
BP	GO:0016072	rRNA metabolic process	2/416	19/5286	0.447637	0.955986	114116593/101117097	LOC114116593/FBL	2	0		2	114116593/101117097
BP	GO:0018208	peptidyl-proline modification	2/416	19/5286	0.447637	0.955986	101106462/101105450	PPID/PPIH	2	0		2	101106462/101105450
BP	GO:0009142	nucleoside triphosphate biosynthetic process	3/416	32/5286	0.466651	0.955986	101102072/443489/100217408	LOC101102072/PFKM/ATP5PD	3	0		3	101102072/443489/100217408
BP	GO:0009145	purine nucleoside triphosphate biosynthetic process	3/416	32/5286	0.466651	0.955986	101102072/443489/100217408	LOC101102072/PFKM/ATP5PD	3	0		3	101102072/443489/100217408
BP	GO:0009201	ribonucleoside triphosphate biosynthetic process	3/416	32/5286	0.466651	0.955986	101102072/443489/100217408	LOC101102072/PFKM/ATP5PD	3	0		3	101102072/443489/100217408
BP	GO:0009206	purine ribonucleoside triphosphate biosynthetic process	3/416	32/5286	0.466651	0.955986	101102072/443489/100217408	LOC101102072/PFKM/ATP5PD	3	0		3	101102072/443489/100217408
BP	GO:0033993	response to lipid	3/416	32/5286	0.466651	0.955986	101110798/100174903/101119104	RXRB/NR1D1/RORC	3	0		3	101110798/100174903/101119104
BP	GO:0043401	steroid hormone mediated signaling pathway	3/416	32/5286	0.466651	0.955986	101110798/100174903/101119104	RXRB/NR1D1/RORC	3	0		3	101110798/100174903/101119104
BP	GO:0048545	response to steroid hormone	3/416	32/5286	0.466651	0.955986	101110798/100174903/101119104	RXRB/NR1D1/RORC	3	0		3	101110798/100174903/101119104
BP	GO:0071383	cellular response to steroid hormone stimulus	3/416	32/5286	0.466651	0.955986	101110798/100174903/101119104	RXRB/NR1D1/RORC	3	0		3	101110798/100174903/101119104
BP	GO:0071396	cellular response to lipid	3/416	32/5286	0.466651	0.955986	101110798/100174903/101119104	RXRB/NR1D1/RORC	3	0		3	101110798/100174903/101119104
BP	GO:0071407	cellular response to organic cyclic compound	3/416	32/5286	0.466651	0.955986	101110798/100174903/101119104	RXRB/NR1D1/RORC	3	0		3	101110798/100174903/101119104
BP	GO:0009893	positive regulation of metabolic process	2/416	20/5286	0.474604	0.955986	114114520/443198	LOC114114520/HNF1B	2	1	443198	1	114114520
BP	GO:0031325	positive regulation of cellular metabolic process	2/416	20/5286	0.474604	0.955986	114114520/443198	LOC114114520/HNF1B	2	1	443198	1	114114520
BP	GO:0034613	cellular protein localization	8/416	95/5286	0.47529	0.955986	101114615/101117328/101106521/101119310/101105172/114112580/114116192/114117476	VTI1B/CLTB/TNPO2/AP1G2/RAMP2/LOC114112580/LOC114116192/LOC114117476	8	1	114112580	7	101114615/101117328/101106521/101119310/101105172/114116192/114117476
BP	GO:0070727	cellular macromolecule localization	8/416	95/5286	0.47529	0.955986	101114615/101117328/101106521/101119310/101105172/114112580/114116192/114117476	VTI1B/CLTB/TNPO2/AP1G2/RAMP2/LOC114112580/LOC114116192/LOC114117476	8	1	114112580	7	101114615/101117328/101106521/101119310/101105172/114116192/114117476
BP	GO:0009141	nucleoside triphosphate metabolic process	4/416	45/5286	0.477467	0.955986	novel.165/101102072/443489/100217408	-/LOC101102072/PFKM/ATP5PD	4	0		4	novel.165/101102072/443489/100217408
BP	GO:0006396	RNA processing	9/416	109/5286	0.491589	0.955986	114116593/101123319/101103685/101103254/101115879/100216437/101108070/101117378/101117097	LOC114116593/ADAD2/SART1/SSU72/SNW1/DKC1/PRPF6/CSTF2T/FBL	9	0		9	114116593/101123319/101103685/101103254/101115879/100216437/101108070/101117378/101117097
BP	GO:0009056	catabolic process	10/416	122/5286	0.495296	0.955986	101113423/101103360/101104946/101117088/101119642/101113661/101116351/101116150/443489/101116408	NT5M/PGLYRP4/PSMA5/LOC101117088/ACOX3/PAFAH2/DTD2/PLA2G4D/PFKM/PSMB1	10	5	101113423/101103360/101119642/101116351/101116150	5	101104946/101117088/101113661/443489/101116408
BP	GO:0008064	regulation of actin polymerization or depolymerization	2/416	21/5286	0.500759	0.955986	114115271/101108893	LOC114115271/CAPZB	2	0		2	114115271/101108893
BP	GO:0008154	actin polymerization or depolymerization	2/416	21/5286	0.500759	0.955986	114115271/101108893	LOC114115271/CAPZB	2	0		2	114115271/101108893
BP	GO:0030041	actin filament polymerization	2/416	21/5286	0.500759	0.955986	114115271/101108893	LOC114115271/CAPZB	2	0		2	114115271/101108893
BP	GO:0030832	regulation of actin filament length	2/416	21/5286	0.500759	0.955986	114115271/101108893	LOC114115271/CAPZB	2	0		2	114115271/101108893
BP	GO:0030833	regulation of actin filament polymerization	2/416	21/5286	0.500759	0.955986	114115271/101108893	LOC114115271/CAPZB	2	0		2	114115271/101108893
BP	GO:0032535	regulation of cellular component size	2/416	21/5286	0.500759	0.955986	114115271/101108893	LOC114115271/CAPZB	2	0		2	114115271/101108893
BP	GO:0032956	regulation of actin cytoskeleton organization	2/416	21/5286	0.500759	0.955986	114115271/101108893	LOC114115271/CAPZB	2	0		2	114115271/101108893
BP	GO:0032970	regulation of actin filament-based process	2/416	21/5286	0.500759	0.955986	114115271/101108893	LOC114115271/CAPZB	2	0		2	114115271/101108893
BP	GO:0110053	regulation of actin filament organization	2/416	21/5286	0.500759	0.955986	114115271/101108893	LOC114115271/CAPZB	2	0		2	114115271/101108893
BP	GO:0030029	actin filament-based process	3/416	34/5286	0.507742	0.955986	114115271/101106682/101108893	LOC114115271/DIAPH1/CAPZB	3	0		3	114115271/101106682/101108893
BP	GO:0030036	actin cytoskeleton organization	3/416	34/5286	0.507742	0.955986	114115271/101106682/101108893	LOC114115271/DIAPH1/CAPZB	3	0		3	114115271/101106682/101108893
BP	GO:0007275	multicellular organism development	4/416	47/5286	0.51219	0.955986	114116076/101113869/101111822/101111324	LOC114116076/VASH2/DRAXIN/NOTCH4	4	2	114116076/101113869	2	101111822/101111324
BP	GO:0006165	nucleoside diphosphate phosphorylation	2/416	22/5286	0.526063	0.955986	101102072/443489	LOC101102072/PFKM	2	0		2	101102072/443489
BP	GO:0006754	ATP biosynthetic process	2/416	22/5286	0.526063	0.955986	443489/100217408	PFKM/ATP5PD	2	0		2	443489/100217408
BP	GO:0034655	nucleobase-containing compound catabolic process	2/416	22/5286	0.526063	0.955986	101113423/443489	NT5M/PFKM	2	1	101113423	1	443489
BP	GO:0046939	nucleotide phosphorylation	2/416	22/5286	0.526063	0.955986	101102072/443489	LOC101102072/PFKM	2	0		2	101102072/443489
BP	GO:0009126	purine nucleoside monophosphate metabolic process	3/416	35/5286	0.52766	0.955986	novel.165/443489/100217408	-/PFKM/ATP5PD	3	0		3	novel.165/443489/100217408
BP	GO:0009161	ribonucleoside monophosphate metabolic process	3/416	35/5286	0.52766	0.955986	novel.165/443489/100217408	-/PFKM/ATP5PD	3	0		3	novel.165/443489/100217408
BP	GO:0009167	purine ribonucleoside monophosphate metabolic process	3/416	35/5286	0.52766	0.955986	novel.165/443489/100217408	-/PFKM/ATP5PD	3	0		3	novel.165/443489/100217408
BP	GO:0009725	response to hormone	3/416	35/5286	0.52766	0.955986	101110798/100174903/101119104	RXRB/NR1D1/RORC	3	0		3	101110798/100174903/101119104
BP	GO:0009755	hormone-mediated signaling pathway	3/416	35/5286	0.52766	0.955986	101110798/100174903/101119104	RXRB/NR1D1/RORC	3	0		3	101110798/100174903/101119104
BP	GO:0032870	cellular response to hormone stimulus	3/416	35/5286	0.52766	0.955986	101110798/100174903/101119104	RXRB/NR1D1/RORC	3	0		3	101110798/100174903/101119104
BP	GO:0007265	Ras protein signal transduction	5/416	61/5286	0.530635	0.955986	101119879/101107175/114118234/101113743/101119743	FBXO8/ARHGEF10L/LOC114118234/PLEKHG7/ARHGEF16	5	3	101107175/114118234/101113743	2	101119879/101119743
BP	GO:0046578	regulation of Ras protein signal transduction	5/416	61/5286	0.530635	0.955986	101119879/101107175/114118234/101113743/101119743	FBXO8/ARHGEF10L/LOC114118234/PLEKHG7/ARHGEF16	5	3	101107175/114118234/101113743	2	101119879/101119743
BP	GO:0032501	multicellular organismal process	6/416	75/5286	0.545576	0.955986	114116076/101113869/101111822/101111668/101107761/101111324	LOC114116076/VASH2/DRAXIN/MEA1/LOC101107761/NOTCH4	6	2	114116076/101113869	4	101111822/101111668/101107761/101111324
BP	GO:0006887	exocytosis	2/416	23/5286	0.550486	0.955986	101112248/101107440	EXOC3L1/EXOC4	2	0		2	101112248/101107440
BP	GO:0007015	actin filament organization	2/416	23/5286	0.550486	0.955986	114115271/101108893	LOC114115271/CAPZB	2	0		2	114115271/101108893
BP	GO:0072330	monocarboxylic acid biosynthetic process	2/416	23/5286	0.550486	0.955986	101120073/443489	ASNS/PFKM	2	1	101120073	1	443489
BP	GO:0000278	mitotic cell cycle	1/416	10/5286	0.559748	0.955986	101122133	CEP126	1	1	101122133	0
BP	GO:0006183	GTP biosynthetic process	1/416	10/5286	0.559748	0.955986	101102072	LOC101102072	1	0		1	101102072
BP	GO:0006213	pyrimidine nucleoside metabolic process	1/416	10/5286	0.559748	0.955986	101102072	LOC101102072	1	0		1	101102072
BP	GO:0006228	UTP biosynthetic process	1/416	10/5286	0.559748	0.955986	101102072	LOC101102072	1	0		1	101102072
BP	GO:0006241	CTP biosynthetic process	1/416	10/5286	0.559748	0.955986	101102072	LOC101102072	1	0		1	101102072
BP	GO:0006720	isoprenoid metabolic process	1/416	10/5286	0.559748	0.955986	101111590	HMGCS2	1	0		1	101111590
BP	GO:0006778	porphyrin-containing compound metabolic process	1/416	10/5286	0.559748	0.955986	101108542	CPOX	1	0		1	101108542
BP	GO:0006888	ER to Golgi vesicle-mediated transport	1/416	10/5286	0.559748	0.955986	101108596	TRAPPC2L	1	0		1	101108596
BP	GO:0008299	isoprenoid biosynthetic process	1/416	10/5286	0.559748	0.955986	101111590	HMGCS2	1	0		1	101111590
BP	GO:0009148	pyrimidine nucleoside triphosphate biosynthetic process	1/416	10/5286	0.559748	0.955986	101102072	LOC101102072	1	0		1	101102072
BP	GO:0009208	pyrimidine ribonucleoside triphosphate metabolic process	1/416	10/5286	0.559748	0.955986	101102072	LOC101102072	1	0		1	101102072
BP	GO:0009209	pyrimidine ribonucleoside triphosphate biosynthetic process	1/416	10/5286	0.559748	0.955986	101102072	LOC101102072	1	0		1	101102072
BP	GO:0009218	pyrimidine ribonucleotide metabolic process	1/416	10/5286	0.559748	0.955986	101102072	LOC101102072	1	0		1	101102072
BP	GO:0009220	pyrimidine ribonucleotide biosynthetic process	1/416	10/5286	0.559748	0.955986	101102072	LOC101102072	1	0		1	101102072
BP	GO:0015985	energy coupled proton transport, down electrochemical gradient	1/416	10/5286	0.559748	0.955986	100217408	ATP5PD	1	0		1	100217408
BP	GO:0015986	ATP synthesis coupled proton transport	1/416	10/5286	0.559748	0.955986	100217408	ATP5PD	1	0		1	100217408
BP	GO:0031324	negative regulation of cellular metabolic process	1/416	10/5286	0.559748	0.955986	101118541	HEXIM2	1	0		1	101118541
BP	GO:0046036	CTP metabolic process	1/416	10/5286	0.559748	0.955986	101102072	LOC101102072	1	0		1	101102072
BP	GO:0046039	GTP metabolic process	1/416	10/5286	0.559748	0.955986	101102072	LOC101102072	1	0		1	101102072
BP	GO:0046051	UTP metabolic process	1/416	10/5286	0.559748	0.955986	101102072	LOC101102072	1	0		1	101102072
BP	GO:0046131	pyrimidine ribonucleoside metabolic process	1/416	10/5286	0.559748	0.955986	101102072	LOC101102072	1	0		1	101102072
BP	GO:0046132	pyrimidine ribonucleoside biosynthetic process	1/416	10/5286	0.559748	0.955986	101102072	LOC101102072	1	0		1	101102072
BP	GO:0046134	pyrimidine nucleoside biosynthetic process	1/416	10/5286	0.559748	0.955986	101102072	LOC101102072	1	0		1	101102072
BP	GO:0050793	regulation of developmental process	1/416	10/5286	0.559748	0.955986	101113869	VASH2	1	1	101113869	0
BP	GO:1903047	mitotic cell cycle process	1/416	10/5286	0.559748	0.955986	101122133	CEP126	1	1	101122133	0
BP	GO:0007266	Rho protein signal transduction	4/416	50/5286	0.562187	0.955986	101107175/114118234/101113743/101119743	ARHGEF10L/LOC114118234/PLEKHG7/ARHGEF16	4	3	101107175/114118234/101113743	1	101119743
BP	GO:0035023	regulation of Rho protein signal transduction	4/416	50/5286	0.562187	0.955986	101107175/114118234/101113743/101119743	ARHGEF10L/LOC114118234/PLEKHG7/ARHGEF16	4	3	101107175/114118234/101113743	1	101119743
BP	GO:0006366	transcription by RNA polymerase II	3/416	37/5286	0.56611	0.955986	114114077/101118541/114115690	LOC114114077/HEXIM2/LOC114115690	3	0		3	114114077/101118541/114115690
BP	GO:0009123	nucleoside monophosphate metabolic process	3/416	37/5286	0.56611	0.955986	novel.165/443489/100217408	-/PFKM/ATP5PD	3	0		3	novel.165/443489/100217408
BP	GO:0019637	organophosphate metabolic process	10/416	129/5286	0.568503	0.955986	101103082/101104841/101113423/novel.165/101112775/101116150/105612468/101102072/443489/100217408	LOC101103082/BPNT1/NT5M/-/CEPT1/PLA2G4D/LOC105612468/LOC101102072/PFKM/ATP5PD	10	3	101113423/101116150/105612468	7	101103082/101104841/novel.165/101112775/101102072/443489/100217408
BP	GO:0009117	nucleotide metabolic process	7/416	90/5286	0.570452	0.955986	101103082/101113423/novel.165/105612468/101102072/443489/100217408	LOC101103082/NT5M/-/LOC105612468/LOC101102072/PFKM/ATP5PD	7	2	101113423/105612468	5	101103082/novel.165/101102072/443489/100217408
BP	GO:0032940	secretion by cell	2/416	24/5286	0.574012	0.955986	101112248/101107440	EXOC3L1/EXOC4	2	0		2	101112248/101107440
BP	GO:0046903	secretion	2/416	24/5286	0.574012	0.955986	101112248/101107440	EXOC3L1/EXOC4	2	0		2	101112248/101107440
BP	GO:0090066	regulation of anatomical structure size	2/416	24/5286	0.574012	0.955986	114115271/101108893	LOC114115271/CAPZB	2	0		2	114115271/101108893
BP	GO:0010033	response to organic substance	4/416	51/5286	0.578223	0.955986	101110798/100174903/101119104/101103842	RXRB/NR1D1/RORC/P2RX7	4	0		4	101110798/100174903/101119104/101103842
BP	GO:0044248	cellular catabolic process	8/416	105/5286	0.591833	0.955986	101113423/101104946/101117088/101119642/101116351/101116150/443489/101116408	NT5M/PSMA5/LOC101117088/ACOX3/DTD2/PLA2G4D/PFKM/PSMB1	8	4	101113423/101119642/101116351/101116150	4	101104946/101117088/443489/101116408
BP	GO:0006836	neurotransmitter transport	1/416	11/5286	0.59446	0.955986	101107169	SLC6A14	1	1	101107169	0
BP	GO:0009119	ribonucleoside metabolic process	1/416	11/5286	0.59446	0.955986	101102072	LOC101102072	1	0		1	101102072
BP	GO:0009163	nucleoside biosynthetic process	1/416	11/5286	0.59446	0.955986	101102072	LOC101102072	1	0		1	101102072
BP	GO:0030203	glycosaminoglycan metabolic process	1/416	11/5286	0.59446	0.955986	101103360	PGLYRP4	1	1	101103360	0
BP	GO:0032011	ARF protein signal transduction	1/416	11/5286	0.59446	0.955986	101119879	FBXO8	1	0		1	101119879
BP	GO:0032012	regulation of ARF protein signal transduction	1/416	11/5286	0.59446	0.955986	101119879	FBXO8	1	0		1	101119879
BP	GO:0042278	purine nucleoside metabolic process	1/416	11/5286	0.59446	0.955986	101102072	LOC101102072	1	0		1	101102072
BP	GO:0042451	purine nucleoside biosynthetic process	1/416	11/5286	0.59446	0.955986	101102072	LOC101102072	1	0		1	101102072
BP	GO:0042455	ribonucleoside biosynthetic process	1/416	11/5286	0.59446	0.955986	101102072	LOC101102072	1	0		1	101102072
BP	GO:0046128	purine ribonucleoside metabolic process	1/416	11/5286	0.59446	0.955986	101102072	LOC101102072	1	0		1	101102072
BP	GO:0046129	purine ribonucleoside biosynthetic process	1/416	11/5286	0.59446	0.955986	101102072	LOC101102072	1	0		1	101102072
BP	GO:0048285	organelle fission	1/416	11/5286	0.59446	0.955986	101122599	PEX11G	1	0		1	101122599
BP	GO:0051239	regulation of multicellular organismal process	1/416	11/5286	0.59446	0.955986	101113869	VASH2	1	1	101113869	0
BP	GO:0072657	protein localization to membrane	1/416	11/5286	0.59446	0.955986	114116192	LOC114116192	1	0		1	114116192
BP	GO:0090150	establishment of protein localization to membrane	1/416	11/5286	0.59446	0.955986	114116192	LOC114116192	1	0		1	114116192
BP	GO:1901068	guanosine-containing compound metabolic process	1/416	11/5286	0.59446	0.955986	101102072	LOC101102072	1	0		1	101102072
BP	GO:1901070	guanosine-containing compound biosynthetic process	1/416	11/5286	0.59446	0.955986	101102072	LOC101102072	1	0		1	101102072
BP	GO:1901659	glycosyl compound biosynthetic process	1/416	11/5286	0.59446	0.955986	101102072	LOC101102072	1	0		1	101102072
BP	GO:0009116	nucleoside metabolic process	2/416	25/5286	0.596628	0.955986	101105064/101102072	LOC101105064/LOC101102072	2	1	101105064	1	101102072
BP	GO:0009132	nucleoside diphosphate metabolic process	2/416	25/5286	0.596628	0.955986	101102072/443489	LOC101102072/PFKM	2	0		2	101102072/443489
BP	GO:0051704	multi-organism process	2/416	25/5286	0.596628	0.955986	101111668/101107761	MEA1/LOC101107761	2	0		2	101111668/101107761
BP	GO:1901657	glycosyl compound metabolic process	2/416	25/5286	0.596628	0.955986	101105064/101102072	LOC101105064/LOC101102072	2	1	101105064	1	101102072
BP	GO:0006753	nucleoside phosphate metabolic process	7/416	94/5286	0.617464	0.955986	101103082/101113423/novel.165/105612468/101102072/443489/100217408	LOC101103082/NT5M/-/LOC105612468/LOC101102072/PFKM/ATP5PD	7	2	101113423/105612468	5	101103082/novel.165/101102072/443489/100217408
BP	GO:0009127	purine nucleoside monophosphate biosynthetic process	2/416	26/5286	0.618334	0.955986	443489/100217408	PFKM/ATP5PD	2	0		2	443489/100217408
BP	GO:0009156	ribonucleoside monophosphate biosynthetic process	2/416	26/5286	0.618334	0.955986	443489/100217408	PFKM/ATP5PD	2	0		2	443489/100217408
BP	GO:0009168	purine ribonucleoside monophosphate biosynthetic process	2/416	26/5286	0.618334	0.955986	443489/100217408	PFKM/ATP5PD	2	0		2	443489/100217408
BP	GO:0045454	cell redox homeostasis	3/416	40/5286	0.620052	0.955986	100302346/105610456/100147797	PDIA3/LOC105610456/GLRX	3	0		3	100302346/105610456/100147797
BP	GO:0006022	aminoglycan metabolic process	1/416	12/5286	0.626442	0.955986	101103360	PGLYRP4	1	1	101103360	0
BP	GO:0006090	pyruvate metabolic process	1/416	12/5286	0.626442	0.955986	443489	PFKM	1	0		1	443489
BP	GO:0006096	glycolytic process	1/416	12/5286	0.626442	0.955986	443489	PFKM	1	0		1	443489
BP	GO:0006757	ATP generation from ADP	1/416	12/5286	0.626442	0.955986	443489	PFKM	1	0		1	443489
BP	GO:0009135	purine nucleoside diphosphate metabolic process	1/416	12/5286	0.626442	0.955986	443489	PFKM	1	0		1	443489
BP	GO:0009179	purine ribonucleoside diphosphate metabolic process	1/416	12/5286	0.626442	0.955986	443489	PFKM	1	0		1	443489
BP	GO:0009185	ribonucleoside diphosphate metabolic process	1/416	12/5286	0.626442	0.955986	443489	PFKM	1	0		1	443489
BP	GO:0010629	negative regulation of gene expression	1/416	12/5286	0.626442	0.955986	101118541	HEXIM2	1	0		1	101118541
BP	GO:0040011	locomotion	1/416	12/5286	0.626442	0.955986	101111822	DRAXIN	1	0		1	101111822
BP	GO:0042866	pyruvate biosynthetic process	1/416	12/5286	0.626442	0.955986	443489	PFKM	1	0		1	443489
BP	GO:0046031	ADP metabolic process	1/416	12/5286	0.626442	0.955986	443489	PFKM	1	0		1	443489
BP	GO:0007264	small GTPase mediated signal transduction	15/416	202/5286	0.633703	0.955986	101107746/101119879/101107175/100302069/101105506/novel.464/114118234/100302547/101120830/101113743/114114036/101111969/114108599/101119743/101118864	RAB13/FBXO8/ARHGEF10L/RHEB/IQGAP2/-/LOC114118234/RHOV/RGL3/PLEKHG7/LOC114114036/RAB8B/LOC114108599/ARHGEF16/RALGDS	15	7	101107175/114118234/100302547/101113743/101111969/114108599/101118864	8	101107746/101119879/100302069/101105506/novel.464/101120830/114114036/101119743
BP	GO:0006955	immune response	10/416	136/5286	0.636944	0.955986	114108675/101122466/100101238/443448/101107908/101111409/100144424/101104302/114117787/101119957	LOC114108675/OSM/LOC100101238/XCL1/LOC101107908/LOC101111409/CD1D/CCL20/LOC114117787/CCL21	10	5	114108675/100101238/101107908/101104302/114117787	5	101122466/443448/101111409/100144424/101119957
BP	GO:0048856	anatomical structure development	4/416	55/5286	0.638875	0.955986	114116076/101113869/101111822/101111324	LOC114116076/VASH2/DRAXIN/NOTCH4	4	2	114116076/101113869	2	101111822/101111324
BP	GO:0009124	nucleoside monophosphate biosynthetic process	2/416	27/5286	0.63913	0.955986	443489/100217408	PFKM/ATP5PD	2	0		2	443489/100217408
BP	GO:0016043	cellular component organization	19/416	256/5286	0.642707	0.955986	101113111/101118761/101107793/101102223/101111822/114118278/114115271/101117598/101122133/101123293/101115451/101120787/101110211/101122599/101116367/101106682/101113893/101108893/101106463	LOC101113111/LOC101118761/TBCA/LOC101102223/DRAXIN/LOC114118278/LOC114115271/TUBGCP3/CEP126/ASF1B/TUBGCP6/CAP1/TSPYL2/PEX11G/KCTD5/DIAPH1/LOC101113893/CAPZB/HSCB	19	6	101117598/101122133/101123293/101115451/101116367/101113893	13	101113111/101118761/101107793/101102223/101111822/114118278/114115271/101120787/101110211/101122599/101106682/101108893/101106463
BP	GO:0032502	developmental process	4/416	56/5286	0.65312	0.955986	114116076/101113869/101111822/101111324	LOC114116076/VASH2/DRAXIN/NOTCH4	4	2	114116076/101113869	2	101111822/101111324
BP	GO:0051128	regulation of cellular component organization	4/416	56/5286	0.65312	0.955986	114115271/101117598/101115451/101108893	LOC114115271/TUBGCP3/TUBGCP6/CAPZB	4	2	101117598/101115451	2	114115271/101108893
BP	GO:0009165	nucleotide biosynthetic process	5/416	70/5286	0.655048	0.955986	101103082/105612468/101102072/443489/100217408	LOC101103082/LOC105612468/LOC101102072/PFKM/ATP5PD	5	1	105612468	4	101103082/101102072/443489/100217408
BP	GO:0051056	regulation of small GTPase mediated signal transduction	5/416	70/5286	0.655048	0.955986	101119879/101107175/114118234/101113743/101119743	FBXO8/ARHGEF10L/LOC114118234/PLEKHG7/ARHGEF16	5	3	101107175/114118234/101113743	2	101119879/101119743
BP	GO:1901293	nucleoside phosphate biosynthetic process	5/416	70/5286	0.655048	0.955986	101103082/105612468/101102072/443489/100217408	LOC101103082/LOC105612468/LOC101102072/PFKM/ATP5PD	5	1	105612468	4	101103082/101102072/443489/100217408
BP	GO:0055086	nucleobase-containing small molecule metabolic process	8/416	111/5286	0.65535	0.955986	101103082/101113423/101105064/novel.165/105612468/101102072/443489/100217408	LOC101103082/NT5M/LOC101105064/-/LOC105612468/LOC101102072/PFKM/ATP5PD	8	3	101113423/101105064/105612468	5	101103082/novel.165/101102072/443489/100217408
BP	GO:0006904	vesicle docking involved in exocytosis	1/416	13/5286	0.655908	0.955986	101107440	EXOC4	1	0		1	101107440
BP	GO:0006954	inflammatory response	1/416	13/5286	0.655908	0.955986	101120204	LOC101120204	1	0		1	101120204
BP	GO:0016052	carbohydrate catabolic process	1/416	13/5286	0.655908	0.955986	443489	PFKM	1	0		1	443489
BP	GO:0019318	hexose metabolic process	1/416	13/5286	0.655908	0.955986	101120669	PCK2	1	0		1	101120669
BP	GO:0022406	membrane docking	1/416	13/5286	0.655908	0.955986	101107440	EXOC4	1	0		1	101107440
BP	GO:0030042	actin filament depolymerization	1/416	13/5286	0.655908	0.955986	101108893	CAPZB	1	0		1	101108893
BP	GO:0030834	regulation of actin filament depolymerization	1/416	13/5286	0.655908	0.955986	101108893	CAPZB	1	0		1	101108893
BP	GO:0030835	negative regulation of actin filament depolymerization	1/416	13/5286	0.655908	0.955986	101108893	CAPZB	1	0		1	101108893
BP	GO:0030837	negative regulation of actin filament polymerization	1/416	13/5286	0.655908	0.955986	101108893	CAPZB	1	0		1	101108893
BP	GO:0031333	negative regulation of protein complex assembly	1/416	13/5286	0.655908	0.955986	101108893	CAPZB	1	0		1	101108893
BP	GO:0032272	negative regulation of protein polymerization	1/416	13/5286	0.655908	0.955986	101108893	CAPZB	1	0		1	101108893
BP	GO:0043242	negative regulation of protein complex disassembly	1/416	13/5286	0.655908	0.955986	101108893	CAPZB	1	0		1	101108893
BP	GO:0048278	vesicle docking	1/416	13/5286	0.655908	0.955986	101107440	EXOC4	1	0		1	101107440
BP	GO:0051261	protein depolymerization	1/416	13/5286	0.655908	0.955986	101108893	CAPZB	1	0		1	101108893
BP	GO:0051693	actin filament capping	1/416	13/5286	0.655908	0.955986	101108893	CAPZB	1	0		1	101108893
BP	GO:0140029	exocytic process	1/416	13/5286	0.655908	0.955986	101107440	EXOC4	1	0		1	101107440
BP	GO:0140056	organelle localization by membrane tethering	1/416	13/5286	0.655908	0.955986	101107440	EXOC4	1	0		1	101107440
BP	GO:1901879	regulation of protein depolymerization	1/416	13/5286	0.655908	0.955986	101108893	CAPZB	1	0		1	101108893
BP	GO:1901880	negative regulation of protein depolymerization	1/416	13/5286	0.655908	0.955986	101108893	CAPZB	1	0		1	101108893
BP	GO:1902904	negative regulation of supramolecular fiber organization	1/416	13/5286	0.655908	0.955986	101108893	CAPZB	1	0		1	101108893
BP	GO:0044270	cellular nitrogen compound catabolic process	2/416	28/5286	0.659027	0.955986	101113423/443489	NT5M/PFKM	2	1	101113423	1	443489
BP	GO:0046700	heterocycle catabolic process	2/416	28/5286	0.659027	0.955986	101113423/443489	NT5M/PFKM	2	1	101113423	1	443489
BP	GO:0071840	cellular component organization or biogenesis	21/416	285/5286	0.66013	0.955986	101113111/114116593/101118761/101107793/101102223/101111822/114118278/114115271/101117598/101122133/101123293/101115451/101120787/101110211/101122599/101116367/101106682/101113893/101108893/101117097/101106463	LOC101113111/LOC114116593/LOC101118761/TBCA/LOC101102223/DRAXIN/LOC114118278/LOC114115271/TUBGCP3/CEP126/ASF1B/TUBGCP6/CAP1/TSPYL2/PEX11G/KCTD5/DIAPH1/LOC101113893/CAPZB/FBL/HSCB	21	6	101117598/101122133/101123293/101115451/101116367/101113893	15	101113111/114116593/101118761/101107793/101102223/101111822/114118278/114115271/101120787/101110211/101122599/101106682/101108893/101117097/101106463
BP	GO:0009719	response to endogenous stimulus	3/416	43/5286	0.669257	0.955986	101110798/100174903/101119104	RXRB/NR1D1/RORC	3	0		3	101110798/100174903/101119104
BP	GO:0051188	cofactor biosynthetic process	3/416	43/5286	0.669257	0.955986	101109020/101108542/443489	MTHFD1/CPOX/PFKM	3	0		3	101109020/101108542/443489
BP	GO:0071495	cellular response to endogenous stimulus	3/416	43/5286	0.669257	0.955986	101110798/100174903/101119104	RXRB/NR1D1/RORC	3	0		3	101110798/100174903/101119104
BP	GO:0002376	immune system process	10/416	140/5286	0.673332	0.955986	114108675/101122466/100101238/443448/101107908/101111409/100144424/101104302/114117787/101119957	LOC114108675/OSM/LOC100101238/XCL1/LOC101107908/LOC101111409/CD1D/CCL20/LOC114117787/CCL21	10	5	114108675/100101238/101107908/101104302/114117787	5	101122466/443448/101111409/100144424/101119957
BP	GO:0019439	aromatic compound catabolic process	2/416	29/5286	0.678035	0.955986	101113423/443489	NT5M/PFKM	2	1	101113423	1	443489
BP	GO:0006629	lipid metabolic process	9/416	127/5286	0.678566	0.955986	101111590/101104841/100192316/101122862/101119642/101113661/101112775/114110675/101116150	HMGCS2/BPNT1/HADHA/HADH/ACOX3/PAFAH2/CEPT1/LOC114110675/PLA2G4D	9	3	101119642/114110675/101116150	6	101111590/101104841/100192316/101122862/101113661/101112775
BP	GO:0009150	purine ribonucleotide metabolic process	4/416	58/5286	0.680468	0.955986	novel.165/101102072/443489/100217408	-/LOC101102072/PFKM/ATP5PD	4	0		4	novel.165/101102072/443489/100217408
BP	GO:0009259	ribonucleotide metabolic process	4/416	58/5286	0.680468	0.955986	novel.165/101102072/443489/100217408	-/LOC101102072/PFKM/ATP5PD	4	0		4	novel.165/101102072/443489/100217408
BP	GO:0007169	transmembrane receptor protein tyrosine kinase signaling pathway	1/416	14/5286	0.683054	0.955986	101120569	EPHB6	1	1	101120569	0
BP	GO:0009147	pyrimidine nucleoside triphosphate metabolic process	1/416	14/5286	0.683054	0.955986	101102072	LOC101102072	1	0		1	101102072
BP	GO:0010605	negative regulation of macromolecule metabolic process	1/416	14/5286	0.683054	0.955986	101118541	HEXIM2	1	0		1	101118541
BP	GO:0015698	inorganic anion transport	1/416	14/5286	0.683054	0.955986	100125625	CLCN2	1	0		1	100125625
BP	GO:0033013	tetrapyrrole metabolic process	1/416	14/5286	0.683054	0.955986	101108542	CPOX	1	0		1	101108542
BP	GO:0043244	regulation of protein complex disassembly	1/416	14/5286	0.683054	0.955986	101108893	CAPZB	1	0		1	101108893
BP	GO:0051494	negative regulation of cytoskeleton organization	1/416	14/5286	0.683054	0.955986	101108893	CAPZB	1	0		1	101108893
BP	GO:0017144	drug metabolic process	3/416	44/5286	0.684586	0.955986	novel.165/443489/100217408	-/PFKM/ATP5PD	3	0		3	novel.165/443489/100217408
BP	GO:0070887	cellular response to chemical stimulus	3/416	44/5286	0.684586	0.955986	101110798/100174903/101119104	RXRB/NR1D1/RORC	3	0		3	101110798/100174903/101119104
BP	GO:0071310	cellular response to organic substance	3/416	44/5286	0.684586	0.955986	101110798/100174903/101119104	RXRB/NR1D1/RORC	3	0		3	101110798/100174903/101119104
BP	GO:0042254	ribosome biogenesis	2/416	30/5286	0.696172	0.955986	114116593/101117097	LOC114116593/FBL	2	0		2	114116593/101117097
BP	GO:1901361	organic cyclic compound catabolic process	2/416	30/5286	0.696172	0.955986	101113423/443489	NT5M/PFKM	2	1	101113423	1	443489
BP	GO:1902531	regulation of intracellular signal transduction	5/416	74/5286	0.703053	0.955986	101119879/101107175/114118234/101113743/101119743	FBXO8/ARHGEF10L/LOC114118234/PLEKHG7/ARHGEF16	5	3	101107175/114118234/101113743	2	101119879/101119743
BP	GO:0019693	ribose phosphate metabolic process	4/416	60/5286	0.706277	0.955986	novel.165/101102072/443489/100217408	-/LOC101102072/PFKM/ATP5PD	4	0		4	novel.165/101102072/443489/100217408
BP	GO:0006575	cellular modified amino acid metabolic process	1/416	15/5286	0.708063	0.955986	101109020	MTHFD1	1	0		1	101109020
BP	GO:0006605	protein targeting	1/416	15/5286	0.708063	0.955986	114116192	LOC114116192	1	0		1	114116192
BP	GO:0009607	response to biotic stimulus	1/416	15/5286	0.708063	0.955986	101101946	TMEM265	1	1	101101946	0
BP	GO:0009892	negative regulation of metabolic process	1/416	15/5286	0.708063	0.955986	101118541	HEXIM2	1	0		1	101118541
BP	GO:1901565	organonitrogen compound catabolic process	5/416	75/5286	0.714301	0.955986	101103360/101104946/101117088/101116351/101116408	PGLYRP4/PSMA5/LOC101117088/DTD2/PSMB1	5	2	101103360/101116351	3	101104946/101117088/101116408
BP	GO:0006163	purine nucleotide metabolic process	4/416	61/5286	0.718603	0.955986	novel.165/101102072/443489/100217408	-/LOC101102072/PFKM/ATP5PD	4	0		4	novel.165/101102072/443489/100217408
BP	GO:0072521	purine-containing compound metabolic process	4/416	62/5286	0.730544	0.955986	novel.165/101102072/443489/100217408	-/LOC101102072/PFKM/ATP5PD	4	0		4	novel.165/101102072/443489/100217408
BP	GO:0090407	organophosphate biosynthetic process	6/416	91/5286	0.732504	0.955986	101103082/101112775/105612468/101102072/443489/100217408	LOC101103082/CEPT1/LOC105612468/LOC101102072/PFKM/ATP5PD	6	1	105612468	5	101103082/101112775/101102072/443489/100217408
BP	GO:0007166	cell surface receptor signaling pathway	5/416	77/5286	0.735888	0.955986	101103082/101111822/101120569/105612468/101111324	LOC101103082/DRAXIN/EPHB6/LOC105612468/NOTCH4	5	2	101120569/105612468	3	101103082/101111822/101111324
BP	GO:0009152	purine ribonucleotide biosynthetic process	3/416	48/5286	0.740593	0.955986	101102072/443489/100217408	LOC101102072/PFKM/ATP5PD	3	0		3	101102072/443489/100217408
BP	GO:0009260	ribonucleotide biosynthetic process	3/416	48/5286	0.740593	0.955986	101102072/443489/100217408	LOC101102072/PFKM/ATP5PD	3	0		3	101102072/443489/100217408
BP	GO:0046390	ribose phosphate biosynthetic process	3/416	48/5286	0.740593	0.955986	101102072/443489/100217408	LOC101102072/PFKM/ATP5PD	3	0		3	101102072/443489/100217408
BP	GO:0019725	cellular homeostasis	4/416	63/5286	0.742103	0.955986	101117015/100302346/105610456/100147797	LOC101117015/PDIA3/LOC105610456/GLRX	4	0		4	101117015/100302346/105610456/100147797
BP	GO:0010639	negative regulation of organelle organization	1/416	17/5286	0.75233	0.955986	101108893	CAPZB	1	0		1	101108893
BP	GO:0019359	nicotinamide nucleotide biosynthetic process	1/416	17/5286	0.75233	0.955986	443489	PFKM	1	0		1	443489
BP	GO:0072594	establishment of protein localization to organelle	1/416	17/5286	0.75233	0.955986	114116192	LOC114116192	1	0		1	114116192
BP	GO:0007049	cell cycle	3/416	49/5286	0.753296	0.955986	101103082/101122133/105612468	LOC101103082/CEP126/LOC105612468	3	2	101122133/105612468	1	101103082
BP	GO:0022613	ribonucleoprotein complex biogenesis	2/416	34/5286	0.76042	0.955986	114116593/101117097	LOC114116593/FBL	2	0		2	114116593/101117097
BP	GO:1902600	proton transmembrane transport	2/416	34/5286	0.76042	0.955986	114112591/100217408	LOC114112591/ATP5PD	2	1	114112591	1	100217408
BP	GO:0009057	macromolecule catabolic process	4/416	65/5286	0.764086	0.955986	101103360/101104946/101117088/101116408	PGLYRP4/PSMA5/LOC101117088/PSMB1	4	1	101103360	3	101104946/101117088/101116408
BP	GO:0048523	negative regulation of cellular process	3/416	50/5286	0.765494	0.955986	101114584/101118541/101108893	DDIT4/HEXIM2/CAPZB	3	0		3	101114584/101118541/101108893
BP	GO:0005975	carbohydrate metabolic process	7/416	109/5286	0.765809	0.955986	101120669/101112162/101113460/101113117/101107901/443489/101109225	PCK2/LOC101112162/LOC101113460/FUOM/MPI/PFKM/PGM1	7	1	101112162	6	101120669/101113460/101113117/101107901/443489/101109225
BP	GO:0016055	Wnt signaling pathway	1/416	18/5286	0.771884	0.955986	101111822	DRAXIN	1	0		1	101111822
BP	GO:0019363	pyridine nucleotide biosynthetic process	1/416	18/5286	0.771884	0.955986	443489	PFKM	1	0		1	443489
BP	GO:0022411	cellular component disassembly	1/416	18/5286	0.771884	0.955986	101108893	CAPZB	1	0		1	101108893
BP	GO:0032984	protein-containing complex disassembly	1/416	18/5286	0.771884	0.955986	101108893	CAPZB	1	0		1	101108893
BP	GO:0043624	cellular protein complex disassembly	1/416	18/5286	0.771884	0.955986	101108893	CAPZB	1	0		1	101108893
BP	GO:0072525	pyridine-containing compound biosynthetic process	1/416	18/5286	0.771884	0.955986	443489	PFKM	1	0		1	443489
BP	GO:0198738	cell-cell signaling by wnt	1/416	18/5286	0.771884	0.955986	101111822	DRAXIN	1	0		1	101111822
BP	GO:1905114	cell surface receptor signaling pathway involved in cell-cell signaling	1/416	18/5286	0.771884	0.955986	101111822	DRAXIN	1	0		1	101111822
BP	GO:0006164	purine nucleotide biosynthetic process	3/416	51/5286	0.777198	0.955986	101102072/443489/100217408	LOC101102072/PFKM/ATP5PD	3	0		3	101102072/443489/100217408
BP	GO:0098655	cation transmembrane transport	3/416	51/5286	0.777198	0.955986	114112591/101103842/100217408	LOC114112591/P2RX7/ATP5PD	3	1	114112591	2	101103842/100217408
BP	GO:0042592	homeostatic process	4/416	67/5286	0.784585	0.955986	101117015/100302346/105610456/100147797	LOC101117015/PDIA3/LOC105610456/GLRX	4	0		4	101117015/100302346/105610456/100147797
BP	GO:0006486	protein glycosylation	2/416	36/5286	0.787904	0.955986	101103907/101110268	ST6GALNAC2/B3GNT6	2	0		2	101103907/101110268
BP	GO:0006952	defense response	2/416	36/5286	0.787904	0.955986	101120204/novel.1880	LOC101120204/-	2	0		2	101120204/novel.1880
BP	GO:0043413	macromolecule glycosylation	2/416	36/5286	0.787904	0.955986	101103907/101110268	ST6GALNAC2/B3GNT6	2	0		2	101103907/101110268
BP	GO:0070085	glycosylation	2/416	36/5286	0.787904	0.955986	101103907/101110268	ST6GALNAC2/B3GNT6	2	0		2	101103907/101110268
BP	GO:0044257	cellular protein catabolic process	3/416	52/5286	0.78842	0.955986	101104946/101117088/101116408	PSMA5/LOC101117088/PSMB1	3	0		3	101104946/101117088/101116408
BP	GO:0051603	proteolysis involved in cellular protein catabolic process	3/416	52/5286	0.78842	0.955986	101104946/101117088/101116408	PSMA5/LOC101117088/PSMB1	3	0		3	101104946/101117088/101116408
BP	GO:0072522	purine-containing compound biosynthetic process	3/416	52/5286	0.78842	0.955986	101102072/443489/100217408	LOC101102072/PFKM/ATP5PD	3	0		3	101102072/443489/100217408
BP	GO:0006879	cellular iron ion homeostasis	1/416	19/5286	0.789898	0.955986	101117015	LOC101117015	1	0		1	101117015
BP	GO:0008654	phospholipid biosynthetic process	1/416	19/5286	0.789898	0.955986	101112775	CEPT1	1	0		1	101112775
BP	GO:0046488	phosphatidylinositol metabolic process	1/416	19/5286	0.789898	0.955986	101104841	BPNT1	1	0		1	101104841
BP	GO:0046916	cellular transition metal ion homeostasis	1/416	19/5286	0.789898	0.955986	101117015	LOC101117015	1	0		1	101117015
BP	GO:0051129	negative regulation of cellular component organization	1/416	19/5286	0.789898	0.955986	101108893	CAPZB	1	0		1	101108893
BP	GO:0055072	iron ion homeostasis	1/416	19/5286	0.789898	0.955986	101117015	LOC101117015	1	0		1	101117015
BP	GO:0009108	coenzyme biosynthetic process	2/416	37/5286	0.800578	0.955986	101109020/443489	MTHFD1/PFKM	2	0		2	101109020/443489
BP	GO:0006352	DNA-templated transcription, initiation	1/416	20/5286	0.806492	0.955986	101101958	TAF12	1	0		1	101101958
BP	GO:0006650	glycerophospholipid metabolic process	1/416	20/5286	0.806492	0.955986	101104841	BPNT1	1	0		1	101104841
BP	GO:0019362	pyridine nucleotide metabolic process	1/416	20/5286	0.806492	0.955986	443489	PFKM	1	0		1	443489
BP	GO:0033365	protein localization to organelle	1/416	20/5286	0.806492	0.955986	114116192	LOC114116192	1	0		1	114116192
BP	GO:0046486	glycerolipid metabolic process	1/416	20/5286	0.806492	0.955986	101104841	BPNT1	1	0		1	101104841
BP	GO:0046496	nicotinamide nucleotide metabolic process	1/416	20/5286	0.806492	0.955986	443489	PFKM	1	0		1	443489
BP	GO:0055076	transition metal ion homeostasis	1/416	20/5286	0.806492	0.955986	101117015	LOC101117015	1	0		1	101117015
BP	GO:0072524	pyridine-containing compound metabolic process	1/416	20/5286	0.806492	0.955986	443489	PFKM	1	0		1	443489
BP	GO:0006869	lipid transport	1/416	21/5286	0.821779	0.955986	105605766	LOC105605766	1	0		1	105605766
BP	GO:0007167	enzyme linked receptor protein signaling pathway	1/416	21/5286	0.821779	0.955986	101120569	EPHB6	1	1	101120569	0
BP	GO:0010876	lipid localization	1/416	21/5286	0.821779	0.955986	105605766	LOC105605766	1	0		1	105605766
BP	GO:0009101	glycoprotein biosynthetic process	2/416	39/5286	0.823927	0.955986	101103907/101110268	ST6GALNAC2/B3GNT6	2	0		2	101103907/101110268
BP	GO:0006812	cation transport	8/416	132/5286	0.827083	0.955986	100302555/114112591/101108597/101114022/101108996/101109006/101103842/100217408	SLC39A7/LOC114112591/KCNN4/SLC30A4/ATP13A2/SLC9A4/P2RX7/ATP5PD	8	4	114112591/101114022/101108996/101109006	4	100302555/101108597/101103842/100217408
BP	GO:0030163	protein catabolic process	3/416	56/5286	0.828705	0.955986	101104946/101117088/101116408	PSMA5/LOC101117088/PSMB1	3	0		3	101104946/101117088/101116408
BP	GO:0048519	negative regulation of biological process	3/416	56/5286	0.828705	0.955986	101114584/101118541/101108893	DDIT4/HEXIM2/CAPZB	3	0		3	101114584/101118541/101108893
BP	GO:0006732	coenzyme metabolic process	2/416	40/5286	0.834657	0.955986	101109020/443489	MTHFD1/PFKM	2	0		2	101109020/443489
BP	GO:0009100	glycoprotein metabolic process	2/416	40/5286	0.834657	0.955986	101103907/101110268	ST6GALNAC2/B3GNT6	2	0		2	101103907/101110268
BP	GO:0006733	oxidoreduction coenzyme metabolic process	1/416	22/5286	0.83586	0.955986	443489	PFKM	1	0		1	443489
BP	GO:0006873	cellular ion homeostasis	1/416	22/5286	0.83586	0.955986	101117015	LOC101117015	1	0		1	101117015
BP	GO:0006875	cellular metal ion homeostasis	1/416	22/5286	0.83586	0.955986	101117015	LOC101117015	1	0		1	101117015
BP	GO:0030003	cellular cation homeostasis	1/416	22/5286	0.83586	0.955986	101117015	LOC101117015	1	0		1	101117015
BP	GO:0016310	phosphorylation	25/416	374/5286	0.83712	0.955986	101104841/101108239/101110073/101117094/101102485/101104102/100194428/101103762/443087/101111612/novel.165/101106926/101107199/101108728/101114546/101111066/101102036/101120569/101114290/101103155/101102072/443489/101115427/101123304/101115551	BPNT1/ULK2/MAPK7/MAP3K8/LOC101102485/MKNK1/MAPK13/CAMK1/KDR/WNK2/-/PKN3/RPS6KL1/STK39/STK35/TESK2/CDK20/EPHB6/NUAK2/STK32B/LOC101102072/PFKM/MAP3K21/DAPK2/LOC101115551	25	11	101108239/101110073/101117094/101104102/101111612/101107199/101108728/101102036/101120569/101103155/101115427	14	101104841/101102485/100194428/101103762/443087/novel.165/101106926/101114546/101111066/101114290/101102072/443489/101123304/101115551
BP	GO:0007017	microtubule-based process	4/416	73/5286	0.837658	0.955986	101117598/101122133/101112094/101115451	TUBGCP3/CEP126/DNAH1/TUBGCP6	4	3	101117598/101122133/101115451	1	101112094
BP	GO:1901135	carbohydrate derivative metabolic process	9/416	149/5286	0.840773	0.955986	101113423/101103360/101105064/novel.165/101103907/101102072/443489/101110268/100217408	NT5M/PGLYRP4/LOC101105064/-/ST6GALNAC2/LOC101102072/PFKM/B3GNT6/ATP5PD	9	3	101113423/101103360/101105064	6	novel.165/101103907/101102072/443489/101110268/100217408
BP	GO:0018193	peptidyl-amino acid modification	2/416	41/5286	0.844794	0.955986	101106462/101105450	PPID/PPIH	2	0		2	101106462/101105450
BP	GO:0051259	protein complex oligomerization	2/416	41/5286	0.844794	0.955986	101116367/101106463	KCTD5/HSCB	2	1	101116367	1	101106463
BP	GO:0065008	regulation of biological quality	6/416	105/5286	0.845301	0.955986	101117015/100302346/114115271/105610456/100147797/101108893	LOC101117015/PDIA3/LOC114115271/LOC105610456/GLRX/CAPZB	6	0		6	101117015/100302346/114115271/105610456/100147797/101108893
BP	GO:0044265	cellular macromolecule catabolic process	3/416	58/5286	0.846266	0.955986	101104946/101117088/101116408	PSMA5/LOC101117088/PSMB1	3	0		3	101104946/101117088/101116408
BP	GO:0055085	transmembrane transport	22/416	335/5286	0.846581	0.955986	101109558/492300/101119078/100302555/101115921/114108779/114112591/101114022/101102287/443308/100302356/101109006/100125625/101118936/101105120/443456/105605099/100145866/101104315/101106371/101103842/100217408	SLC7A9/SLC5A1/SLC7A4/SLC39A7/MPC2/LOC114108779/LOC114112591/SLC30A4/OCA2/SLC2A3/SLC14A1/SLC9A4/CLCN2/SLC2A13/TOMM40L/SLC16A1/SLC18A3/VDAC1/CATSPER3/CACNA1D/P2RX7/ATP5PD	22	10	492300/101119078/114108779/114112591/101114022/101102287/101109006/101118936/105605099/101104315	12	101109558/100302555/101115921/443308/100302356/100125625/101105120/443456/100145866/101106371/101103842/100217408
BP	GO:0006813	potassium ion transport	1/416	23/5286	0.848832	0.955986	101108597	KCNN4	1	0		1	101108597
BP	GO:0007267	cell-cell signaling	1/416	23/5286	0.848832	0.955986	101111822	DRAXIN	1	0		1	101111822
BP	GO:0048193	Golgi vesicle transport	1/416	23/5286	0.848832	0.955986	101108596	TRAPPC2L	1	0		1	101108596
BP	GO:0050801	ion homeostasis	1/416	23/5286	0.848832	0.955986	101117015	LOC101117015	1	0		1	101117015
BP	GO:0055065	metal ion homeostasis	1/416	23/5286	0.848832	0.955986	101117015	LOC101117015	1	0		1	101117015
BP	GO:0055080	cation homeostasis	1/416	23/5286	0.848832	0.955986	101117015	LOC101117015	1	0		1	101117015
BP	GO:0055082	cellular chemical homeostasis	1/416	23/5286	0.848832	0.955986	101117015	LOC101117015	1	0		1	101117015
BP	GO:0098771	inorganic ion homeostasis	1/416	23/5286	0.848832	0.955986	101117015	LOC101117015	1	0		1	101117015
BP	GO:0015988	energy coupled proton transmembrane transport, against electrochemical gradient	1/416	24/5286	0.86078	0.957592	114112591	LOC114112591	1	1	114112591	0
BP	GO:0015991	ATP hydrolysis coupled proton transport	1/416	24/5286	0.86078	0.957592	114112591	LOC114112591	1	1	114112591	0
BP	GO:0090662	ATP hydrolysis coupled transmembrane transport	1/416	24/5286	0.86078	0.957592	114112591	LOC114112591	1	1	114112591	0
BP	GO:0099131	ATP hydrolysis coupled ion transmembrane transport	1/416	24/5286	0.86078	0.957592	114112591	LOC114112591	1	1	114112591	0
BP	GO:0099132	ATP hydrolysis coupled cation transmembrane transport	1/416	24/5286	0.86078	0.957592	114112591	LOC114112591	1	1	114112591	0
BP	GO:0006520	cellular amino acid metabolic process	3/416	61/5286	0.869674	0.965117	101120073/678684/101116351	ASNS/NARS/DTD2	3	2	101120073/101116351	1	678684
BP	GO:0048878	chemical homeostasis	1/416	25/5286	0.871787	0.965117	101117015	LOC101117015	1	0		1	101117015
BP	GO:0051186	cofactor metabolic process	3/416	62/5286	0.876748	0.968254	101109020/101108542/443489	MTHFD1/CPOX/PFKM	3	0		3	101109020/101108542/443489
BP	GO:0008610	lipid biosynthetic process	2/416	45/5286	0.879933	0.969418	101111590/101112775	HMGCS2/CEPT1	2	0		2	101111590/101112775
BP	GO:0098660	inorganic ion transmembrane transport	2/416	46/5286	0.887492	0.973034	114112591/100217408	LOC114112591/ATP5PD	2	1	114112591	1	100217408
BP	GO:0098662	inorganic cation transmembrane transport	2/416	46/5286	0.887492	0.973034	114112591/100217408	LOC114112591/ATP5PD	2	1	114112591	1	100217408
BP	GO:0022402	cell cycle process	1/416	27/5286	0.891263	0.974819	101122133	CEP126	1	1	101122133	0
BP	GO:0034470	ncRNA processing	2/416	47/5286	0.894608	0.976131	114116593/101117097	LOC114116593/FBL	2	0		2	114116593/101117097
BP	GO:0042157	lipoprotein metabolic process	1/416	28/5286	0.899865	0.979518	105605766	LOC105605766	1	0		1	105605766
BP	GO:0006468	protein phosphorylation	21/416	340/5286	0.907265	0.985216	101108239/101110073/101117094/101102485/101104102/100194428/101103762/443087/101111612/101106926/101107199/101108728/101114546/101111066/101102036/101120569/101114290/101103155/101115427/101123304/101115551	ULK2/MAPK7/MAP3K8/LOC101102485/MKNK1/MAPK13/CAMK1/KDR/WNK2/PKN3/RPS6KL1/STK39/STK35/TESK2/CDK20/EPHB6/NUAK2/STK32B/MAP3K21/DAPK2/LOC101115551	21	11	101108239/101110073/101117094/101104102/101111612/101107199/101108728/101102036/101120569/101103155/101115427	10	101102485/100194428/101103762/443087/101106926/101114546/101111066/101114290/101123304/101115551
BP	GO:0019882	antigen processing and presentation	1/416	30/5286	0.915084	0.990889	114108675	LOC114108675	1	1	114108675	0
BP	GO:0035556	intracellular signal transduction	19/416	315/5286	0.916845	0.990889	101107746/101119879/101107175/100302069/101117299/101105506/novel.464/114110675/114118234/100302547/101120830/101113743/114114036/101111969/114108599/101119743/101119735/101109393/101118864	RAB13/FBXO8/ARHGEF10L/RHEB/LOC101117299/IQGAP2/-/LOC114110675/LOC114118234/RHOV/RGL3/PLEKHG7/LOC114114036/RAB8B/LOC114108599/ARHGEF16/DGKE/RASAL1/RALGDS	19	10	101107175/114110675/114118234/100302547/101113743/101111969/114108599/101119735/101109393/101118864	9	101107746/101119879/100302069/101117299/101105506/novel.464/101120830/114114036/101119743
BP	GO:0008033	tRNA processing	1/416	31/5286	0.921805	0.993889	101117097	FBL	1	0		1	101117097
BP	GO:1901137	carbohydrate derivative biosynthetic process	5/416	105/5286	0.924998	0.994974	101103907/101102072/443489/101110268/100217408	ST6GALNAC2/LOC101102072/PFKM/B3GNT6/ATP5PD	5	0		5	101103907/101102072/443489/101110268/100217408
BP	GO:0006811	ion transport	16/416	276/5286	0.928521	0.996408	101109558/101119078/100302555/101115921/114108779/114112591/101108597/101114022/101106359/101108996/101109006/100125625/101104315/101106371/101103842/100217408	SLC7A9/SLC7A4/SLC39A7/MPC2/LOC114108779/LOC114112591/KCNN4/SLC30A4/KCNE3/ATP13A2/SLC9A4/CLCN2/CATSPER3/CACNA1D/P2RX7/ATP5PD	16	7	101119078/114108779/114112591/101114022/101108996/101109006/101104315	9	101109558/100302555/101115921/101108597/101106359/100125625/101106371/101103842/100217408
BP	GO:0051260	protein homooligomerization	1/416	34/5286	0.938947	0.997852	101116367	KCTD5	1	1	101116367	0
BP	GO:0015672	monovalent inorganic cation transport	3/416	75/5286	0.942097	0.997852	114112591/101108597/100217408	LOC114112591/KCNN4/ATP5PD	3	1	114112591	2	101108597/100217408
BP	GO:0006511	ubiquitin-dependent protein catabolic process	1/416	37/5286	0.952338	0.997852	101104946	PSMA5	1	0		1	101104946
BP	GO:0010941	regulation of cell death	1/416	37/5286	0.952338	0.997852	780465	NOD2	1	1	780465	0
BP	GO:0019941	modification-dependent protein catabolic process	1/416	37/5286	0.952338	0.997852	101104946	PSMA5	1	0		1	101104946
BP	GO:0042981	regulation of apoptotic process	1/416	37/5286	0.952338	0.997852	780465	NOD2	1	1	780465	0
BP	GO:0043067	regulation of programmed cell death	1/416	37/5286	0.952338	0.997852	780465	NOD2	1	1	780465	0
BP	GO:0043632	modification-dependent macromolecule catabolic process	1/416	37/5286	0.952338	0.997852	101104946	PSMA5	1	0		1	101104946
BP	GO:0006418	tRNA aminoacylation for protein translation	1/416	38/5286	0.956116	0.997852	678684	NARS	1	0		1	678684
BP	GO:0016579	protein deubiquitination	1/416	38/5286	0.956116	0.997852	101116878	USP25	1	1	101116878	0
BP	GO:0070646	protein modification by small protein removal	1/416	38/5286	0.956116	0.997852	101116878	USP25	1	1	101116878	0
BP	GO:0043038	amino acid activation	1/416	39/5286	0.959594	0.997852	678684	NARS	1	0		1	678684
BP	GO:0043039	tRNA aminoacylation	1/416	39/5286	0.959594	0.997852	678684	NARS	1	0		1	678684
BP	GO:0006928	movement of cell or subcellular component	2/416	62/5286	0.961699	0.997852	101111822/101112094	DRAXIN/DNAH1	2	0		2	101111822/101112094
BP	GO:0034660	ncRNA metabolic process	3/416	84/5286	0.966615	0.997852	114116593/678684/101117097	LOC114116593/NARS/FBL	3	0		3	114116593/678684/101117097
BP	GO:0006915	apoptotic process	1/416	44/5286	0.97327	0.997852	780465	NOD2	1	1	780465	0
BP	GO:0012501	programmed cell death	1/416	44/5286	0.97327	0.997852	780465	NOD2	1	1	780465	0
BP	GO:0006399	tRNA metabolic process	2/416	68/5286	0.974801	0.997852	678684/101117097	NARS/FBL	2	0		2	678684/101117097
BP	GO:0007155	cell adhesion	4/416	109/5286	0.976767	0.997852	101119731/101104745/654333/101106433	CD24/LOC101104745/MADCAM1/THBS1	4	1	101104745	3	101119731/654333/101106433
BP	GO:0022610	biological adhesion	4/416	109/5286	0.976767	0.997852	101119731/101104745/654333/101106433	CD24/LOC101104745/MADCAM1/THBS1	4	1	101104745	3	101119731/654333/101106433
BP	GO:0008219	cell death	1/416	46/5286	0.977344	0.997852	780465	NOD2	1	1	780465	0
BP	GO:0030001	metal ion transport	2/416	70/5286	0.978114	0.997852	100302555/101108597	SLC39A7/KCNN4	2	0		2	100302555/101108597
BP	GO:0007018	microtubule-based movement	1/416	50/5286	0.983728	0.998829	101112094	DNAH1	1	0		1	101112094
BP	GO:0070647	protein modification by small protein conjugation or removal	1/416	51/5286	0.985021	0.998829	101116878	USP25	1	1	101116878	0
BP	GO:0006950	response to stress	4/416	119/5286	0.987204	0.998829	101120204/101117797/novel.1880/101115128	LOC101120204/HSP90AB1/-/AHSA1	4	0		4	101120204/101117797/novel.1880/101115128
BP	GO:0006470	protein dephosphorylation	1/416	63/5286	0.99446	0.998829	101118748	DUSP5	1	1	101118748	0
BP	GO:0016311	dephosphorylation	1/416	65/5286	0.995308	0.998829	101118748	DUSP5	1	1	101118748	0
BP	GO:0007156	homophilic cell adhesion via plasma membrane adhesion molecules	1/416	68/5286	0.996342	0.998829	101104745	LOC101104745	1	1	101104745	0
BP	GO:0098742	cell-cell adhesion via plasma-membrane adhesion molecules	1/416	68/5286	0.996342	0.998829	101104745	LOC101104745	1	1	101104745	0
BP	GO:0098609	cell-cell adhesion	1/416	69/5286	0.996634	0.998829	101104745	LOC101104745	1	1	101104745	0
BP	GO:0006508	proteolysis	14/416	347/5286	0.998989	0.998989	101114258/101111816/101104946/101117088/101112701/101116878/101118895/554335/101115799/101102187/101116408/101115965/101108972/101104198	CELA1/BLMH/PSMA5/LOC101117088/ADAMDEC1/USP25/LOC101118895/LOC554335/PRSS35/PRSS23/PSMB1/PRSS12/CTSK/CAPN10	14	3	101116878/101108972/101104198	11	101114258/101111816/101104946/101117088/101112701/101118895/554335/101115799/101102187/101116408/101115965
CC	GO:0005840	ribosome	64/280	306/3267	9.9351e-13	1.08293e-10	101107098/101112339/114114013/114112986/114116976/101109655/101117060/114113983/101104237/105601845/101115593/101112471/106990112/101114892/101103412/101114092/114115299/114114874/101103232/100037668/101117395/114113981/101116985/101122127/101117063/114108601/101106836/100036761/101109212/114115632/101109132/105607128/114118423/105611038/101109830/101104199/114108769/114111301/101105982/101117428…	LOC101107098/LOC101112339/LOC114114013/LOC114112986/LOC114116976/LOC101109655/LOC101117060/LOC114113983/LOC101104237/LOC105601845/LOC101115593/LOC101112471/RPS26/LOC101114892/LOC101103412/LOC101114092/LOC114115299/LOC114114874/LOC101103232/LOC100037668/LOC101117395/LOC114113981/LOC101116985/LOC101122127/LOC101117063/LOC114108601/RPL3/RPS18/LOC101109212/LOC114115632/LOC101109132/LOC105607128/LOC11…	64	19	101107098/114116976/101109655/101117060/101103412/114113981/101116985/101122127/101117063/114108601/105611038/101117428/114117223/101110719/114116830/106990100/101121379/101109011/101118607	45	101112339/114114013/114112986/114113983/101104237/105601845/101115593/101112471/106990112/101114892/101114092/114115299/114114874/101103232/100037668/101117395/101106836/100036761/101109212/114115632/101109132/105607128/114118423/101109830/101104199/114108769/114111301/101105982/101121019/105610137/114108662/106991051/101118649/101106725/100305129/101111087/101106472/114114515/105610402/101112126…
CC	GO:1990904	ribonucleoprotein complex	66/280	333/3267	5.74501e-12	3.13103e-10	101107098/101112339/114114013/114112986/114116976/101109655/101117060/114113983/101104237/105601845/101115593/101112471/106990112/101114892/101103412/101114092/114115299/114114874/101103232/100037668/101117395/114116593/114113981/101116985/101122127/101117063/114108601/101106836/100036761/101109212/114115632/101109132/105607128/114118423/105611038/101109830/101104199/114108769/114111301/101105982…	LOC101107098/LOC101112339/LOC114114013/LOC114112986/LOC114116976/LOC101109655/LOC101117060/LOC114113983/LOC101104237/LOC105601845/LOC101115593/LOC101112471/RPS26/LOC101114892/LOC101103412/LOC101114092/LOC114115299/LOC114114874/LOC101103232/LOC100037668/LOC101117395/LOC114116593/LOC114113981/LOC101116985/LOC101122127/LOC101117063/LOC114108601/RPL3/RPS18/LOC101109212/LOC114115632/LOC101109132/LOC10…	66	19	101107098/114116976/101109655/101117060/101103412/114113981/101116985/101122127/101117063/114108601/105611038/101117428/114117223/101110719/114116830/106990100/101121379/101109011/101118607	47	101112339/114114013/114112986/114113983/101104237/105601845/101115593/101112471/106990112/101114892/101114092/114115299/114114874/101103232/100037668/101117395/114116593/101106836/100036761/101109212/114115632/101109132/105607128/114118423/101109830/101104199/114108769/114111301/101105982/101121019/105610137/101115879/114108662/106991051/101118649/101106725/100305129/101111087/101106472/114114515…
CC	GO:0044429	mitochondrial part	9/280	57/3267	0.0508957	0.990885	101115921/114108779/101117428/114117223/101105120/100145866/114110252/101110664/100217408	MPC2/LOC114108779/MRPL57/LOC114117223/TOMM40L/VDAC1/LOC114110252/LOC101110664/ATP5PD	9	3	114108779/101117428/114117223	6	101115921/101105120/100145866/114110252/101110664/100217408
CC	GO:0005815	microtubule organizing center	3/280	11/3267	0.0612936	0.990885	101117598/101122133/101115451	TUBGCP3/CEP126/TUBGCP6	3	3	101117598/101122133/101115451	0
CC	GO:0005739	mitochondrion	11/280	78/3267	0.0662372	0.990885	101115921/114108779/101117428/101110916/114117223/101121891/101105120/100145866/114110252/101110664/100217408	MPC2/LOC114108779/MRPL57/ATP5IF1/LOC114117223/MTERF4/TOMM40L/VDAC1/LOC114110252/LOC101110664/ATP5PD	11	3	114108779/101117428/114117223	8	101115921/101110916/101121891/101105120/100145866/114110252/101110664/100217408
CC	GO:0044430	cytoskeletal part	17/280	141/3267	0.0913795	0.990885	101122212/101104467/101111010/100303605/114115271/101117598/101122133/101112094/101115451/101112555/101111440/442995/101108641/100037680/101112151/101108893/101119327	TNNT1/TNNT3/KRT3/KRT5/LOC114115271/TUBGCP3/CEP126/DNAH1/TUBGCP6/LOC101112555/LOC101111440/LOC442995/KRT79/LMNB1/TNNI1/CAPZB/MYH7B	17	5	101111010/101117598/101122133/101115451/100037680	12	101122212/101104467/100303605/114115271/101112094/101112555/101111440/442995/101108641/101112151/101108893/101119327
CC	GO:0005856	cytoskeleton	18/280	155/3267	0.110419	0.990885	101122212/101104467/101111010/100303605/114115271/101117598/101122133/101112094/101115451/101112555/101111440/101118371/442995/101108641/100037680/101112151/101108893/101119327	TNNT1/TNNT3/KRT3/KRT5/LOC114115271/TUBGCP3/CEP126/DNAH1/TUBGCP6/LOC101112555/LOC101111440/EVPL/LOC442995/KRT79/LMNB1/TNNI1/CAPZB/MYH7B	18	5	101111010/101117598/101122133/101115451/100037680	13	101122212/101104467/100303605/114115271/101112094/101112555/101111440/101118371/442995/101108641/101112151/101108893/101119327
CC	GO:0000785	chromatin	4/280	22/3267	0.113409	0.990885	114112892/101102223/114109636/101113893	HMGN1/LOC101102223/LOC114109636/LOC101113893	4	1	101113893	3	114112892/101102223/114109636
CC	GO:0005740	mitochondrial envelope	7/280	49/3267	0.121475	0.990885	101115921/114108779/101105120/100145866/114110252/101110664/100217408	MPC2/LOC114108779/TOMM40L/VDAC1/LOC114110252/LOC101110664/ATP5PD	7	1	114108779	6	101115921/101105120/100145866/114110252/101110664/100217408
CC	GO:0099080	supramolecular complex	9/280	68/3267	0.123626	0.990885	101122212/101104467/101111010/100303605/101112555/101111440/101108641/100037680/101112151	TNNT1/TNNT3/KRT3/KRT5/LOC101112555/LOC101111440/KRT79/LMNB1/TNNI1	9	2	101111010/100037680	7	101122212/101104467/100303605/101112555/101111440/101108641/101112151
CC	GO:0099081	supramolecular polymer	9/280	68/3267	0.123626	0.990885	101122212/101104467/101111010/100303605/101112555/101111440/101108641/100037680/101112151	TNNT1/TNNT3/KRT3/KRT5/LOC101112555/LOC101111440/KRT79/LMNB1/TNNI1	9	2	101111010/100037680	7	101122212/101104467/100303605/101112555/101111440/101108641/101112151
CC	GO:0099512	supramolecular fiber	9/280	68/3267	0.123626	0.990885	101122212/101104467/101111010/100303605/101112555/101111440/101108641/100037680/101112151	TNNT1/TNNT3/KRT3/KRT5/LOC101112555/LOC101111440/KRT79/LMNB1/TNNI1	9	2	101111010/100037680	7	101122212/101104467/100303605/101112555/101111440/101108641/101112151
CC	GO:0015629	actin cytoskeleton	7/280	50/3267	0.131528	0.990885	101122212/101104467/114115271/442995/101112151/101108893/101119327	TNNT1/TNNT3/LOC114115271/LOC442995/TNNI1/CAPZB/MYH7B	7	0		7	101122212/101104467/114115271/442995/101112151/101108893/101119327
CC	GO:0044446	intracellular organelle part	40/280	396/3267	0.143896	0.990885	101104237/114114077/101122212/101104467/101115921/114108779/114112892/101111010/101102223/101101958/100303605/101117428/114115271/101115879/101121793/114117223/100305129/101117598/101122133/101117328/101112094/101115451/101112555/114109636/106990100/101111440/101122599/101105120/442995/100145866/114110252/101108641/100037680/101112151/101113893/101108893/101119327/101110664/100217408/114115690	LOC101104237/LOC114114077/TNNT1/TNNT3/MPC2/LOC114108779/HMGN1/KRT3/LOC101102223/TAF12/KRT5/MRPL57/LOC114115271/SNW1/RRBP1/LOC114117223/MRPL32/TUBGCP3/CEP126/CLTB/DNAH1/TUBGCP6/LOC101112555/LOC114109636/RPL26/LOC101111440/PEX11G/TOMM40L/LOC442995/VDAC1/LOC114110252/KRT79/LMNB1/TNNI1/LOC101113893/CAPZB/MYH7B/LOC101110664/ATP5PD/LOC114115690	40	10	114108779/101111010/101117428/114117223/101117598/101122133/101115451/106990100/100037680/101113893	30	101104237/114114077/101122212/101104467/101115921/114112892/101102223/101101958/100303605/114115271/101115879/101121793/100305129/101117328/101112094/101112555/114109636/101111440/101122599/101105120/442995/100145866/114110252/101108641/101112151/101108893/101119327/101110664/100217408/114115690
CC	GO:0044422	organelle part	40/280	398/3267	0.151677	0.990885	101104237/114114077/101122212/101104467/101115921/114108779/114112892/101111010/101102223/101101958/100303605/101117428/114115271/101115879/101121793/114117223/100305129/101117598/101122133/101117328/101112094/101115451/101112555/114109636/106990100/101111440/101122599/101105120/442995/100145866/114110252/101108641/100037680/101112151/101113893/101108893/101119327/101110664/100217408/114115690	LOC101104237/LOC114114077/TNNT1/TNNT3/MPC2/LOC114108779/HMGN1/KRT3/LOC101102223/TAF12/KRT5/MRPL57/LOC114115271/SNW1/RRBP1/LOC114117223/MRPL32/TUBGCP3/CEP126/CLTB/DNAH1/TUBGCP6/LOC101112555/LOC114109636/RPL26/LOC101111440/PEX11G/TOMM40L/LOC442995/VDAC1/LOC114110252/KRT79/LMNB1/TNNI1/LOC101113893/CAPZB/MYH7B/LOC101110664/ATP5PD/LOC114115690	40	10	114108779/101111010/101117428/114117223/101117598/101122133/101115451/106990100/100037680/101113893	30	101104237/114114077/101122212/101104467/101115921/114112892/101102223/101101958/100303605/114115271/101115879/101121793/100305129/101117328/101112094/101112555/114109636/101111440/101122599/101105120/442995/100145866/114110252/101108641/101112151/101108893/101119327/101110664/100217408/114115690
CC	GO:0031967	organelle envelope	7/280	55/3267	0.187531	0.990885	101115921/114108779/101105120/100145866/114110252/101110664/100217408	MPC2/LOC114108779/TOMM40L/VDAC1/LOC114110252/LOC101110664/ATP5PD	7	1	114108779	6	101115921/101105120/100145866/114110252/101110664/100217408
CC	GO:0031975	envelope	7/280	55/3267	0.187531	0.990885	101115921/114108779/101105120/100145866/114110252/101110664/100217408	MPC2/LOC114108779/TOMM40L/VDAC1/LOC114110252/LOC101110664/ATP5PD	7	1	114108779	6	101115921/101105120/100145866/114110252/101110664/100217408
CC	GO:0005777	peroxisome	2/280	10/3267	0.209045	0.990885	101119642/101122599	ACOX3/PEX11G	2	1	101119642	1	101122599
CC	GO:0032993	protein-DNA complex	2/280	10/3267	0.209045	0.990885	101102223/101113893	LOC101102223/LOC101113893	2	1	101113893	1	101102223
CC	GO:0042579	microbody	2/280	10/3267	0.209045	0.990885	101119642/101122599	ACOX3/PEX11G	2	1	101119642	1	101122599
CC	GO:0044815	DNA packaging complex	2/280	10/3267	0.209045	0.990885	101102223/101113893	LOC101102223/LOC101113893	2	1	101113893	1	101102223
CC	GO:0000502	proteasome complex	4/280	28/3267	0.214675	0.990885	100135691/101104946/101117088/101116408	PSME2/PSMA5/LOC101117088/PSMB1	4	0		4	100135691/101104946/101117088/101116408
CC	GO:1905369	endopeptidase complex	4/280	28/3267	0.214675	0.990885	100135691/101104946/101117088/101116408	PSME2/PSMA5/LOC101117088/PSMB1	4	0		4	100135691/101104946/101117088/101116408
CC	GO:0098798	mitochondrial protein complex	3/280	21/3267	0.266415	0.990885	101117428/114117223/100217408	MRPL57/LOC114117223/ATP5PD	3	2	101117428/114117223	1	100217408
CC	GO:0031966	mitochondrial membrane	5/280	41/3267	0.272119	0.990885	101115921/114108779/101105120/100145866/100217408	MPC2/LOC114108779/TOMM40L/VDAC1/ATP5PD	5	1	114108779	4	101115921/101105120/100145866/100217408
CC	GO:0000145	exocyst	2/280	13/3267	0.30787	0.990885	101112248/101107440	EXOC3L1/EXOC4	2	0		2	101112248/101107440
CC	GO:0005581	collagen trimer	2/280	13/3267	0.30787	0.990885	101114569/101115457	COL24A1/COL5A3	2	0		2	101114569/101115457
CC	GO:0005938	cell cortex	2/280	13/3267	0.30787	0.990885	101112248/101107440	EXOC3L1/EXOC4	2	0		2	101112248/101107440
CC	GO:0044448	cell cortex part	2/280	13/3267	0.30787	0.990885	101112248/101107440	EXOC3L1/EXOC4	2	0		2	101112248/101107440
CC	GO:0099568	cytoplasmic region	2/280	13/3267	0.30787	0.990885	101112248/101107440	EXOC3L1/EXOC4	2	0		2	101112248/101107440
CC	GO:0098805	whole membrane	4/280	33/3267	0.312142	0.990885	101117328/101122599/101105120/100145866	CLTB/PEX11G/TOMM40L/VDAC1	4	0		4	101117328/101122599/101105120/100145866
CC	GO:1905368	peptidase complex	4/280	33/3267	0.312142	0.990885	100135691/101104946/101117088/101116408	PSME2/PSMA5/LOC101117088/PSMB1	4	0		4	100135691/101104946/101117088/101116408
CC	GO:0005839	proteasome core complex	3/280	23/3267	0.31488	0.990885	101104946/101117088/101116408	PSMA5/LOC101117088/PSMB1	3	0		3	101104946/101117088/101116408
CC	GO:0005741	mitochondrial outer membrane	2/280	14/3267	0.340525	0.990885	101105120/100145866	TOMM40L/VDAC1	2	0		2	101105120/100145866
CC	GO:0031968	organelle outer membrane	2/280	14/3267	0.340525	0.990885	101105120/100145866	TOMM40L/VDAC1	2	0		2	101105120/100145866
CC	GO:0005882	intermediate filament	6/280	57/3267	0.362537	0.990885	101111010/100303605/101112555/101111440/101108641/100037680	KRT3/KRT5/LOC101112555/LOC101111440/KRT79/LMNB1	6	2	101111010/100037680	4	100303605/101112555/101111440/101108641
CC	GO:0045111	intermediate filament cytoskeleton	6/280	57/3267	0.362537	0.990885	101111010/100303605/101112555/101111440/101108641/100037680	KRT3/KRT5/LOC101112555/LOC101111440/KRT79/LMNB1	6	2	101111010/100037680	4	100303605/101112555/101111440/101108641
CC	GO:0019867	outer membrane	2/280	15/3267	0.372686	0.990885	101105120/100145866	TOMM40L/VDAC1	2	0		2	101105120/100145866
CC	GO:0005743	mitochondrial inner membrane	3/280	26/3267	0.38767	0.990885	101115921/114108779/100217408	MPC2/LOC114108779/ATP5PD	3	1	114108779	2	101115921/100217408
CC	GO:0099023	tethering complex	2/280	16/3267	0.404199	0.990885	101112248/101107440	EXOC3L1/EXOC4	2	0		2	101112248/101107440
CC	GO:0099513	polymeric cytoskeletal fiber	6/280	60/3267	0.410118	0.990885	101111010/100303605/101112555/101111440/101108641/100037680	KRT3/KRT5/LOC101112555/LOC101111440/KRT79/LMNB1	6	2	101111010/100037680	4	100303605/101112555/101111440/101108641
CC	GO:0019866	organelle inner membrane	3/280	27/3267	0.411595	0.990885	101115921/114108779/100217408	MPC2/LOC114108779/ATP5PD	3	1	114108779	2	101115921/100217408
CC	GO:0031090	organelle membrane	7/280	72/3267	0.422413	0.990885	101115921/114108779/101117328/101122599/101105120/100145866/100217408	MPC2/LOC114108779/CLTB/PEX11G/TOMM40L/VDAC1/ATP5PD	7	1	114108779	6	101115921/101117328/101122599/101105120/100145866/100217408
CC	GO:0015630	microtubule cytoskeleton	4/280	39/3267	0.432706	0.990885	101117598/101122133/101112094/101115451	TUBGCP3/CEP126/DNAH1/TUBGCP6	4	3	101117598/101122133/101115451	1	101112094
CC	GO:0033177	proton-transporting two-sector ATPase complex, proton-transporting domain	2/280	17/3267	0.434938	0.990885	114112591/100217408	LOC114112591/ATP5PD	2	1	114112591	1	100217408
CC	GO:0030117	membrane coat	3/280	28/3267	0.435226	0.990885	101117328/101119310/114112580	CLTB/AP1G2/LOC114112580	3	1	114112580	2	101117328/101119310
CC	GO:0048475	coated membrane	3/280	28/3267	0.435226	0.990885	101117328/101119310/114112580	CLTB/AP1G2/LOC114112580	3	1	114112580	2	101117328/101119310
CC	GO:0016592	mediator complex	2/280	20/3267	0.521635	0.990885	114114077/114115690	LOC114114077/LOC114115690	2	0		2	114114077/114115690
CC	GO:0031410	cytoplasmic vesicle	2/280	20/3267	0.521635	0.990885	101108896/101117328	MREG/CLTB	2	1	101108896	1	101117328
CC	GO:0031982	vesicle	2/280	20/3267	0.521635	0.990885	101108896/101117328	MREG/CLTB	2	1	101108896	1	101117328
CC	GO:0097708	intracellular vesicle	2/280	20/3267	0.521635	0.990885	101108896/101117328	MREG/CLTB	2	1	101108896	1	101117328
CC	GO:0005634	nucleus	37/280	431/3267	0.524842	0.990885	101113111/114114077/101120607/101115536/101118761/114112892/101110646/101102223/101122392/101110798/101101958/101103254/114118278/101105097/101110344/101118541/114115660/101115879/100174903/101109331/101123293/101111555/106991578/101105696/114114520/101119104/114109636/101110211/114108699/443198/101110439/101119211/101108070/101120993/101111217/101113893/114115690	LOC101113111/LOC114114077/LOC101120607/NFE2L3/LOC101118761/HMGN1/ERG/LOC101102223/PBX2/RXRB/TAF12/SSU72/LOC114118278/TEAD2/ETV4/HEXIM2/LOC114115660/SNW1/NR1D1/IWS1/ASF1B/PNLDC1/MAF/PPP1R10/LOC114114520/RORC/LOC114109636/TSPYL2/LOC114108699/HNF1B/C14H19orf33/IK/PRPF6/LOC101120993/RBPJL/LOC101113893/LOC114115690	37	9	101120607/101115536/101123293/106991578/114108699/443198/101120993/101111217/101113893	28	101113111/114114077/101118761/114112892/101110646/101102223/101122392/101110798/101101958/101103254/114118278/101105097/101110344/101118541/114115660/101115879/100174903/101109331/101111555/101105696/114114520/101119104/114109636/101110211/101110439/101119211/101108070/114115690
CC	GO:0098588	bounding membrane of organelle	4/280	44/3267	0.528701	0.990885	101117328/101122599/101105120/100145866	CLTB/PEX11G/TOMM40L/VDAC1	4	0		4	101117328/101122599/101105120/100145866
CC	GO:0030119	AP-type membrane coat adaptor complex	1/280	10/3267	0.592339	0.990885	101119310	AP1G2	1	0		1	101119310
CC	GO:0090575	RNA polymerase II transcription factor complex	1/280	10/3267	0.592339	0.990885	101101958	TAF12	1	0		1	101101958
CC	GO:0044427	chromosomal part	4/280	48/3267	0.599463	0.990885	114112892/101102223/114109636/101113893	HMGN1/LOC101102223/LOC114109636/LOC101113893	4	1	101113893	3	114112892/101102223/114109636
CC	GO:0032040	small-subunit processome	1/280	11/3267	0.627385	0.990885	114116593	LOC114116593	1	0		1	114116593
CC	GO:0005798	Golgi-associated vesicle	1/280	12/3267	0.659428	0.990885	101117328	CLTB	1	0		1	101117328
CC	GO:0012506	vesicle membrane	1/280	12/3267	0.659428	0.990885	101117328	CLTB	1	0		1	101117328
CC	GO:0030120	vesicle coat	1/280	12/3267	0.659428	0.990885	101117328	CLTB	1	0		1	101117328
CC	GO:0030135	coated vesicle	1/280	12/3267	0.659428	0.990885	101117328	CLTB	1	0		1	101117328
CC	GO:0030659	cytoplasmic vesicle membrane	1/280	12/3267	0.659428	0.990885	101117328	CLTB	1	0		1	101117328
CC	GO:0030660	Golgi-associated vesicle membrane	1/280	12/3267	0.659428	0.990885	101117328	CLTB	1	0		1	101117328
CC	GO:0030662	coated vesicle membrane	1/280	12/3267	0.659428	0.990885	101117328	CLTB	1	0		1	101117328
CC	GO:0044433	cytoplasmic vesicle part	1/280	13/3267	0.688725	0.990885	101117328	CLTB	1	0		1	101117328
CC	GO:0044798	nuclear transcription factor complex	1/280	13/3267	0.688725	0.990885	101101958	TAF12	1	0		1	101101958
CC	GO:0098800	inner mitochondrial membrane protein complex	1/280	13/3267	0.688725	0.990885	100217408	ATP5PD	1	0		1	100217408
CC	GO:0016591	DNA-directed RNA polymerase II, holoenzyme	1/280	14/3267	0.715509	0.990885	101101958	TAF12	1	0		1	101101958
CC	GO:0030684	preribosome	1/280	14/3267	0.715509	0.990885	114116593	LOC114116593	1	0		1	114116593
CC	GO:0016459	myosin complex	2/280	30/3267	0.742112	0.990885	442995/101119327	LOC442995/MYH7B	2	0		2	442995/101119327
CC	GO:0016469	proton-transporting two-sector ATPase complex	2/280	30/3267	0.742112	0.990885	114112591/100217408	LOC114112591/ATP5PD	2	1	114112591	1	100217408
CC	GO:0005615	extracellular space	2/280	32/3267	0.774078	0.990885	101106514/101104482	IL36G/LOC101104482	2	1	101106514	1	101104482
CC	GO:0005694	chromosome	4/280	61/3267	0.780839	0.990885	114112892/101102223/114109636/101113893	HMGN1/LOC101102223/LOC114109636/LOC101113893	4	1	101113893	3	114112892/101102223/114109636
CC	GO:0005783	endoplasmic reticulum	3/280	47/3267	0.781086	0.990885	101104396/101121793/101117988	CALR/RRBP1/ERO1B	3	0		3	101104396/101121793/101117988
CC	GO:0005576	extracellular region	20/280	268/3267	0.782374	0.990885	101120204/641305/100294596/101106514/101111822/101122466/100101238/443448/101118895/101104302/novel.1880/101106433/100037696/101114545/114117787/101119957/443135/443036/105605766/101104482	LOC101120204/PI3/CALCA/IL36G/DRAXIN/OSM/LOC100101238/XCL1/LOC101118895/CCL20/-/THBS1/GAL/WFDC3/LOC114117787/CCL21/PTHLH/UCN/LOC105605766/LOC101104482	20	6	641305/101106514/100101238/101104302/100037696/114117787	14	101120204/100294596/101111822/101122466/443448/101118895/novel.1880/101106433/101114545/101119957/443135/443036/105605766/101104482
CC	GO:0000428	DNA-directed RNA polymerase complex	1/280	17/3267	0.782849	0.990885	101101958	TAF12	1	0		1	101101958
CC	GO:0030286	dynein complex	1/280	17/3267	0.782849	0.990885	101112094	DNAH1	1	0		1	101112094
CC	GO:0030880	RNA polymerase complex	1/280	17/3267	0.782849	0.990885	101101958	TAF12	1	0		1	101101958
CC	GO:0055029	nuclear DNA-directed RNA polymerase complex	1/280	17/3267	0.782849	0.990885	101101958	TAF12	1	0		1	101101958
CC	GO:0061695	transferase complex, transferring phosphorus-containing groups	1/280	17/3267	0.782849	0.990885	101101958	TAF12	1	0		1	101101958
CC	GO:0044455	mitochondrial membrane part	1/280	19/3267	0.818659	0.990885	100217408	ATP5PD	1	0		1	100217408
CC	GO:0031974	membrane-enclosed lumen	5/280	79/3267	0.820721	0.990885	114114077/101101958/101117428/114117223/114115690	LOC114114077/TAF12/MRPL57/LOC114117223/LOC114115690	5	2	101117428/114117223	3	114114077/101101958/114115690
CC	GO:0043233	organelle lumen	5/280	79/3267	0.820721	0.990885	114114077/101101958/101117428/114117223/114115690	LOC114114077/TAF12/MRPL57/LOC114117223/LOC114115690	5	2	101117428/114117223	3	114114077/101101958/114115690
CC	GO:0070013	intracellular organelle lumen	5/280	79/3267	0.820721	0.990885	114114077/101101958/101117428/114117223/114115690	LOC114114077/TAF12/MRPL57/LOC114117223/LOC114115690	5	2	101117428/114117223	3	114114077/101101958/114115690
CC	GO:0005654	nucleoplasm	3/280	51/3267	0.826218	0.990885	114114077/101101958/114115690	LOC114114077/TAF12/LOC114115690	3	0		3	114114077/101101958/114115690
CC	GO:0044451	nucleoplasm part	3/280	51/3267	0.826218	0.990885	114114077/101101958/114115690	LOC114114077/TAF12/LOC114115690	3	0		3	114114077/101101958/114115690
CC	GO:0005875	microtubule associated complex	1/280	21/3267	0.848581	0.990885	101112094	DNAH1	1	0		1	101112094
CC	GO:0005887	integral component of plasma membrane	1/280	21/3267	0.848581	0.990885	101103842	P2RX7	1	0		1	101103842
CC	GO:0031226	intrinsic component of plasma membrane	1/280	21/3267	0.848581	0.990885	101103842	P2RX7	1	0		1	101103842
CC	GO:0044431	Golgi apparatus part	1/280	26/3267	0.90358	0.990885	101117328	CLTB	1	0		1	101117328
CC	GO:0005789	endoplasmic reticulum membrane	1/280	27/3267	0.91191	0.990885	101121793	RRBP1	1	0		1	101121793
CC	GO:0098827	endoplasmic reticulum subcompartment	1/280	27/3267	0.91191	0.990885	101121793	RRBP1	1	0		1	101121793
CC	GO:0005667	transcription factor complex	1/280	28/3267	0.919523	0.990885	101101958	TAF12	1	0		1	101101958
CC	GO:0042175	nuclear outer membrane-endoplasmic reticulum membrane network	1/280	28/3267	0.919523	0.990885	101121793	RRBP1	1	0		1	101121793
CC	GO:0044432	endoplasmic reticulum part	1/280	28/3267	0.919523	0.990885	101121793	RRBP1	1	0		1	101121793
CC	GO:1902494	catalytic complex	6/280	112/3267	0.928771	0.990885	100135691/101101958/101104946/101117088/101112094/101116408	PSME2/TAF12/PSMA5/LOC101117088/DNAH1/PSMB1	6	0		6	100135691/101101958/101104946/101117088/101112094/101116408
CC	GO:0071944	cell periphery	4/280	82/3267	0.931061	0.990885	101112248/101117328/101107440/101103842	EXOC3L1/CLTB/EXOC4/P2RX7	4	0		4	101112248/101117328/101107440/101103842
CC	GO:0005794	Golgi apparatus	1/280	32/3267	0.943956	0.990885	101117328	CLTB	1	0		1	101117328
CC	GO:0031981	nuclear lumen	3/280	70/3267	0.94744	0.990885	114114077/101101958/114115690	LOC114114077/TAF12/LOC114115690	3	0		3	114114077/101101958/114115690
CC	GO:0044421	extracellular region part	3/280	74/3267	0.959817	0.990885	101106514/101118895/101104482	IL36G/LOC101118895/LOC101104482	3	1	101106514	2	101118895/101104482
CC	GO:0044428	nuclear part	4/280	91/3267	0.96012	0.990885	114114077/101101958/101115879/114115690	LOC114114077/TAF12/SNW1/LOC114115690	4	0		4	114114077/101101958/101115879/114115690
CC	GO:1990234	transferase complex	1/280	36/3267	0.960989	0.990885	101101958	TAF12	1	0		1	101101958
CC	GO:0044459	plasma membrane part	2/280	59/3267	0.968036	0.990885	101117328/101103842	CLTB/P2RX7	2	0		2	101117328/101103842
CC	GO:0031984	organelle subcompartment	1/280	41/3267	0.975213	0.990885	101121793	RRBP1	1	0		1	101121793
CC	GO:0031012	extracellular matrix	1/280	42/3267	0.977364	0.990885	101118895	LOC101118895	1	0		1	101118895
CC	GO:0012505	endomembrane system	4/280	100/3267	0.977489	0.990885	101104396/101121793/101117328/101117988	CALR/RRBP1/CLTB/ERO1B	4	0		4	101104396/101121793/101117328/101117988
CC	GO:0005886	plasma membrane	2/280	69/3267	0.985306	0.990885	101117328/101103842	CLTB/P2RX7	2	0		2	101117328/101103842
CC	GO:0098796	membrane protein complex	5/280	130/3267	0.990123	0.990885	114112591/101117328/101119310/114112580/100217408	LOC114112591/CLTB/AP1G2/LOC114112580/ATP5PD	5	2	114112591/114112580	3	101117328/101119310/100217408
CC	GO:0098797	plasma membrane protein complex	1/280	52/3267	0.990885	0.990885	101117328	CLTB	1	0		1	101117328
MF	GO:0003735	structural constituent of ribosome	62/660	304/8607	4.07831e-13	9.82872e-11	101107098/101112339/114114013/114112986/114116976/101109655/101117060/114113983/101104237/105601845/101115593/101112471/106990112/101114892/101103412/101114092/114115299/114114874/101103232/100037668/101117395/114113981/101116985/101122127/101117063/114108601/101106836/100036761/101109212/114115632/101109132/105607128/114118423/105611038/101109830/101104199/114108769/114111301/101105982/101121019…	LOC101107098/LOC101112339/LOC114114013/LOC114112986/LOC114116976/LOC101109655/LOC101117060/LOC114113983/LOC101104237/LOC105601845/LOC101115593/LOC101112471/RPS26/LOC101114892/LOC101103412/LOC101114092/LOC114115299/LOC114114874/LOC101103232/LOC100037668/LOC101117395/LOC114113981/LOC101116985/LOC101122127/LOC101117063/LOC114108601/RPL3/RPS18/LOC101109212/LOC114115632/LOC101109132/LOC105607128/LOC11…	62	17	101107098/114116976/101109655/101117060/101103412/114113981/101116985/101122127/101117063/114108601/105611038/101110719/114116830/106990100/101121379/101109011/101118607	45	101112339/114114013/114112986/114113983/101104237/105601845/101115593/101112471/106990112/101114892/101114092/114115299/114114874/101103232/100037668/101117395/101106836/100036761/101109212/114115632/101109132/105607128/114118423/101109830/101104199/114108769/114111301/101105982/101121019/105610137/114108662/106991051/101118649/101106725/100305129/101111087/101106472/114114515/105610402/101112126…
MF	GO:0005198	structural molecule activity	72/660	406/8607	6.53394e-12	7.8734e-10	101107098/101112339/114114013/114112986/114116976/101109655/101117060/114113983/101104237/105601845/101115593/101112471/106990112/101114892/101103412/101114092/114115299/114114874/101103232/100037668/101117395/114113981/101116985/101122127/101117063/114108601/101106836/100036761/101109212/101111010/114115632/101109132/105607128/114118423/105611038/101109830/101104199/114108769/100303605/114111301…	LOC101107098/LOC101112339/LOC114114013/LOC114112986/LOC114116976/LOC101109655/LOC101117060/LOC114113983/LOC101104237/LOC105601845/LOC101115593/LOC101112471/RPS26/LOC101114892/LOC101103412/LOC101114092/LOC114115299/LOC114114874/LOC101103232/LOC100037668/LOC101117395/LOC114113981/LOC101116985/LOC101122127/LOC101117063/LOC114108601/RPL3/RPS18/LOC101109212/KRT3/LOC114115632/LOC101109132/LOC105607128/…	72	19	101107098/114116976/101109655/101117060/101103412/114113981/101116985/101122127/101117063/114108601/101111010/105611038/101110719/114116830/106990100/101121379/100037680/101109011/101118607	53	101112339/114114013/114112986/114113983/101104237/105601845/101115593/101112471/106990112/101114892/101114092/114115299/114114874/101103232/100037668/101117395/101106836/100036761/101109212/114115632/101109132/105607128/114118423/101109830/101104199/114108769/100303605/114111301/101105982/101121019/105610137/114108662/106991051/101118649/497274/101114569/101106725/100305129/101117328/101111087/10…
MF	GO:0003723	RNA binding	31/660	204/8607	0.000172147	0.0138291	101107098/105604842/105612690/100036761/101117969/101115108/101109132/101113221/101123319/106991466/101118541/114108775/114114872/101119650/101116229/114110047/114116830/101107903/101103218/101102844/101115042/101109273/101117836/101121379/100302353/100216437/101116236/101115117/101114218/101117097/101108684	LOC101107098/LOC105604842/LOC105612690/RPS18/IMP3/TSFM/LOC101109132/LOC101113221/ADAD2/LOC106991466/HEXIM2/LOC114108775/LOC114114872/KHDRBS3/MEX3D/LOC114110047/LOC114116830/MEX3B/EIF4E2/RPUSD3/MTIF3/LOC101109273/THUMPD2/LOC101121379/PUS1/DKC1/EIF3J/LOC101115117/EIF1B/FBL/RPS3	31	11	101107098/105612690/101117969/101119650/101116229/114110047/114116830/101107903/101117836/101121379/101115117	20	105604842/100036761/101115108/101109132/101113221/101123319/106991466/101118541/114108775/114114872/101103218/101102844/101115042/101109273/100302353/100216437/101116236/101114218/101117097/101108684
MF	GO:0051082	unfolded protein binding	9/660	31/8607	0.000376275	0.0226706	101112429/101117797/101104396/101105132/101102106/101113897/105605968/106990091/101123174	PFDN6/HSP90AB1/CALR/LOC101105132/PFDN2/DNAJB11/LOC105605968/DNAJA1/DNAJA3	9	0		9	101112429/101117797/101104396/101105132/101102106/101113897/105605968/106990091/101123174
MF	GO:0003743	translation initiation factor activity	6/660	23/8607	0.00647884	0.31228	106991466/114108775/101103218/101115042/101116236/101114218	LOC106991466/LOC114108775/EIF4E2/MTIF3/EIF3J/EIF1B	6	0		6	106991466/114108775/101103218/101115042/101116236/101114218
MF	GO:0008135	translation factor activity, RNA binding	7/660	33/8607	0.0111155	0.446474	101115108/106991466/114108775/101103218/101115042/101116236/101114218	TSFM/LOC106991466/LOC114108775/EIF4E2/MTIF3/EIF3J/EIF1B	7	0		7	101115108/106991466/114108775/101103218/101115042/101116236/101114218
MF	GO:0140110	transcription regulator activity	30/660	267/8607	0.0216349	0.661484	101104562/114114077/101110646/101104434/101122392/101110798/101105097/101110344/114115660/100174903/443277/114109537/101118553/443219/100192429/101103215/114114520/101119104/101123023/101113340/114116361/114118083/114113228/101103683/101114708/101111217/101111419/105616264/101113358/114115690	FOXE1/LOC114114077/ERG/NFYA/PBX2/RXRB/TEAD2/ETV4/LOC114115660/NR1D1/CEBPB/FOXF2/CEBPA/JUN/HLF/LOC101103215/LOC114114520/RORC/MYRFL/RUNX1T1/CEBPD/ZNF444/LOC114113228/IRF7/FOXN3/RBPJL/LOC101111419/POU4F1/ZNF202/LOC114115690	30	14	101104562/443277/114109537/101118553/443219/100192429/101123023/101113340/114116361/114118083/101103683/101114708/101111217/105616264	16	114114077/101110646/101104434/101122392/101110798/101105097/101110344/114115660/100174903/101103215/114114520/101119104/114113228/101111419/101113358/114115690
MF	GO:0003700	DNA binding transcription factor activity	27/660	235/8607	0.021958	0.661484	101104562/101110646/101104434/101122392/101110798/101105097/101110344/114115660/100174903/443277/114109537/101118553/443219/100192429/101103215/114114520/101119104/101123023/101113340/114116361/114118083/101103683/101114708/101111217/101111419/105616264/101113358	FOXE1/ERG/NFYA/PBX2/RXRB/TEAD2/ETV4/LOC114115660/NR1D1/CEBPB/FOXF2/CEBPA/JUN/HLF/LOC101103215/LOC114114520/RORC/MYRFL/RUNX1T1/CEBPD/ZNF444/IRF7/FOXN3/RBPJL/LOC101111419/POU4F1/ZNF202	27	14	101104562/443277/114109537/101118553/443219/100192429/101123023/101113340/114116361/114118083/101103683/101114708/101111217/105616264	13	101110646/101104434/101122392/101110798/101105097/101110344/114115660/100174903/101103215/114114520/101119104/101111419/101113358
MF	GO:0016853	isomerase activity	9/660	57/8607	0.0282526	0.677226	101106462/101105450/101113117/101117988/101102844/101107901/100302353/100216437/101109225	PPID/PPIH/FUOM/ERO1B/RPUSD3/MPI/PUS1/DKC1/PGM1	9	0		9	101106462/101105450/101113117/101117988/101102844/101107901/100302353/100216437/101109225
MF	GO:0019843	rRNA binding	4/660	16/8607	0.0296663	0.677226	101107098/105604842/101117969/114116830	LOC101107098/LOC105604842/IMP3/LOC114116830	4	3	101107098/101117969/114116830	1	105604842
MF	GO:0016491	oxidoreductase activity	46/660	455/8607	0.0309108	0.677226	101105114/101119706/101122359/101106659/101102606/101114408/101121820/101104808/101118054/101115172/101115040/100192316/101113498/101104080/101121574/101122862/101119041/101116511/101104352/101109020/101119642/101111953/105610456/101108542/101105651/101117988/101119850/101123106/101122882/101106116/novel.165/101103440/101118899/443343/100147797/101121924/100913161/780457/101104112/101103158/11411…	LOC101105114/LOC101119706/HSD17B13/MAOB/ACADSB/LOC101114408/LOC101121820/LOC101104808/AIFM3/LOC101115172/DECR1/HADHA/SQOR/IDH3B/AIFM1/HADH/LOC101119041/ALDH2/GFOD1/MTHFD1/ACOX3/SUOX/LOC105610456/CPOX/LOC101105651/ERO1B/ACADS/RETSAT/LOC101122882/CHDH/-/PPOX/NDUFS4/ALDH1A1/GLRX/FOXRED2/HSD17B2/SOD2/BDH1/DHRS7/LOC114110252/LOC114114924/LOC106990934/MSRA/LOC101110664/DHRS11	46	7	101119706/101119041/101104352/101119642/101121924/780457/101117221	39	101105114/101122359/101106659/101102606/101114408/101121820/101104808/101118054/101115172/101115040/100192316/101113498/101104080/101121574/101122862/101116511/101109020/101111953/105610456/101108542/101105651/101117988/101119850/101123106/101122882/101106116/novel.165/101103440/101118899/443343/100147797/100913161/101104112/101103158/114110252/114114924/106990934/101110664/101109465
MF	GO:0008009	chemokine activity	5/660	26/8607	0.0446697	0.828107	100101238/443448/101104302/114117787/101119957	LOC100101238/XCL1/CCL20/LOC114117787/CCL21	5	3	100101238/101104302/114117787	2	443448/101119957
MF	GO:0042379	chemokine receptor binding	5/660	26/8607	0.0446697	0.828107	100101238/443448/101104302/114117787/101119957	LOC100101238/XCL1/CCL20/LOC114117787/CCL21	5	3	100101238/101104302/114117787	2	443448/101119957
MF	GO:0005125	cytokine activity	6/660	36/8607	0.0538037	0.915171	101122466/100101238/443448/101104302/114117787/101119957	OSM/LOC100101238/XCL1/CCL20/LOC114117787/CCL21	6	3	100101238/101104302/114117787	3	101122466/443448/101119957
MF	GO:0016667	oxidoreductase activity, acting on a sulfur group of donors	4/660	20/8607	0.0620145	0.915171	105610456/101117988/100147797/101117221	LOC105610456/ERO1B/GLRX/MSRA	4	1	101117221	3	105610456/101117988/100147797
MF	GO:0001664	G-protein coupled receptor binding	5/660	29/8607	0.0668812	0.915171	100101238/443448/101104302/114117787/101119957	LOC100101238/XCL1/CCL20/LOC114117787/CCL21	5	3	100101238/101104302/114117787	2	443448/101119957
MF	GO:0050660	flavin adenine dinucleotide binding	6/660	38/8607	0.0671156	0.915171	101102606/101104808/101118054/101121574/101119850/101106116	ACADSB/LOC101104808/AIFM3/AIFM1/ACADS/CHDH	6	0		6	101102606/101104808/101118054/101121574/101119850/101106116
MF	GO:0009982	pseudouridine synthase activity	3/660	13/8607	0.0720045	0.915171	101102844/100302353/100216437	RPUSD3/PUS1/DKC1	3	0		3	101102844/100302353/100216437
MF	GO:0016866	intramolecular transferase activity	4/660	21/8607	0.0721504	0.915171	101102844/100302353/100216437/101109225	RPUSD3/PUS1/DKC1/PGM1	4	0		4	101102844/100302353/100216437/101109225
MF	GO:0003995	acyl-CoA dehydrogenase activity	3/660	14/8607	0.0866144	0.994004	101102606/101119642/101119850	ACADSB/ACOX3/ACADS	3	1	101119642	2	101102606/101119850
MF	GO:0019205	nucleobase-containing compound kinase activity	3/660	14/8607	0.0866144	0.994004	101110653/101103031/101102072	AK2/AK4/LOC101102072	3	1	101103031	2	101110653/101102072
MF	GO:0043565	sequence-specific DNA binding	14/660	124/8607	0.0922055	0.998662	101104562/101110646/101110798/101110344/100174903/443277/114109537/101118553/443219/100192429/101119104/114116361/101114708/101111217	FOXE1/ERG/RXRB/ETV4/NR1D1/CEBPB/FOXF2/CEBPA/JUN/HLF/RORC/CEBPD/FOXN3/RBPJL	14	9	101104562/443277/114109537/101118553/443219/100192429/114116361/101114708/101111217	5	101110646/101110798/101110344/100174903/101119104
MF	GO:0016776	phosphotransferase activity, phosphate group as acceptor	3/660	15/8607	0.102356	0.998662	101110653/101103031/101102072	AK2/AK4/LOC101102072	3	1	101103031	2	101110653/101102072
MF	GO:0098772	molecular function regulator	30/660	310/8607	0.108865	0.998662	641305/100294596/101107353/101119879/101107175/101122466/100101238/101118541/101110916/100037672/101104853/101105821/101105506/novel.464/443448/101104302/114118234/100217406/100037696/101120830/101113743/101114545/114117787/101119957/101119743/443135/443036/101118864/101104482/101115128	PI3/CALCA/GDF1/FBXO8/ARHGEF10L/OSM/LOC100101238/HEXIM2/ATP5IF1/GRPEL1/SLN/ARAP3/IQGAP2/-/XCL1/CCL20/LOC114118234/TIMP2/GAL/RGL3/PLEKHG7/WFDC3/LOC114117787/CCL21/ARHGEF16/PTHLH/UCN/RALGDS/LOC101104482/AHSA1	30	11	641305/101107353/101107175/100101238/101104302/114118234/100217406/100037696/101113743/114117787/101118864	19	100294596/101119879/101122466/101118541/101110916/100037672/101104853/101105821/101105506/novel.464/443448/101120830/101114545/101119957/101119743/443135/443036/101104482/101115128
MF	GO:0004930	G-protein coupled receptor activity	22/660	220/8607	0.119464	0.998662	106990147/101110721/101113823/101106559/105605440/678671/100170319/102099064/101114699/114110561/100528010/novel.656/101113240/101106588/101109462/101114246/101104053/101109774/101104226/101105692/101111202/101115547	LTB4R2/ADGRG7/LOC101113823/GPR15/GPR34/CCR10/ADRA2C/MC1R/F2RL3/GPER1/AVPR1A/-/LTB4R/LOC101106588/CCR7/P2RY8/NTSR2/OPN1LW/C3AR1/GPR132/GPR18/GPR31	22	17	106990147/101110721/101106559/105605440/678671/100170319/102099064/114110561/100528010/novel.656/101113240/101106588/101109462/101114246/101104226/101105692/101115547	5	101113823/101114699/101104053/101109774/101111202
MF	GO:0003678	DNA helicase activity	2/660	10/8607	0.175636	0.998662	101117606/101113802	RTEL1/RUVBL1	2	0		2	101117606/101113802
MF	GO:0005158	insulin receptor binding	2/660	10/8607	0.175636	0.998662	101107279/101102081	DOK3/DOK4	2	1	101107279	1	101102081
MF	GO:0016627	oxidoreductase activity, acting on the CH-CH group of donors	4/660	29/8607	0.178665	0.998662	101102606/101119642/101108542/101119850	ACADSB/ACOX3/CPOX/ACADS	4	1	101119642	3	101102606/101108542/101119850
MF	GO:0016614	oxidoreductase activity, acting on CH-OH group of donors	5/660	40/8607	0.189143	0.998662	101104808/100192316/101104080/101122862/101106116	LOC101104808/HADHA/IDH3B/HADH/CHDH	5	0		5	101104808/100192316/101104080/101122862/101106116
MF	GO:0005179	hormone activity	4/660	30/8607	0.194547	0.998662	100294596/100037696/443135/443036	CALCA/GAL/PTHLH/UCN	4	1	100037696	3	100294596/443135/443036
MF	GO:0004888	transmembrane signaling receptor activity	24/660	261/8607	0.202095	0.998662	106990147/101110721/101113823/101106559/105605440/678671/100170319/102099064/101114699/101119591/114110561/100528010/novel.656/101113240/101106588/101109462/101114246/101104053/101109774/101104226/101105692/101111202/101115547/101103842	LTB4R2/ADGRG7/LOC101113823/GPR15/GPR34/CCR10/ADRA2C/MC1R/F2RL3/LOC101119591/GPER1/AVPR1A/-/LTB4R/LOC101106588/CCR7/P2RY8/NTSR2/OPN1LW/C3AR1/GPR132/GPR18/GPR31/P2RX7	24	18	106990147/101110721/101106559/105605440/678671/100170319/102099064/101119591/114110561/100528010/novel.656/101113240/101106588/101109462/101114246/101104226/101105692/101115547	6	101113823/101114699/101104053/101109774/101111202/101103842
MF	GO:0004129	cytochrome-c oxidase activity	2/660	11/8607	0.204324	0.998662	114110252/101110664	LOC114110252/LOC101110664	2	0		2	114110252/101110664
MF	GO:0016675	oxidoreductase activity, acting on a heme group of donors	2/660	11/8607	0.204324	0.998662	114110252/101110664	LOC114110252/LOC101110664	2	0		2	114110252/101110664
MF	GO:0016676	oxidoreductase activity, acting on a heme group of donors, oxygen as acceptor	2/660	11/8607	0.204324	0.998662	114110252/101110664	LOC114110252/LOC101110664	2	0		2	114110252/101110664
MF	GO:0060589	nucleoside-triphosphatase regulator activity	5/660	42/8607	0.216905	0.998662	101110916/100037672/101105821/101105506/101115128	ATP5IF1/GRPEL1/ARAP3/IQGAP2/AHSA1	5	0		5	101110916/100037672/101105821/101105506/101115128
MF	GO:0038023	signaling receptor activity	24/660	264/8607	0.218228	0.998662	106990147/101110721/101113823/101106559/105605440/678671/100170319/102099064/101114699/101119591/114110561/100528010/novel.656/101113240/101106588/101109462/101114246/101104053/101109774/101104226/101105692/101111202/101115547/101103842	LTB4R2/ADGRG7/LOC101113823/GPR15/GPR34/CCR10/ADRA2C/MC1R/F2RL3/LOC101119591/GPER1/AVPR1A/-/LTB4R/LOC101106588/CCR7/P2RY8/NTSR2/OPN1LW/C3AR1/GPR132/GPR18/GPR31/P2RX7	24	18	106990147/101110721/101106559/105605440/678671/100170319/102099064/101119591/114110561/100528010/novel.656/101113240/101106588/101109462/101114246/101104226/101105692/101115547	6	101113823/101114699/101104053/101109774/101111202/101103842
MF	GO:0060089	molecular transducer activity	24/660	264/8607	0.218228	0.998662	106990147/101110721/101113823/101106559/105605440/678671/100170319/102099064/101114699/101119591/114110561/100528010/novel.656/101113240/101106588/101109462/101114246/101104053/101109774/101104226/101105692/101111202/101115547/101103842	LTB4R2/ADGRG7/LOC101113823/GPR15/GPR34/CCR10/ADRA2C/MC1R/F2RL3/LOC101119591/GPER1/AVPR1A/-/LTB4R/LOC101106588/CCR7/P2RY8/NTSR2/OPN1LW/C3AR1/GPR132/GPR18/GPR31/P2RX7	24	18	106990147/101110721/101106559/105605440/678671/100170319/102099064/101119591/114110561/100528010/novel.656/101113240/101106588/101109462/101114246/101104226/101105692/101115547	6	101113823/101114699/101104053/101109774/101111202/101103842
MF	GO:0031490	chromatin DNA binding	2/660	12/8607	0.233465	0.998662	114112892/114109636	HMGN1/LOC114109636	2	0		2	114112892/114109636
MF	GO:0031492	nucleosomal DNA binding	2/660	12/8607	0.233465	0.998662	114112892/114109636	HMGN1/LOC114109636	2	0		2	114112892/114109636
MF	GO:0004298	threonine-type endopeptidase activity	3/660	23/8607	0.256833	0.998662	101104946/101117088/101116408	PSMA5/LOC101117088/PSMB1	3	0		3	101104946/101117088/101116408
MF	GO:0008514	organic anion transmembrane transporter activity	3/660	23/8607	0.256833	0.998662	101109558/101119078/114113874	SLC7A9/SLC7A4/LOC114113874	3	1	101119078	2	101109558/114113874
MF	GO:0070003	threonine-type peptidase activity	3/660	23/8607	0.256833	0.998662	101104946/101117088/101116408	PSMA5/LOC101117088/PSMB1	3	0		3	101104946/101117088/101116408
MF	GO:0030234	enzyme regulator activity	11/660	114/8607	0.25688	0.998662	641305/101118541/101110916/100037672/101104853/101105821/101105506/100217406/101114545/101104482/101115128	PI3/HEXIM2/ATP5IF1/GRPEL1/SLN/ARAP3/IQGAP2/TIMP2/WFDC3/LOC101104482/AHSA1	11	2	641305/100217406	9	101118541/101110916/100037672/101104853/101105821/101105506/101114545/101104482/101115128
MF	GO:0015002	heme-copper terminal oxidase activity	2/660	13/8607	0.262821	0.998662	114110252/101110664	LOC114110252/LOC101110664	2	0		2	114110252/101110664
MF	GO:0016879	ligase activity, forming carbon-nitrogen bonds	2/660	13/8607	0.262821	0.998662	101120073/101109020	ASNS/MTHFD1	2	1	101120073	1	101109020
MF	GO:0005085	guanyl-nucleotide exchange factor activity	8/660	80/8607	0.269075	0.998662	101119879/101107175/novel.464/114118234/101120830/101113743/101119743/101118864	FBXO8/ARHGEF10L/-/LOC114118234/RGL3/PLEKHG7/ARHGEF16/RALGDS	8	4	101107175/114118234/101113743/101118864	4	101119879/novel.464/101120830/101119743
MF	GO:0016763	transferase activity, transferring pentosyl groups	3/660	24/8607	0.278215	0.998662	101108229/101120603/101106162	ART3/PARP8/PARP12	3	3	101108229/101120603/101106162	0
MF	GO:0051020	GTPase binding	10/660	105/8607	0.284097	0.998662	101119879/101107175/novel.464/101106521/114118234/101120830/101113743/101119743/101106682/101118864	FBXO8/ARHGEF10L/-/TNPO2/LOC114118234/RGL3/PLEKHG7/ARHGEF16/DIAPH1/RALGDS	10	4	101107175/114118234/101113743/101118864	6	101119879/novel.464/101106521/101120830/101119743/101106682
MF	GO:0005201	extracellular matrix structural constituent	2/660	14/8607	0.292189	0.998662	101114569/101115457	COL24A1/COL5A3	2	0		2	101114569/101115457
MF	GO:0031491	nucleosome binding	2/660	14/8607	0.292189	0.998662	114112892/114109636	HMGN1/LOC114109636	2	0		2	114112892/114109636
MF	GO:0030545	receptor regulator activity	11/660	118/8607	0.294215	0.998662	100294596/101107353/101122466/100101238/443448/101104302/100037696/114117787/101119957/443135/443036	CALCA/GDF1/OSM/LOC100101238/XCL1/CCL20/GAL/LOC114117787/CCL21/PTHLH/UCN	11	5	101107353/100101238/101104302/100037696/114117787	6	100294596/101122466/443448/101119957/443135/443036
MF	GO:0048018	receptor ligand activity	11/660	118/8607	0.294215	0.998662	100294596/101107353/101122466/100101238/443448/101104302/100037696/114117787/101119957/443135/443036	CALCA/GDF1/OSM/LOC100101238/XCL1/CCL20/GAL/LOC114117787/CCL21/PTHLH/UCN	11	5	101107353/100101238/101104302/100037696/114117787	6	100294596/101122466/443448/101119957/443135/443036
MF	GO:0009055	electron transfer activity	5/660	48/8607	0.306224	0.998662	101104808/105610456/100147797/114110252/101110664	LOC101104808/LOC105610456/GLRX/LOC114110252/LOC101110664	5	0		5	101104808/105610456/100147797/114110252/101110664
MF	GO:0015171	amino acid transmembrane transporter activity	2/660	15/8607	0.321394	0.998662	101109558/101119078	SLC7A9/SLC7A4	2	1	101119078	1	101109558
MF	GO:0016651	oxidoreductase activity, acting on NAD(P)H	2/660	15/8607	0.321394	0.998662	novel.165/101118899	-/NDUFS4	2	0		2	novel.165/101118899
MF	GO:0015078	proton transmembrane transporter activity	5/660	50/8607	0.337221	0.998662	114112591/101109006/114110252/101110664/100217408	LOC114112591/SLC9A4/LOC114110252/LOC101110664/ATP5PD	5	2	114112591/101109006	3	114110252/101110664/100217408
MF	GO:0003690	double-stranded DNA binding	2/660	16/8607	0.350289	0.998662	101121891/101111217	MTERF4/RBPJL	2	1	101111217	1	101121891
MF	GO:0003950	NAD+ ADP-ribosyltransferase activity	2/660	16/8607	0.350289	0.998662	101120603/101106162	PARP8/PARP12	2	2	101120603/101106162	0
MF	GO:0008146	sulfotransferase activity	4/660	40/8607	0.368327	0.998662	101116036/101118845/101114075/101115778	SULT1C2/CHST12/LOC101114075/LOC101115778	4	1	101118845	3	101116036/101114075/101115778
MF	GO:0004871	signal transducer activity	24/660	292/8607	0.391409	0.998662	106990147/101110721/101113823/101106559/105605440/678671/100170319/102099064/101114699/101119591/114110561/100528010/novel.656/101113240/101106588/101109462/101114246/101104053/101109774/101104226/101105692/101111202/101115547/101103842	LTB4R2/ADGRG7/LOC101113823/GPR15/GPR34/CCR10/ADRA2C/MC1R/F2RL3/LOC101119591/GPER1/AVPR1A/-/LTB4R/LOC101106588/CCR7/P2RY8/NTSR2/OPN1LW/C3AR1/GPR132/GPR18/GPR31/P2RX7	24	18	106990147/101110721/101106559/105605440/678671/100170319/102099064/101119591/114110561/100528010/novel.656/101113240/101106588/101109462/101114246/101104226/101105692/101115547	6	101113823/101114699/101104053/101109774/101111202/101103842
MF	GO:0016782	transferase activity, transferring sulfur-containing groups	4/660	42/8607	0.404037	0.998662	101116036/101118845/101114075/101115778	SULT1C2/CHST12/LOC101114075/LOC101115778	4	1	101118845	3	101116036/101114075/101115778
MF	GO:0016209	antioxidant activity	2/660	18/8607	0.406672	0.998662	780457/106990934	SOD2/LOC106990934	2	1	780457	1	106990934
MF	GO:0004857	enzyme inhibitor activity	6/660	67/8607	0.409116	0.998662	641305/101118541/101110916/100217406/101114545/101104482	PI3/HEXIM2/ATP5IF1/TIMP2/WFDC3/LOC101104482	6	2	641305/100217406	4	101118541/101110916/101114545/101104482
MF	GO:0008509	anion transmembrane transporter activity	4/660	43/8607	0.42176	0.998662	101109558/101119078/114113874/100125625	SLC7A9/SLC7A4/LOC114113874/CLCN2	4	1	101119078	3	101109558/114113874/100125625
MF	GO:0001076	transcription factor activity, RNA polymerase II transcription factor binding	2/660	19/8607	0.433973	0.998662	114114077/114115690	LOC114114077/LOC114115690	2	0		2	114114077/114115690
MF	GO:0001104	RNA polymerase II transcription cofactor activity	2/660	19/8607	0.433973	0.998662	114114077/114115690	LOC114114077/LOC114115690	2	0		2	114114077/114115690
MF	GO:0003755	peptidyl-prolyl cis-trans isomerase activity	2/660	19/8607	0.433973	0.998662	101106462/101105450	PPID/PPIH	2	0		2	101106462/101105450
MF	GO:0016859	cis-trans isomerase activity	2/660	19/8607	0.433973	0.998662	101106462/101105450	PPID/PPIH	2	0		2	101106462/101105450
MF	GO:0000988	transcription factor activity, protein binding	3/660	32/8607	0.449131	0.998662	114114077/114113228/114115690	LOC114114077/LOC114113228/LOC114115690	3	0		3	114114077/114113228/114115690
MF	GO:0000989	transcription factor activity, transcription factor binding	3/660	32/8607	0.449131	0.998662	114114077/114113228/114115690	LOC114114077/LOC114113228/LOC114115690	3	0		3	114114077/114113228/114115690
MF	GO:0003712	transcription cofactor activity	3/660	32/8607	0.449131	0.998662	114114077/114113228/114115690	LOC114114077/LOC114113228/LOC114115690	3	0		3	114114077/114113228/114115690
MF	GO:0016616	oxidoreductase activity, acting on the CH-OH group of donors, NAD or NADP as acceptor	3/660	32/8607	0.449131	0.998662	100192316/101104080/101122862	HADHA/IDH3B/HADH	3	0		3	100192316/101104080/101122862
MF	GO:0019899	enzyme binding	10/660	121/8607	0.450846	0.998662	101119879/101107175/novel.464/101106521/114118234/101120830/101113743/101119743/101106682/101118864	FBXO8/ARHGEF10L/-/TNPO2/LOC114118234/RGL3/PLEKHG7/ARHGEF16/DIAPH1/RALGDS	10	4	101107175/114118234/101113743/101118864	6	101119879/novel.464/101106521/101120830/101119743/101106682
MF	GO:0004620	phospholipase activity	2/660	20/8607	0.460582	0.998662	114110675/101116150	LOC114110675/PLA2G4D	2	2	114110675/101116150	0
MF	GO:0016810	hydrolase activity, acting on carbon-nitrogen (but not peptide) bonds	3/660	33/8607	0.469596	0.998662	101109231/101123319/101103360	NIT2/ADAD2/PGLYRP4	3	1	101103360	2	101109231/101123319
MF	GO:0005342	organic acid transmembrane transporter activity	2/660	21/8607	0.486445	0.998662	101109558/101119078	SLC7A9/SLC7A4	2	1	101119078	1	101109558
MF	GO:0016298	lipase activity	2/660	21/8607	0.486445	0.998662	114110675/101116150	LOC114110675/PLA2G4D	2	2	114110675/101116150	0
MF	GO:0046943	carboxylic acid transmembrane transporter activity	2/660	21/8607	0.486445	0.998662	101109558/101119078	SLC7A9/SLC7A4	2	1	101119078	1	101109558
MF	GO:0005126	cytokine receptor binding	5/660	61/8607	0.506671	0.998662	100101238/443448/101104302/114117787/101119957	LOC100101238/XCL1/CCL20/LOC114117787/CCL21	5	3	100101238/101104302/114117787	2	443448/101119957
MF	GO:0017048	Rho GTPase binding	5/660	61/8607	0.506671	0.998662	101107175/114118234/101113743/101119743/101106682	ARHGEF10L/LOC114118234/PLEKHG7/ARHGEF16/DIAPH1	5	3	101107175/114118234/101113743	2	101119743/101106682
MF	GO:0005244	voltage-gated ion channel activity	2/660	22/8607	0.511521	0.998662	101106359/100125625	KCNE3/CLCN2	2	0		2	101106359/100125625
MF	GO:0005267	potassium channel activity	2/660	22/8607	0.511521	0.998662	101108597/101106359	KCNN4/KCNE3	2	0		2	101108597/101106359
MF	GO:0015079	potassium ion transmembrane transporter activity	2/660	22/8607	0.511521	0.998662	101108597/101106359	KCNN4/KCNE3	2	0		2	101108597/101106359
MF	GO:0022832	voltage-gated channel activity	2/660	22/8607	0.511521	0.998662	101106359/100125625	KCNE3/CLCN2	2	0		2	101106359/100125625
MF	GO:0017016	Ras GTPase binding	6/660	75/8607	0.519083	0.998662	101107175/101106521/114118234/101113743/101119743/101106682	ARHGEF10L/TNPO2/LOC114118234/PLEKHG7/ARHGEF16/DIAPH1	6	3	101107175/114118234/101113743	3	101106521/101119743/101106682
MF	GO:0031267	small GTPase binding	6/660	75/8607	0.519083	0.998662	101107175/101106521/114118234/101113743/101119743/101106682	ARHGEF10L/TNPO2/LOC114118234/PLEKHG7/ARHGEF16/DIAPH1	6	3	101107175/114118234/101113743	3	101106521/101119743/101106682
MF	GO:0015077	monovalent inorganic cation transmembrane transporter activity	8/660	102/8607	0.527208	0.998662	114112591/101107169/101108597/101106359/101109006/114110252/101110664/100217408	LOC114112591/SLC6A14/KCNN4/KCNE3/SLC9A4/LOC114110252/LOC101110664/ATP5PD	8	3	114112591/101107169/101109006	5	101108597/101106359/114110252/101110664/100217408
MF	GO:0008047	enzyme activator activity	3/660	36/8607	0.528772	0.998662	101105821/101105506/101115128	ARAP3/IQGAP2/AHSA1	3	0		3	101105821/101105506/101115128
MF	GO:0003682	chromatin binding	2/660	23/8607	0.535777	0.998662	114112892/114109636	HMGN1/LOC114109636	2	0		2	114112892/114109636
MF	GO:0005088	Ras guanyl-nucleotide exchange factor activity	4/660	50/8607	0.540706	0.998662	101107175/114118234/101113743/101119743	ARHGEF10L/LOC114118234/PLEKHG7/ARHGEF16	4	3	101107175/114118234/101113743	1	101119743
MF	GO:0005089	Rho guanyl-nucleotide exchange factor activity	4/660	50/8607	0.540706	0.998662	101107175/114118234/101113743/101119743	ARHGEF10L/LOC114118234/PLEKHG7/ARHGEF16	4	3	101107175/114118234/101113743	1	101119743
MF	GO:0044877	protein-containing complex binding	4/660	50/8607	0.540706	0.998662	114112892/101107279/114109636/101102081	HMGN1/DOK3/LOC114109636/DOK4	4	1	101107279	3	114112892/114109636/101102081
MF	GO:0004550	nucleoside diphosphate kinase activity	1/660	10/8607	0.549883	0.998662	101102072	LOC101102072	1	0		1	101102072
MF	GO:0004675	transmembrane receptor protein serine/threonine kinase activity	1/660	10/8607	0.549883	0.998662	101119591	LOC101119591	1	1	101119591	0
MF	GO:0016278	lysine N-methyltransferase activity	1/660	10/8607	0.549883	0.998662	101120745	EZH2	1	1	101120745	0
MF	GO:0016279	protein-lysine N-methyltransferase activity	1/660	10/8607	0.549883	0.998662	101120745	EZH2	1	1	101120745	0
MF	GO:0016811	hydrolase activity, acting on carbon-nitrogen (but not peptide) bonds, in linear amides	1/660	10/8607	0.549883	0.998662	101103360	PGLYRP4	1	1	101103360	0
MF	GO:0018024	histone-lysine N-methyltransferase activity	1/660	10/8607	0.549883	0.998662	101120745	EZH2	1	1	101120745	0
MF	GO:0042054	histone methyltransferase activity	1/660	10/8607	0.549883	0.998662	101120745	EZH2	1	1	101120745	0
MF	GO:0008270	zinc ion binding	34/660	448/8607	0.552876	0.998662	101111819/105607129/101106681/novel.780/101110798/101116434/101110581/101116930/101122469/101104775/101112710/100174903/101118527/443058/100126573/101114205/101112701/101112691/101118895/101119104/101107901/101123618/101108028/100135450/114116867/101120178/114116822/114114525/101121218/105603284/101112769/101106605/101122893/101102757	TAF15/AOPEP/TRIM41/-/RXRB/SNRPC/RNF149/ZNRF1/RBM5/ZCCHC14/CRIP2/NR1D1/RNF130/SPP1/TES/RNPEP/ADAMDEC1/CXXC1/LOC101118895/RORC/MPI/CSRP2/LOC101108028/SQSTM1/TRIM16/RNF227/TRIM47/ZNRF2/SYVN1/CRIP1/ZNRD1/TRIM37/ZDHHC8/LMO1	34	14	101110581/101116930/101104775/101118527/443058/101114205/101112691/101108028/101120178/114116822/114114525/101106605/101122893/101102757	20	101111819/105607129/101106681/novel.780/101110798/101116434/101122469/101112710/100174903/100126573/101112701/101118895/101119104/101107901/101123618/100135450/114116867/101121218/105603284/101112769
MF	GO:0008324	cation transmembrane transporter activity	11/660	146/8607	0.570026	0.998662	100302555/114112591/101107169/101108597/101114022/101106359/101109006/114110252/101103842/101110664/100217408	SLC39A7/LOC114112591/SLC6A14/KCNN4/SLC30A4/KCNE3/SLC9A4/LOC114110252/P2RX7/LOC101110664/ATP5PD	11	4	114112591/101107169/101114022/101109006	7	100302555/101108597/101106359/114110252/101103842/101110664/100217408
MF	GO:0005086	ARF guanyl-nucleotide exchange factor activity	1/660	11/8607	0.584439	0.998662	101119879	FBXO8	1	0		1	101119879
MF	GO:0005326	neurotransmitter transporter activity	1/660	11/8607	0.584439	0.998662	101107169	SLC6A14	1	1	101107169	0
MF	GO:0005328	neurotransmitter:sodium symporter activity	1/660	11/8607	0.584439	0.998662	101107169	SLC6A14	1	1	101107169	0
MF	GO:0008565	protein transporter activity	1/660	11/8607	0.584439	0.998662	101105172	RAMP2	1	0		1	101105172
MF	GO:0015297	antiporter activity	1/660	11/8607	0.584439	0.998662	101109006	SLC9A4	1	1	101109006	0
MF	GO:0022890	inorganic cation transmembrane transporter activity	10/660	136/8607	0.602591	0.998662	100302555/114112591/101107169/101108597/101106359/101109006/114110252/101103842/101110664/100217408	SLC39A7/LOC114112591/SLC6A14/KCNN4/KCNE3/SLC9A4/LOC114110252/P2RX7/LOC101110664/ATP5PD	10	3	114112591/101107169/101109006	7	100302555/101108597/101106359/114110252/101103842/101110664/100217408
MF	GO:0008094	DNA-dependent ATPase activity	1/660	12/8607	0.616346	0.998662	101117606	RTEL1	1	0		1	101117606
MF	GO:0008170	N-methyltransferase activity	1/660	12/8607	0.616346	0.998662	101120745	EZH2	1	1	101120745	0
MF	GO:0030414	peptidase inhibitor activity	4/660	55/8607	0.617505	0.998662	641305/100217406/101114545/101104482	PI3/TIMP2/WFDC3/LOC101104482	4	2	641305/100217406	2	101114545/101104482
MF	GO:0061134	peptidase regulator activity	4/660	55/8607	0.617505	0.998662	641305/100217406/101114545/101104482	PI3/TIMP2/WFDC3/LOC101104482	4	2	641305/100217406	2	101114545/101104482
MF	GO:0004674	protein serine/threonine kinase activity	3/660	42/8607	0.635085	0.998662	101119591/101111612/101108728	LOC101119591/WNK2/STK39	3	3	101119591/101111612/101108728	0
MF	GO:0030246	carbohydrate binding	3/660	42/8607	0.635085	0.998662	101113117/101118449/101121034	FUOM/LGALS3/PKD1L2	3	1	101118449	2	101113117/101121034
MF	GO:0051536	iron-sulfur cluster binding	2/660	28/8607	0.644262	0.998662	101104808/101118054	LOC101104808/AIFM3	2	0		2	101104808/101118054
MF	GO:0051540	metal cluster binding	2/660	28/8607	0.644262	0.998662	101104808/101118054	LOC101104808/AIFM3	2	0		2	101104808/101118054
MF	GO:0004435	phosphatidylinositol phospholipase C activity	1/660	13/8607	0.645806	0.998662	114110675	LOC114110675	1	1	114110675	0
MF	GO:0004629	phospholipase C activity	1/660	13/8607	0.645806	0.998662	114110675	LOC114110675	1	1	114110675	0
MF	GO:0008373	sialyltransferase activity	1/660	13/8607	0.645806	0.998662	101103907	ST6GALNAC2	1	0		1	101103907
MF	GO:0015103	inorganic anion transmembrane transporter activity	1/660	13/8607	0.645806	0.998662	100125625	CLCN2	1	0		1	100125625
MF	GO:0016831	carboxy-lyase activity	1/660	13/8607	0.645806	0.998662	101120669	PCK2	1	0		1	101120669
MF	GO:0001882	nucleoside binding	17/660	237/8607	0.650353	0.998662	101120669/101107746/114115666/101120395/100302069/105614852/114111987/100302304/100145881/100302547/100101228/114114036/101111969/101114824/101105791/114108599/105615132	PCK2/RAB13/LOC114115666/LOC101120395/RHEB/LOC105614852/LOC114111987/ARF4/ARL4A/RHOV/EEF1A1/LOC114114036/RAB8B/GNL2/LSG1/LOC114108599/LOC105615132	17	5	101120395/100302547/101111969/114108599/105615132	12	101120669/101107746/114115666/100302069/105614852/114111987/100302304/100145881/100101228/114114036/101114824/101105791
MF	GO:0001883	purine nucleoside binding	17/660	237/8607	0.650353	0.998662	101120669/101107746/114115666/101120395/100302069/105614852/114111987/100302304/100145881/100302547/100101228/114114036/101111969/101114824/101105791/114108599/105615132	PCK2/RAB13/LOC114115666/LOC101120395/RHEB/LOC105614852/LOC114111987/ARF4/ARL4A/RHOV/EEF1A1/LOC114114036/RAB8B/GNL2/LSG1/LOC114108599/LOC105615132	17	5	101120395/100302547/101111969/114108599/105615132	12	101120669/101107746/114115666/100302069/105614852/114111987/100302304/100145881/100101228/114114036/101114824/101105791
MF	GO:0005525	GTP binding	17/660	237/8607	0.650353	0.998662	101120669/101107746/114115666/101120395/100302069/105614852/114111987/100302304/100145881/100302547/100101228/114114036/101111969/101114824/101105791/114108599/105615132	PCK2/RAB13/LOC114115666/LOC101120395/RHEB/LOC105614852/LOC114111987/ARF4/ARL4A/RHOV/EEF1A1/LOC114114036/RAB8B/GNL2/LSG1/LOC114108599/LOC105615132	17	5	101120395/100302547/101111969/114108599/105615132	12	101120669/101107746/114115666/100302069/105614852/114111987/100302304/100145881/100101228/114114036/101114824/101105791
MF	GO:0032549	ribonucleoside binding	17/660	237/8607	0.650353	0.998662	101120669/101107746/114115666/101120395/100302069/105614852/114111987/100302304/100145881/100302547/100101228/114114036/101111969/101114824/101105791/114108599/105615132	PCK2/RAB13/LOC114115666/LOC101120395/RHEB/LOC105614852/LOC114111987/ARF4/ARL4A/RHOV/EEF1A1/LOC114114036/RAB8B/GNL2/LSG1/LOC114108599/LOC105615132	17	5	101120395/100302547/101111969/114108599/105615132	12	101120669/101107746/114115666/100302069/105614852/114111987/100302304/100145881/100101228/114114036/101114824/101105791
MF	GO:0032550	purine ribonucleoside binding	17/660	237/8607	0.650353	0.998662	101120669/101107746/114115666/101120395/100302069/105614852/114111987/100302304/100145881/100302547/100101228/114114036/101111969/101114824/101105791/114108599/105615132	PCK2/RAB13/LOC114115666/LOC101120395/RHEB/LOC105614852/LOC114111987/ARF4/ARL4A/RHOV/EEF1A1/LOC114114036/RAB8B/GNL2/LSG1/LOC114108599/LOC105615132	17	5	101120395/100302547/101111969/114108599/105615132	12	101120669/101107746/114115666/100302069/105614852/114111987/100302304/100145881/100101228/114114036/101114824/101105791
MF	GO:0032561	guanyl ribonucleotide binding	17/660	237/8607	0.650353	0.998662	101120669/101107746/114115666/101120395/100302069/105614852/114111987/100302304/100145881/100302547/100101228/114114036/101111969/101114824/101105791/114108599/105615132	PCK2/RAB13/LOC114115666/LOC101120395/RHEB/LOC105614852/LOC114111987/ARF4/ARL4A/RHOV/EEF1A1/LOC114114036/RAB8B/GNL2/LSG1/LOC114108599/LOC105615132	17	5	101120395/100302547/101111969/114108599/105615132	12	101120669/101107746/114115666/100302069/105614852/114111987/100302304/100145881/100101228/114114036/101114824/101105791
MF	GO:0016887	ATPase activity	7/660	100/8607	0.654543	0.998662	101108996/101117606/101116777/101123387/101121904/105605850/101115292	ATP13A2/RTEL1/LOC101116777/VWA8/ABCF3/ABCA3/ABCA5	7	3	101108996/105605850/101115292	4	101117606/101116777/101123387/101121904
MF	GO:0016747	transferase activity, transferring acyl groups other than amino-acyl groups	3/660	44/8607	0.666576	0.998662	101104601/101111925/101109495	ACAT1/ACAA2/KAT5	3	0		3	101104601/101111925/101109495
MF	GO:0005249	voltage-gated potassium channel activity	1/660	14/8607	0.673007	0.998662	101106359	KCNE3	1	0		1	101106359
MF	GO:0005544	calcium-dependent phospholipid binding	1/660	14/8607	0.673007	0.998662	101114082	LOC101114082	1	0		1	101114082
MF	GO:0008536	Ran GTPase binding	1/660	14/8607	0.673007	0.998662	101106521	TNPO2	1	0		1	101106521
MF	GO:0004386	helicase activity	2/660	30/8607	0.681682	0.998662	101117606/101113802	RTEL1/RUVBL1	2	0		2	101117606/101113802
MF	GO:0016791	phosphatase activity	6/660	90/8607	0.697798	0.998662	101113423/101113460/101103254/101112698/101123195/101118748	NT5M/LOC101113460/SSU72/NTPCR/ALPL/DUSP5	6	3	101113423/101123195/101118748	3	101113460/101103254/101112698
MF	GO:0005231	excitatory extracellular ligand-gated ion channel activity	1/660	15/8607	0.698123	0.998662	101103842	P2RX7	1	0		1	101103842
MF	GO:0008276	protein methyltransferase activity	1/660	15/8607	0.698123	0.998662	101120745	EZH2	1	1	101120745	0
MF	GO:0019199	transmembrane receptor protein kinase activity	1/660	15/8607	0.698123	0.998662	101119591	LOC101119591	1	1	101119591	0
MF	GO:0004842	ubiquitin-protein transferase activity	2/660	31/8607	0.699153	0.998662	101118611/101117426	HERC3/WWP1	2	2	101118611/101117426	0
MF	GO:0005096	GTPase activator activity	2/660	31/8607	0.699153	0.998662	101105821/101105506	ARAP3/IQGAP2	2	0		2	101105821/101105506
MF	GO:0019787	ubiquitin-like protein transferase activity	2/660	31/8607	0.699153	0.998662	101118611/101117426	HERC3/WWP1	2	2	101118611/101117426	0
MF	GO:0016746	transferase activity, transferring acyl groups	5/660	76/8607	0.702699	0.998662	101104601/101111590/101111925/101109495/101106629	ACAT1/HMGCS2/ACAA2/KAT5/TGM7	5	0		5	101104601/101111590/101111925/101109495/101106629
MF	GO:0019001	guanyl nucleotide binding	17/660	246/8607	0.709681	0.998662	101120669/101107746/114115666/101120395/100302069/105614852/114111987/100302304/100145881/100302547/100101228/114114036/101111969/101114824/101105791/114108599/105615132	PCK2/RAB13/LOC114115666/LOC101120395/RHEB/LOC105614852/LOC114111987/ARF4/ARL4A/RHOV/EEF1A1/LOC114114036/RAB8B/GNL2/LSG1/LOC114108599/LOC105615132	17	5	101120395/100302547/101111969/114108599/105615132	12	101120669/101107746/114115666/100302069/105614852/114111987/100302304/100145881/100101228/114114036/101114824/101105791
MF	GO:0003779	actin binding	3/660	47/8607	0.710015	0.998662	101120787/494432/101106682	CAP1/CFL1/DIAPH1	3	0		3	101120787/494432/101106682
MF	GO:0015291	secondary active transmembrane transporter activity	2/660	32/8607	0.715821	0.998662	101107169/101109006	SLC6A14/SLC9A4	2	2	101107169/101109006	0
MF	GO:0016684	oxidoreductase activity, acting on peroxide as acceptor	1/660	16/8607	0.721311	0.998662	106990934	LOC106990934	1	0		1	106990934
MF	GO:0016830	carbon-carbon lyase activity	1/660	16/8607	0.721311	0.998662	101120669	PCK2	1	0		1	101120669
MF	GO:0046906	tetrapyrrole binding	7/660	107/8607	0.7228	0.998662	101105114/101119706/101111999/101121820/101119041/100196903/101105651	LOC101105114/LOC101119706/TCN1/LOC101121820/LOC101119041/IDO1/LOC101105651	7	4	101119706/101111999/101119041/100196903	3	101105114/101121820/101105651
MF	GO:0015370	solute:sodium symporter activity	1/660	17/8607	0.742722	0.998662	101107169	SLC6A14	1	1	101107169	0
MF	GO:0022843	voltage-gated cation channel activity	1/660	17/8607	0.742722	0.998662	101106359	KCNE3	1	0		1	101106359
MF	GO:0099094	ligand-gated cation channel activity	1/660	17/8607	0.742722	0.998662	101103842	P2RX7	1	0		1	101103842
MF	GO:0016301	kinase activity	28/660	405/8607	0.747613	0.998662	101108239/101110073/101110653/101117094/101102485/101104102/101119591/100194428/101103762/101103031/443087/101111612/101106926/101107199/101108728/101114546/101111066/101102036/101120569/114116817/101114290/101119735/101103155/101102072/443489/101115427/101123304/101115551	ULK2/MAPK7/AK2/MAP3K8/LOC101102485/MKNK1/LOC101119591/MAPK13/CAMK1/AK4/KDR/WNK2/PKN3/RPS6KL1/STK39/STK35/TESK2/CDK20/EPHB6/LOC114116817/NUAK2/DGKE/STK32B/LOC101102072/PFKM/MAP3K21/DAPK2/LOC101115551	28	15	101108239/101110073/101117094/101104102/101119591/101103031/101111612/101107199/101108728/101102036/101120569/114116817/101119735/101103155/101115427	13	101110653/101102485/100194428/101103762/443087/101106926/101114546/101111066/101114290/101102072/443489/101123304/101115551
MF	GO:0005102	signaling receptor binding	13/660	197/8607	0.754084	0.998662	100294596/101107353/101122466/100101238/101107279/443448/101104302/100037696/114117787/101119957/101102081/443135/443036	CALCA/GDF1/OSM/LOC100101238/DOK3/XCL1/CCL20/GAL/LOC114117787/CCL21/DOK4/PTHLH/UCN	13	6	101107353/100101238/101107279/101104302/100037696/114117787	7	100294596/101122466/443448/101119957/101102081/443135/443036
MF	GO:0016874	ligase activity	4/660	66/8607	0.755721	0.998662	101120073/678684/101109020/101101964	ASNS/NARS/MTHFD1/FPGS	4	1	101120073	3	678684/101109020/101101964
MF	GO:0052689	carboxylic ester hydrolase activity	1/660	18/8607	0.762489	0.998662	101113661	PAFAH2	1	0		1	101113661
MF	GO:0005261	cation channel activity	3/660	52/8607	0.772533	0.998662	101108597/101106359/101103842	KCNN4/KCNE3/P2RX7	3	0		3	101108597/101106359/101103842
MF	GO:0008234	cysteine-type peptidase activity	4/660	69/8607	0.785897	0.998662	101111816/101116878/101108972/101104198	BLMH/USP25/CTSK/CAPN10	4	3	101116878/101108972/101104198	1	101111816
MF	GO:0030695	GTPase regulator activity	2/660	37/8607	0.787876	0.998662	101105821/101105506	ARAP3/IQGAP2	2	0		2	101105821/101105506
MF	GO:0005506	iron ion binding	6/660	100/8607	0.788977	0.998662	101105114/101119706/101117015/101121820/101119041/101105651	LOC101105114/LOC101119706/LOC101117015/LOC101121820/LOC101119041/LOC101105651	6	2	101119706/101119041	4	101105114/101117015/101121820/101105651
MF	GO:0003924	GTPase activity	3/660	54/8607	0.794256	0.998662	101120395/105614852/novel.1264	LOC101120395/LOC105614852/-	3	2	101120395/novel.1264	1	105614852
MF	GO:0008199	ferric iron binding	1/660	20/8607	0.797591	0.998662	101117015	LOC101117015	1	0		1	101117015
MF	GO:0005044	scavenger receptor activity	2/660	38/8607	0.800196	0.998662	101111074/101115965	MARCO/PRSS12	2	0		2	101111074/101115965
MF	GO:0038024	cargo receptor activity	2/660	38/8607	0.800196	0.998662	101111074/101115965	MARCO/PRSS12	2	0		2	101111074/101115965
MF	GO:0020037	heme binding	6/660	103/8607	0.811815	0.998662	101105114/101119706/101121820/101119041/100196903/101105651	LOC101105114/LOC101119706/LOC101121820/LOC101119041/IDO1/LOC101105651	6	3	101119706/101119041/100196903	3	101105114/101121820/101105651
MF	GO:0008757	S-adenosylmethionine-dependent methyltransferase activity	1/660	21/8607	0.813148	0.998662	101120745	EZH2	1	1	101120745	0
MF	GO:0015293	symporter activity	1/660	21/8607	0.813148	0.998662	101107169	SLC6A14	1	1	101107169	0
MF	GO:0015294	solute:cation symporter activity	1/660	21/8607	0.813148	0.998662	101107169	SLC6A14	1	1	101107169	0
MF	GO:0016705	oxidoreductase activity, acting on paired donors, with incorporation or reduction of molecular oxygen	5/660	88/8607	0.815177	0.998662	101105114/101119706/101121820/101119041/101105651	LOC101105114/LOC101119706/LOC101121820/LOC101119041/LOC101105651	5	2	101119706/101119041	3	101105114/101121820/101105651
MF	GO:0008168	methyltransferase activity	4/660	73/8607	0.821421	0.998662	101120745/101108050/101117097/101117103	EZH2/METTL3/FBL/RRP8	4	1	101120745	3	101108050/101117097/101117103
MF	GO:0140097	catalytic activity, acting on DNA	2/660	40/8607	0.822946	0.998662	101117606/101113802	RTEL1/RUVBL1	2	0		2	101117606/101113802
MF	GO:0022836	gated channel activity	4/660	75/8607	0.837278	0.998662	101108597/101106359/100125625/101103842	KCNN4/KCNE3/CLCN2/P2RX7	4	0		4	101108597/101106359/100125625/101103842
MF	GO:0022839	ion gated channel activity	4/660	75/8607	0.837278	0.998662	101108597/101106359/100125625/101103842	KCNN4/KCNE3/CLCN2/P2RX7	4	0		4	101108597/101106359/100125625/101103842
MF	GO:0004866	endopeptidase inhibitor activity	2/660	42/8607	0.843343	0.998662	100217406/101104482	TIMP2/LOC101104482	2	1	100217406	1	101104482
MF	GO:0061135	endopeptidase regulator activity	2/660	42/8607	0.843343	0.998662	100217406/101104482	TIMP2/LOC101104482	2	1	100217406	1	101104482
MF	GO:0005543	phospholipid binding	3/660	60/8607	0.849253	0.998662	101114082/101104775/101123108	LOC101114082/ZCCHC14/PIK3C2G	3	2	101104775/101123108	1	101114082
MF	GO:0004672	protein kinase activity	22/660	347/8607	0.85459	0.998662	101108239/101110073/101117094/101102485/101104102/101119591/100194428/101103762/443087/101111612/101106926/101107199/101108728/101114546/101111066/101102036/101120569/101114290/101103155/101115427/101123304/101115551	ULK2/MAPK7/MAP3K8/LOC101102485/MKNK1/LOC101119591/MAPK13/CAMK1/KDR/WNK2/PKN3/RPS6KL1/STK39/STK35/TESK2/CDK20/EPHB6/NUAK2/STK32B/MAP3K21/DAPK2/LOC101115551	22	12	101108239/101110073/101117094/101104102/101119591/101111612/101107199/101108728/101102036/101120569/101103155/101115427	10	101102485/100194428/101103762/443087/101106926/101114546/101111066/101114290/101123304/101115551
MF	GO:0046982	protein heterodimerization activity	5/660	94/8607	0.857097	0.998662	101122637/101101958/114118234/101102627/101122148	LOC101122637/TAF12/LOC114118234/LOC101102627/LOC101122148	5	3	101122637/114118234/101122148	2	101101958/101102627
MF	GO:0035091	phosphatidylinositol binding	2/660	44/8607	0.861586	0.998662	101104775/101123108	ZCCHC14/PIK3C2G	2	2	101104775/101123108	0
MF	GO:0046873	metal ion transmembrane transporter activity	4/660	79/8607	0.865467	0.998662	100302555/101107169/101108597/101106359	SLC39A7/SLC6A14/KCNN4/KCNE3	4	1	101107169	3	100302555/101108597/101106359
MF	GO:0015075	ion transmembrane transporter activity	17/660	278/8607	0.867088	0.998662	101109558/101119078/100302555/114112591/101107169/101108597/101114022/114113874/101106359/101109006/100125625/101104315/114110252/101106371/101103842/101110664/100217408	SLC7A9/SLC7A4/SLC39A7/LOC114112591/SLC6A14/KCNN4/SLC30A4/LOC114113874/KCNE3/SLC9A4/CLCN2/CATSPER3/LOC114110252/CACNA1D/P2RX7/LOC101110664/ATP5PD	17	6	101119078/114112591/101107169/101114022/101109006/101104315	11	101109558/100302555/101108597/114113874/101106359/100125625/114110252/101106371/101103842/101110664/100217408
MF	GO:0050662	coenzyme binding	6/660	112/8607	0.868809	0.998662	101102606/101104808/101118054/101121574/101119850/101106116	ACADSB/LOC101104808/AIFM3/AIFM1/ACADS/CHDH	6	0		6	101102606/101104808/101118054/101121574/101119850/101106116
MF	GO:0016741	transferase activity, transferring one-carbon groups	4/660	80/8607	0.871825	0.998662	101120745/101108050/101117097/101117103	EZH2/METTL3/FBL/RRP8	4	1	101120745	3	101108050/101117097/101117103
MF	GO:0016772	transferase activity, transferring phosphorus-containing groups	32/660	498/8607	0.878851	0.998662	101108239/101110073/101110653/101117094/101102485/101104102/101119591/100194428/114108712/101103762/101103031/443087/101111612/101112775/101106926/105606002/101107199/101108728/101114546/101123108/101111066/101102036/101120569/114116817/101114290/101119735/101103155/101102072/443489/101115427/101123304/101115551	ULK2/MAPK7/AK2/MAP3K8/LOC101102485/MKNK1/LOC101119591/MAPK13/LOC114108712/CAMK1/AK4/KDR/WNK2/CEPT1/PKN3/UAP1L1/RPS6KL1/STK39/STK35/PIK3C2G/TESK2/CDK20/EPHB6/LOC114116817/NUAK2/DGKE/STK32B/LOC101102072/PFKM/MAP3K21/DAPK2/LOC101115551	32	18	101108239/101110073/101117094/101104102/101119591/114108712/101103031/101111612/105606002/101107199/101108728/101123108/101102036/101120569/114116817/101119735/101103155/101115427	14	101110653/101102485/100194428/101103762/443087/101112775/101106926/101114546/101111066/101114290/101102072/443489/101123304/101115551
MF	GO:0042578	phosphoric ester hydrolase activity	7/660	132/8607	0.888898	0.998662	101113423/101113460/101103254/101112698/114110675/101123195/101118748	NT5M/LOC101113460/SSU72/NTPCR/LOC114110675/ALPL/DUSP5	7	4	101113423/114110675/101123195/101118748	3	101113460/101103254/101112698
MF	GO:0016773	phosphotransferase activity, alcohol group as acceptor	25/660	402/8607	0.890359	0.998662	101108239/101110073/101117094/101102485/101104102/101119591/100194428/101103762/443087/101111612/101106926/101107199/101108728/101114546/101123108/101111066/101102036/101120569/101114290/101119735/101103155/443489/101115427/101123304/101115551	ULK2/MAPK7/MAP3K8/LOC101102485/MKNK1/LOC101119591/MAPK13/CAMK1/KDR/WNK2/PKN3/RPS6KL1/STK39/STK35/PIK3C2G/TESK2/CDK20/EPHB6/NUAK2/DGKE/STK32B/PFKM/MAP3K21/DAPK2/LOC101115551	25	14	101108239/101110073/101117094/101104102/101119591/101111612/101107199/101108728/101123108/101102036/101120569/101119735/101103155/101115427	11	101102485/100194428/101103762/443087/101106926/101114546/101111066/101114290/443489/101123304/101115551
MF	GO:0008237	metallopeptidase activity	5/660	100/8607	0.890772	0.998662	105607129/101114205/101112701/101118895/554335	AOPEP/RNPEP/ADAMDEC1/LOC101118895/LOC554335	5	1	101114205	4	105607129/101112701/101118895/554335
MF	GO:0016829	lyase activity	2/660	48/8607	0.892361	0.998662	101120669/101105149	PCK2/LOC101105149	2	0		2	101120669/101105149
MF	GO:0008138	protein tyrosine/serine/threonine phosphatase activity	1/660	28/8607	0.893278	0.998662	101118748	DUSP5	1	1	101118748	0
MF	GO:0015318	inorganic molecular entity transmembrane transporter activity	15/660	257/8607	0.896258	0.998662	101109558/101119078/100302555/114112591/101107169/101108597/101106359/101109006/100125625/101104315/114110252/101106371/101103842/101110664/100217408	SLC7A9/SLC7A4/SLC39A7/LOC114112591/SLC6A14/KCNN4/KCNE3/SLC9A4/CLCN2/CATSPER3/LOC114110252/CACNA1D/P2RX7/LOC101110664/ATP5PD	15	5	101119078/114112591/101107169/101109006/101104315	10	101109558/100302555/101108597/101106359/100125625/114110252/101106371/101103842/101110664/100217408
MF	GO:0046983	protein dimerization activity	10/660	183/8607	0.903773	0.998662	101115522/101122637/101101958/101121574/100037672/114118234/101102627/101123595/101122148/101115258	ID2/LOC101122637/TAF12/AIFM1/GRPEL1/LOC114118234/LOC101102627/USF3/LOC101122148/ZBED1	10	6	101115522/101122637/114118234/101123595/101122148/101115258	4	101101958/101121574/100037672/101102627
MF	GO:0015081	sodium ion transmembrane transporter activity	1/660	30/8607	0.909068	0.998662	101107169	SLC6A14	1	1	101107169	0
MF	GO:0022857	transmembrane transporter activity	21/660	351/8607	0.909391	0.998662	101109558/101119078/100302555/114112591/101107169/101108597/101114022/114113874/101106359/443308/100302356/101109006/100125625/101116777/101118936/101104315/114110252/101106371/101103842/101110664/100217408	SLC7A9/SLC7A4/SLC39A7/LOC114112591/SLC6A14/KCNN4/SLC30A4/LOC114113874/KCNE3/SLC2A3/SLC14A1/SLC9A4/CLCN2/LOC101116777/SLC2A13/CATSPER3/LOC114110252/CACNA1D/P2RX7/LOC101110664/ATP5PD	21	7	101119078/114112591/101107169/101114022/101109006/101118936/101104315	14	101109558/100302555/101108597/114113874/101106359/443308/100302356/100125625/101116777/114110252/101106371/101103842/101110664/100217408
MF	GO:0017111	nucleoside-triphosphatase activity	14/660	247/8607	0.911453	0.998662	101120395/105614852/101108996/101117606/101112094/101113802/101116777/101123387/442995/101121904/novel.1264/105605850/101115292/101119327	LOC101120395/LOC105614852/ATP13A2/RTEL1/DNAH1/RUVBL1/LOC101116777/VWA8/LOC442995/ABCF3/-/ABCA3/ABCA5/MYH7B	14	5	101120395/101108996/novel.1264/105605850/101115292	9	105614852/101117606/101112094/101113802/101116777/101123387/442995/101121904/101119327
MF	GO:0008289	lipid binding	5/660	105/8607	0.91339	0.998662	101114082/101120222/101104775/101123108/105605766	LOC101114082/STARD8/ZCCHC14/PIK3C2G/LOC105605766	5	2	101104775/101123108	3	101114082/101120222/105605766
MF	GO:0004175	endopeptidase activity	12/660	219/8607	0.919041	0.998662	101114258/101111816/101120828/101104946/101117088/101112701/101118895/101115799/101102187/101116408/101115965/101104198	CELA1/BLMH/SPPL2B/PSMA5/LOC101117088/ADAMDEC1/LOC101118895/PRSS35/PRSS23/PSMB1/PRSS12/CAPN10	12	2	101120828/101104198	10	101114258/101111816/101104946/101117088/101112701/101118895/101115799/101102187/101116408/101115965
MF	GO:0016462	pyrophosphatase activity	14/660	252/8607	0.924658	0.998662	101120395/105614852/101108996/101117606/101112094/101113802/101116777/101123387/442995/101121904/novel.1264/105605850/101115292/101119327	LOC101120395/LOC105614852/ATP13A2/RTEL1/DNAH1/RUVBL1/LOC101116777/VWA8/LOC442995/ABCF3/-/ABCA3/ABCA5/MYH7B	14	5	101120395/101108996/novel.1264/105605850/101115292	9	105614852/101117606/101112094/101113802/101116777/101123387/442995/101121904/101119327
MF	GO:0016788	hydrolase activity, acting on ester bonds	12/660	223/8607	0.929535	0.998662	101113423/101109669/101113460/101103254/101113661/101112698/114110675/101123195/101116351/101118748/101121435/101116150	NT5M/ERCC4/LOC101113460/SSU72/PAFAH2/NTPCR/LOC114110675/ALPL/DTD2/DUSP5/ASPA/PLA2G4D	12	8	101113423/101109669/114110675/101123195/101116351/101118748/101121435/101116150	4	101113460/101103254/101113661/101112698
MF	GO:0016757	transferase activity, transferring glycosyl groups	7/660	144/8607	0.93258	0.998662	101112372/101108229/101103554/101120603/101103907/101110268/101106162	LFNG/ART3/MFNG/PARP8/ST6GALNAC2/B3GNT6/PARP12	7	4	101112372/101108229/101120603/101106162	3	101103554/101103907/101110268
MF	GO:0016798	hydrolase activity, acting on glycosyl bonds	2/660	56/8607	0.935762	0.998662	101118612/101112162	HPSE/LOC101112162	2	2	101118612/101112162	0
MF	GO:0016818	hydrolase activity, acting on acid anhydrides, in phosphorus-containing anhydrides	14/660	258/8607	0.93828	0.998662	101120395/105614852/101108996/101117606/101112094/101113802/101116777/101123387/442995/101121904/novel.1264/105605850/101115292/101119327	LOC101120395/LOC105614852/ATP13A2/RTEL1/DNAH1/RUVBL1/LOC101116777/VWA8/LOC442995/ABCF3/-/ABCA3/ABCA5/MYH7B	14	5	101120395/101108996/novel.1264/105605850/101115292	9	105614852/101117606/101112094/101113802/101116777/101123387/442995/101121904/101119327
MF	GO:0016779	nucleotidyltransferase activity	2/660	57/8607	0.939842	0.998662	114108712/105606002	LOC114108712/UAP1L1	2	2	114108712/105606002	0
MF	GO:0003774	motor activity	3/660	77/8607	0.941546	0.998662	101112094/442995/101119327	DNAH1/LOC442995/MYH7B	3	0		3	101112094/442995/101119327
MF	GO:0022804	active transmembrane transporter activity	3/660	77/8607	0.941546	0.998662	101107169/101109006/101116777	SLC6A14/SLC9A4/LOC101116777	3	2	101107169/101109006	1	101116777
MF	GO:0016817	hydrolase activity, acting on acid anhydrides	14/660	263/8607	0.947969	0.998662	101120395/105614852/101108996/101117606/101112094/101113802/101116777/101123387/442995/101121904/novel.1264/105605850/101115292/101119327	LOC101120395/LOC105614852/ATP13A2/RTEL1/DNAH1/RUVBL1/LOC101116777/VWA8/LOC442995/ABCF3/-/ABCA3/ABCA5/MYH7B	14	5	101120395/101108996/novel.1264/105605850/101115292	9	105614852/101117606/101112094/101113802/101116777/101123387/442995/101121904/101119327
MF	GO:0008092	cytoskeletal protein binding	4/660	99/8607	0.951694	0.998662	101107793/101120787/494432/101106682	TBCA/CAP1/CFL1/DIAPH1	4	0		4	101107793/101120787/494432/101106682
MF	GO:0008081	phosphoric diester hydrolase activity	1/660	38/8607	0.952093	0.998662	114110675	LOC114110675	1	1	114110675	0
MF	GO:0005215	transporter activity	24/660	420/8607	0.953946	0.998662	101109558/492300/101119078/100302555/114112591/101107169/101108597/101114022/114113874/101106359/443047/443308/100302356/101109006/100125625/101116777/101118936/101105172/101104315/114110252/101106371/101103842/101110664/100217408	SLC7A9/SLC5A1/SLC7A4/SLC39A7/LOC114112591/SLC6A14/KCNN4/SLC30A4/LOC114113874/KCNE3/AQP3/SLC2A3/SLC14A1/SLC9A4/CLCN2/LOC101116777/SLC2A13/RAMP2/CATSPER3/LOC114110252/CACNA1D/P2RX7/LOC101110664/ATP5PD	24	8	492300/101119078/114112591/101107169/101114022/101109006/101118936/101104315	16	101109558/100302555/101108597/114113874/101106359/443047/443308/100302356/100125625/101116777/101105172/114110252/101106371/101103842/101110664/100217408
MF	GO:0048037	cofactor binding	13/660	251/8607	0.954448	0.998662	101105114/101119706/101102606/101111999/101121820/101104808/101118054/101121574/101119041/100196903/101105651/101119850/101106116	LOC101105114/LOC101119706/ACADSB/TCN1/LOC101121820/LOC101104808/AIFM3/AIFM1/LOC101119041/IDO1/LOC101105651/ACADS/CHDH	13	4	101119706/101111999/101119041/100196903	9	101105114/101102606/101121820/101104808/101118054/101121574/101105651/101119850/101106116
MF	GO:0004812	aminoacyl-tRNA ligase activity	1/660	39/8607	0.955783	0.998662	678684	NARS	1	0		1	678684
MF	GO:0008238	exopeptidase activity	1/660	39/8607	0.955783	0.998662	554335	LOC554335	1	0		1	554335
MF	GO:0016875	ligase activity, forming carbon-oxygen bonds	1/660	39/8607	0.955783	0.998662	678684	NARS	1	0		1	678684
MF	GO:0019842	vitamin binding	1/660	39/8607	0.955783	0.998662	101111999	TCN1	1	1	101111999	0
MF	GO:0042623	ATPase activity, coupled	2/660	62/8607	0.956804	0.998662	101117606/101116777	RTEL1/LOC101116777	2	0		2	101117606/101116777
MF	GO:0005230	extracellular ligand-gated ion channel activity	1/660	42/8607	0.965235	0.998662	101103842	P2RX7	1	0		1	101103842
MF	GO:0036459	thiol-dependent ubiquitinyl hydrolase activity	1/660	43/8607	0.967914	0.998662	101116878	USP25	1	1	101116878	0
MF	GO:0101005	ubiquitinyl hydrolase activity	1/660	43/8607	0.967914	0.998662	101116878	USP25	1	1	101116878	0
MF	GO:0004222	metalloendopeptidase activity	2/660	67/8607	0.969133	0.998662	101112701/101118895	ADAMDEC1/LOC101118895	2	0		2	101112701/101118895
MF	GO:0004721	phosphoprotein phosphatase activity	2/660	67/8607	0.969133	0.998662	101103254/101118748	SSU72/DUSP5	2	1	101118748	1	101103254
MF	GO:0004553	hydrolase activity, hydrolyzing O-glycosyl compounds	1/660	44/8607	0.970387	0.998662	101112162	LOC101112162	1	1	101112162	0
MF	GO:0019783	ubiquitin-like protein-specific protease activity	1/660	44/8607	0.970387	0.998662	101116878	USP25	1	1	101116878	0
MF	GO:0004518	nuclease activity	1/660	45/8607	0.972669	0.998662	101109669	ERCC4	1	1	101109669	0
MF	GO:0015399	primary active transmembrane transporter activity	1/660	45/8607	0.972669	0.998662	101116777	LOC101116777	1	0		1	101116777
MF	GO:0015405	P-P-bond-hydrolysis-driven transmembrane transporter activity	1/660	45/8607	0.972669	0.998662	101116777	LOC101116777	1	0		1	101116777
MF	GO:0015631	tubulin binding	1/660	45/8607	0.972669	0.998662	101107793	TBCA	1	0		1	101107793
MF	GO:0042626	ATPase activity, coupled to transmembrane movement of substances	1/660	45/8607	0.972669	0.998662	101116777	LOC101116777	1	0		1	101116777
MF	GO:0043492	ATPase activity, coupled to movement of substances	1/660	45/8607	0.972669	0.998662	101116777	LOC101116777	1	0		1	101116777
MF	GO:0004252	serine-type endopeptidase activity	4/660	111/8607	0.975093	0.998662	101114258/101115799/101102187/101115965	CELA1/PRSS35/PRSS23/PRSS12	4	0		4	101114258/101115799/101102187/101115965
MF	GO:0005216	ion channel activity	6/660	149/8607	0.976158	0.998662	101108597/101106359/100125625/101104315/101106371/101103842	KCNN4/KCNE3/CLCN2/CATSPER3/CACNA1D/P2RX7	6	1	101104315	5	101108597/101106359/100125625/101106371/101103842
MF	GO:0015267	channel activity	6/660	149/8607	0.976158	0.998662	101108597/101106359/100125625/101104315/101106371/101103842	KCNN4/KCNE3/CLCN2/CATSPER3/CACNA1D/P2RX7	6	1	101104315	5	101108597/101106359/100125625/101106371/101103842
MF	GO:0022803	passive transmembrane transporter activity	6/660	149/8607	0.976158	0.998662	101108597/101106359/100125625/101104315/101106371/101103842	KCNN4/KCNE3/CLCN2/CATSPER3/CACNA1D/P2RX7	6	1	101104315	5	101108597/101106359/100125625/101106371/101103842
MF	GO:0022838	substrate-specific channel activity	6/660	149/8607	0.976158	0.998662	101108597/101106359/100125625/101104315/101106371/101103842	KCNN4/KCNE3/CLCN2/CATSPER3/CACNA1D/P2RX7	6	1	101104315	5	101108597/101106359/100125625/101106371/101103842
MF	GO:0003777	microtubule motor activity	1/660	47/8607	0.976721	0.998662	101112094	DNAH1	1	0		1	101112094
MF	GO:0070011	peptidase activity, acting on L-amino acid peptides	17/660	339/8607	0.980989	0.998662	101114258/105607129/101111816/101120828/101104946/101117088/101114205/101112701/101116878/101118895/554335/101115799/101102187/101116408/101115965/101108972/101104198	CELA1/AOPEP/BLMH/SPPL2B/PSMA5/LOC101117088/RNPEP/ADAMDEC1/USP25/LOC101118895/LOC554335/PRSS35/PRSS23/PSMB1/PRSS12/CTSK/CAPN10	17	5	101120828/101114205/101116878/101108972/101104198	12	101114258/105607129/101111816/101104946/101117088/101112701/101118895/554335/101115799/101102187/101116408/101115965
MF	GO:0008083	growth factor activity	1/660	52/8607	0.984415	0.998662	101107353	GDF1	1	1	101107353	0
MF	GO:0015276	ligand-gated ion channel activity	1/660	54/8607	0.986727	0.998662	101103842	P2RX7	1	0		1	101103842
MF	GO:0022834	ligand-gated channel activity	1/660	54/8607	0.986727	0.998662	101103842	P2RX7	1	0		1	101103842
MF	GO:0008233	peptidase activity	17/660	350/8607	0.987326	0.998662	101114258/105607129/101111816/101120828/101104946/101117088/101114205/101112701/101116878/101118895/554335/101115799/101102187/101116408/101115965/101108972/101104198	CELA1/AOPEP/BLMH/SPPL2B/PSMA5/LOC101117088/RNPEP/ADAMDEC1/USP25/LOC101118895/LOC554335/PRSS35/PRSS23/PSMB1/PRSS12/CTSK/CAPN10	17	5	101120828/101114205/101116878/101108972/101104198	12	101114258/105607129/101111816/101104946/101117088/101112701/101118895/554335/101115799/101102187/101116408/101115965
MF	GO:0005509	calcium ion binding	12/660	268/8607	0.987731	0.998662	101114082/443230/100135445/101104396/101118159/100270714/101104745/100302099/101106433/101102184/114111037/101111324	LOC101114082/CALM2/MYL6/CALR/CHP2/MRCL3/LOC101104745/CD93/THBS1/CRELD1/LOC114111037/NOTCH4	12	1	101104745	11	101114082/443230/100135445/101104396/101118159/100270714/100302099/101106433/101102184/114111037/101111324
MF	GO:0008236	serine-type peptidase activity	4/660	124/8607	0.98823	0.998662	101114258/101115799/101102187/101115965	CELA1/PRSS35/PRSS23/PRSS12	4	0		4	101114258/101115799/101102187/101115965
MF	GO:0017171	serine hydrolase activity	4/660	124/8607	0.98823	0.998662	101114258/101115799/101102187/101115965	CELA1/PRSS35/PRSS23/PRSS12	4	0		4	101114258/101115799/101102187/101115965
MF	GO:0140101	catalytic activity, acting on a tRNA	1/660	58/8607	0.990375	0.998662	678684	NARS	1	0		1	678684
MF	GO:0016758	transferase activity, transferring hexosyl groups	1/660	88/8607	0.999139	0.999673	101110268	B3GNT6	1	0		1	101110268
MF	GO:0140098	catalytic activity, acting on RNA	1/660	100/8607	0.999673	0.999673	678684	NARS	1	0		1	678684
