# Supplementary material for: Integrated Metabolomics and Transcriptome Revealed the Effect of Fermented Lycium barbarum Residue Promoting Ovis aries Immunity
Source: Front Immunol. 2022 Apr 8;13:889436. doi: 10.3389/fimmu.2022.889436 (PMC9024334; doi:10.3389/fimmu.2022.889436)
Supplement: Supplementary file 3 [file Table_2.xlsx]

## Sheet: shee1
Supplementary Table 2. Gene ontology enrichment analysis on DEGs in sheep of RFW and RCON treatments.
Category	GOID	Description	GeneRatio	BgRatio	p-value	padj	geneID	geneName	Count	Up	Up_Gene_id	Down	Down_Gene_id
BP	GO:0006518	peptide metabolic process	190/2230	379/5328	0.000455644	0.163853	101112339/114114013/101115593/101114892/114115362/114112986/101112126/106990112/114108769/100037668/101102145/101104237/100037666/101111087/101106836/101114092/101117395/114113983/443070/114115632/101106101/100135452/100036761/443504/101109132/101109545/114115299/101112694/101106214/100127215/101106700/101107098/100036760/105610137/100037665/101112471/101104725/114118401/101106861/780524/10110647…	LOC101112339/LOC114114013/LOC101115593/LOC101114892/LOC114115362/LOC114112986/RPL35/RPS26/LOC114108769/LOC100037668/RPS14/LOC101104237/RPS11/RPL12/RPL3/LOC101114092/LOC101117395/LOC114113983/RPL32/LOC114115632/RPS19/RPL14/RPS18/EEF1D/LOC101109132/LOC101109545/LOC114115299/EIF3C/LOC101106214/RPL10/RPL38/LOC101107098/RPL13A/LOC105610137/RPS6/LOC101112471/MRPL23/LOC114118401/MRPL27/RPS2/FAU/EIF1/LOC…	190	14	101107098/101117063/101117060/101114822/105609508/114116976/105605152/101108442/101113872/106991582/101112730/101103412/114116830/101114394	176	101112339/114114013/101115593/101114892/114115362/114112986/101112126/106990112/114108769/100037668/101102145/101104237/100037666/101111087/101106836/101114092/101117395/114113983/443070/114115632/101106101/100135452/100036761/443504/101109132/101109545/114115299/101112694/101106214/100127215/101106700/100036760/105610137/100037665/101112471/101104725/114118401/101106861/780524/101106472/10111896…
BP	GO:0043043	peptide biosynthetic process	185/2230	372/5328	0.000898987	0.163853	101112339/114114013/101115593/101114892/114115362/114112986/101112126/106990112/114108769/100037668/101102145/101104237/100037666/101111087/101106836/101114092/101117395/114113983/443070/114115632/101106101/100135452/100036761/443504/101109132/101109545/114115299/101112694/101106214/100127215/101106700/101107098/100036760/105610137/100037665/101112471/101104725/114118401/101106861/780524/10110647…	LOC101112339/LOC114114013/LOC101115593/LOC101114892/LOC114115362/LOC114112986/RPL35/RPS26/LOC114108769/LOC100037668/RPS14/LOC101104237/RPS11/RPL12/RPL3/LOC101114092/LOC101117395/LOC114113983/RPL32/LOC114115632/RPS19/RPL14/RPS18/EEF1D/LOC101109132/LOC101109545/LOC114115299/EIF3C/LOC101106214/RPL10/RPL38/LOC101107098/RPL13A/LOC105610137/RPS6/LOC101112471/MRPL23/LOC114118401/MRPL27/RPS2/FAU/EIF1/LOC…	185	13	101107098/101117063/101117060/101114822/105609508/114116976/105605152/101108442/106991582/101112730/101103412/114116830/101114394	172	101112339/114114013/101115593/101114892/114115362/114112986/101112126/106990112/114108769/100037668/101102145/101104237/100037666/101111087/101106836/101114092/101117395/114113983/443070/114115632/101106101/100135452/100036761/443504/101109132/101109545/114115299/101112694/101106214/100127215/101106700/100036760/105610137/100037665/101112471/101104725/114118401/101106861/780524/101106472/10111896…
BP	GO:0006412	translation	183/2230	370/5328	0.00133365	0.163853	101112339/114114013/101115593/101114892/114115362/114112986/101112126/106990112/114108769/100037668/101102145/101104237/100037666/101111087/101106836/101114092/101117395/114113983/443070/114115632/101106101/100135452/100036761/443504/101109132/101109545/114115299/101112694/101106214/100127215/101106700/101107098/100036760/105610137/100037665/101112471/101104725/114118401/101106861/780524/10110647…	LOC101112339/LOC114114013/LOC101115593/LOC101114892/LOC114115362/LOC114112986/RPL35/RPS26/LOC114108769/LOC100037668/RPS14/LOC101104237/RPS11/RPL12/RPL3/LOC101114092/LOC101117395/LOC114113983/RPL32/LOC114115632/RPS19/RPL14/RPS18/EEF1D/LOC101109132/LOC101109545/LOC114115299/EIF3C/LOC101106214/RPL10/RPL38/LOC101107098/RPL13A/LOC105610137/RPS6/LOC101112471/MRPL23/LOC114118401/MRPL27/RPS2/FAU/EIF1/LOC…	183	12	101107098/101117063/101117060/105609508/114116976/105605152/101108442/106991582/101112730/101103412/114116830/101114394	171	101112339/114114013/101115593/101114892/114115362/114112986/101112126/106990112/114108769/100037668/101102145/101104237/100037666/101111087/101106836/101114092/101117395/114113983/443070/114115632/101106101/100135452/100036761/443504/101109132/101109545/114115299/101112694/101106214/100127215/101106700/100036760/105610137/100037665/101112471/101104725/114118401/101106861/780524/101106472/10111896…
BP	GO:0043603	cellular amide metabolic process	192/2230	391/5328	0.00158332	0.163853	101112339/114114013/101115593/101114892/114115362/114112986/101112126/106990112/114108769/100037668/101102145/101104237/100037666/101111087/101106836/101114092/101117395/114113983/443070/114115632/101106101/100135452/100036761/443504/101109132/101109545/114115299/101112694/101106214/100127215/101106700/101107098/100036760/105610137/100037665/101112471/101104725/114118401/101106861/780524/10110647…	LOC101112339/LOC114114013/LOC101115593/LOC101114892/LOC114115362/LOC114112986/RPL35/RPS26/LOC114108769/LOC100037668/RPS14/LOC101104237/RPS11/RPL12/RPL3/LOC101114092/LOC101117395/LOC114113983/RPL32/LOC114115632/RPS19/RPL14/RPS18/EEF1D/LOC101109132/LOC101109545/LOC114115299/EIF3C/LOC101106214/RPL10/RPL38/LOC101107098/RPL13A/LOC105610137/RPS6/LOC101112471/MRPL23/LOC114118401/MRPL27/RPS2/FAU/EIF1/LOC…	192	14	101107098/101117063/101117060/101114822/105609508/114116976/105605152/101108442/101113872/106991582/101112730/101103412/114116830/101114394	178	101112339/114114013/101115593/101114892/114115362/114112986/101112126/106990112/114108769/100037668/101102145/101104237/100037666/101111087/101106836/101114092/101117395/114113983/443070/114115632/101106101/100135452/100036761/443504/101109132/101109545/114115299/101112694/101106214/100127215/101106700/100036760/105610137/100037665/101112471/101104725/114118401/101106861/780524/101106472/10111896…
BP	GO:0043604	amide biosynthetic process	185/2230	379/5328	0.00270275	0.163853	101112339/114114013/101115593/101114892/114115362/114112986/101112126/106990112/114108769/100037668/101102145/101104237/100037666/101111087/101106836/101114092/101117395/114113983/443070/114115632/101106101/100135452/100036761/443504/101109132/101109545/114115299/101112694/101106214/100127215/101106700/101107098/100036760/105610137/100037665/101112471/101104725/114118401/101106861/780524/10110647…	LOC101112339/LOC114114013/LOC101115593/LOC101114892/LOC114115362/LOC114112986/RPL35/RPS26/LOC114108769/LOC100037668/RPS14/LOC101104237/RPS11/RPL12/RPL3/LOC101114092/LOC101117395/LOC114113983/RPL32/LOC114115632/RPS19/RPL14/RPS18/EEF1D/LOC101109132/LOC101109545/LOC114115299/EIF3C/LOC101106214/RPL10/RPL38/LOC101107098/RPL13A/LOC105610137/RPS6/LOC101112471/MRPL23/LOC114118401/MRPL27/RPS2/FAU/EIF1/LOC…	185	13	101107098/101117063/101117060/101114822/105609508/114116976/105605152/101108442/106991582/101112730/101103412/114116830/101114394	172	101112339/114114013/101115593/101114892/114115362/114112986/101112126/106990112/114108769/100037668/101102145/101104237/100037666/101111087/101106836/101114092/101117395/114113983/443070/114115632/101106101/100135452/100036761/443504/101109132/101109545/114115299/101112694/101106214/100127215/101106700/100036760/105610137/100037665/101112471/101104725/114118401/101106861/780524/101106472/10111896…
BP	GO:0006733	oxidoreduction coenzyme metabolic process	16/2230	22/5328	0.00330202	0.163853	101116112/101110313/443085/101120646/443164/101113505/101112413/443440/101105422/780515/780506/100216440/443086/101118119/101118046/101102696	COQ7/RPIA/ALDOA/COQ4/PFKL/NAPRT/GPI/ALDOB/ALDOC/PKLR/NAMPT/PGK1/ENO3/ENO1/ASPDH/QPRT	16	1	780506	15	101116112/101110313/443085/101120646/443164/101113505/101112413/443440/101105422/780515/100216440/443086/101118119/101118046/101102696
BP	GO:0046434	organophosphate catabolic process	16/2230	22/5328	0.00330202	0.163853	443085/443164/101111670/101112413/101111472/443440/101120423/101105422/780515/100216440/101116150/101121951/443086/101116403/101118119/101118046	ALDOA/PFKL/LOC101111670/GPI/PLA2G4A/ALDOB/CNP/ALDOC/PKLR/PGK1/PLA2G4D/NT5C/ENO3/PLA2G4F/ENO1/ASPDH	16	3	101111472/101116150/101116403	13	443085/443164/101111670/101112413/443440/101120423/101105422/780515/100216440/101121951/443086/101118119/101118046
BP	GO:0016310	phosphorylation	183/2230	376/5328	0.00334384	0.163853	101118257/101122959/101119502/100194428/101109788/443304/101104843/100190973/101111768/101109637/114108820/101106340/101103793/101117161/101111820/101118996/101109754/101107199/101111447/101122739/101104233/101102753/100144756/443085/101106012/101107167/101119067/101103800/101109849/443164/101103312/101117094/497272/101118744/101112282/101108546/101121543/100216432/101107722/101112413/101119901/1…	NRBP1/MAP2K3/LAMTOR1/MAPK13/CDK9/ACVR2A/LOC101104843/CDK5/SMG1/VRK3/LOC114108820/DCLK1/BMPR2/MATK/WNK4/MAPKAPK3/DDR2/RPS6KL1/LRRK2/SCYL1/CLK4/GSK3A/CDK4/ALDOA/PDGFRA/PIM2/MASTL/ROCK2/NME4/PFKL/NUAK1/MAP3K8/TEK/PKN2/BMPR1A/CDKL5/BRSK1/CDK1/CDK10/GPI/CDK13/LIMK2/JAK2/MAP3K12/TTK/EPHA7/NEK1/ROCK1/LOC101122744/RSKR/LOC114118284/ROR2/HIPK3/MAP3K7/ACVR1C/PLK4/LATS1/LOC101102072/CHEK1/CDK14/ULK2/MYLK/TB…	183	118	443304/101111768/114108820/101106340/101103793/101109754/101107199/101111447/101104233/101106012/101107167/101119067/101103800/101103312/101117094/497272/101118744/101112282/101108546/101121543/100216432/101119901/101113909/101102889/101113682/101107288/101114757/101102442/101122744/101120505/114118284/101109779/101123406/101108056/101111867/101121970/101122867/101111403/101109265/101108239/44333…	65	101118257/101122959/101119502/100194428/101109788/101104843/100190973/101109637/101117161/101111820/101118996/101122739/101102753/100144756/443085/101109849/443164/101107722/101112413/101114815/101102072/780519/101105574/101102577/101102131/443440/101105422/101109574/101115556/101121405/101115045/101110908/101103889/101107075/101109923/780515/101111480/101102599/100216440/101122459/101115819/1011…
BP	GO:0042886	amide transport	59/2230	107/5328	0.00351242	0.163853	101117328/101118599/101106572/101105172/101104394/101114615/101108166/100145868/101106535/101102580/101120710/101120659/101117839/101111605/101113708/101115311/101119874/101118397/101120808/101106105/101107440/101116491/101123025/101111279/101118061/101111552/101105647/101121793/101115523/780443/101119123/101120166/101115974/101102561/101121852/101109277/101105509/101115327/101103330/101118786/10…	CLTB/XPO1/CLTA/RAMP2/BCAP29/VTI1B/SCAMP2/ERP29/SRP68/VPS16/AP4B1/VPS41/COPG2/BCAP31/IPO13/TNPO1/SEC24C/SCAMP3/PGAP1/VPS11/EXOC4/HGS/GGA1/SNX2/TSG101/VPS18/TOMM22/RRBP1/MTX1/COPG1/GLE1/IPO4/AP2B1/CD74/AP3D1/AKAP5/AKAP12/NXF1/COG3/SEC24A/SEC23B/KPNA3/UEVLD/LOC114116192/DUOXA2/TOMM20L/AP1G2/SEC62/SSR3/SEC24B/SCAMP1/RANBP17/SEC61A2/SEC23A/PEX13/USO1/SLC14A2/KPNA4/TOMM20	59	22	101118599/101104394/101115311/101120808/101111279/101109277/101105509/101103330/101118786/101117855/101117027/100379136/114115625/101119522/101120579/101108054/101104527/101108676/101122632/101118094/101107444/101105546	37	101117328/101106572/101105172/101114615/101108166/100145868/101106535/101102580/101120710/101120659/101117839/101111605/101113708/101119874/101118397/101106105/101107440/101116491/101123025/101118061/101111552/101105647/101121793/101115523/780443/101119123/101120166/101115974/101102561/101121852/101115327/101122615/114116192/101119310/101110723/443267/101116450
BP	GO:0015031	protein transport	58/2230	105/5328	0.0035904	0.163853	101117328/101118599/101106572/101105172/101104394/101114615/101108166/100145868/101106535/101102580/101120710/101120659/101117839/101111605/101113708/101115311/101119874/101118397/101120808/101106105/101107440/101116491/101123025/101111279/101118061/101111552/101105647/101121793/101115523/780443/101119123/101120166/101115974/101102561/101121852/101109277/101105509/101115327/101103330/101118786/10…	CLTB/XPO1/CLTA/RAMP2/BCAP29/VTI1B/SCAMP2/ERP29/SRP68/VPS16/AP4B1/VPS41/COPG2/BCAP31/IPO13/TNPO1/SEC24C/SCAMP3/PGAP1/VPS11/EXOC4/HGS/GGA1/SNX2/TSG101/VPS18/TOMM22/RRBP1/MTX1/COPG1/GLE1/IPO4/AP2B1/CD74/AP3D1/AKAP5/AKAP12/NXF1/COG3/SEC24A/SEC23B/KPNA3/UEVLD/LOC114116192/DUOXA2/TOMM20L/AP1G2/SEC62/SSR3/SEC24B/SCAMP1/RANBP17/SEC61A2/SEC23A/PEX13/USO1/KPNA4/TOMM20	58	22	101118599/101104394/101115311/101120808/101111279/101109277/101105509/101103330/101118786/101117855/101117027/100379136/114115625/101119522/101120579/101108054/101104527/101108676/101122632/101118094/101107444/101105546	36	101117328/101106572/101105172/101114615/101108166/100145868/101106535/101102580/101120710/101120659/101117839/101111605/101113708/101119874/101118397/101106105/101107440/101116491/101123025/101118061/101111552/101105647/101121793/101115523/780443/101119123/101120166/101115974/101102561/101121852/101115327/101122615/114116192/101119310/101110723/101116450
BP	GO:0015833	peptide transport	58/2230	105/5328	0.0035904	0.163853	101117328/101118599/101106572/101105172/101104394/101114615/101108166/100145868/101106535/101102580/101120710/101120659/101117839/101111605/101113708/101115311/101119874/101118397/101120808/101106105/101107440/101116491/101123025/101111279/101118061/101111552/101105647/101121793/101115523/780443/101119123/101120166/101115974/101102561/101121852/101109277/101105509/101115327/101103330/101118786/10…	CLTB/XPO1/CLTA/RAMP2/BCAP29/VTI1B/SCAMP2/ERP29/SRP68/VPS16/AP4B1/VPS41/COPG2/BCAP31/IPO13/TNPO1/SEC24C/SCAMP3/PGAP1/VPS11/EXOC4/HGS/GGA1/SNX2/TSG101/VPS18/TOMM22/RRBP1/MTX1/COPG1/GLE1/IPO4/AP2B1/CD74/AP3D1/AKAP5/AKAP12/NXF1/COG3/SEC24A/SEC23B/KPNA3/UEVLD/LOC114116192/DUOXA2/TOMM20L/AP1G2/SEC62/SSR3/SEC24B/SCAMP1/RANBP17/SEC61A2/SEC23A/PEX13/USO1/KPNA4/TOMM20	58	22	101118599/101104394/101115311/101120808/101111279/101109277/101105509/101103330/101118786/101117855/101117027/100379136/114115625/101119522/101120579/101108054/101104527/101108676/101122632/101118094/101107444/101105546	36	101117328/101106572/101105172/101114615/101108166/100145868/101106535/101102580/101120710/101120659/101117839/101111605/101113708/101119874/101118397/101106105/101107440/101116491/101123025/101118061/101111552/101105647/101121793/101115523/780443/101119123/101120166/101115974/101102561/101121852/101115327/101122615/114116192/101119310/101110723/101116450
BP	GO:1901292	nucleoside phosphate catabolic process	13/2230	17/5328	0.0040232	0.168304	443085/443164/101111670/101112413/443440/101120423/101105422/780515/100216440/101121951/443086/101118119/101118046	ALDOA/PFKL/LOC101111670/GPI/ALDOB/CNP/ALDOC/PKLR/PGK1/NT5C/ENO3/ENO1/ASPDH	13	0		13	443085/443164/101111670/101112413/443440/101120423/101105422/780515/100216440/101121951/443086/101118119/101118046
BP	GO:0045184	establishment of protein localization	59/2230	108/5328	0.00463371	0.178932	101117328/101118599/101106572/101105172/101104394/101114615/101108166/100145868/101106535/101102580/101120710/101120659/101117839/101111605/101105503/101113708/101115311/101119874/101118397/101120808/101106105/101107440/101116491/101123025/101111279/101118061/101111552/101105647/101121793/101115523/780443/101119123/101120166/101115974/101102561/101121852/101109277/101105509/101115327/101103330/10…	CLTB/XPO1/CLTA/RAMP2/BCAP29/VTI1B/SCAMP2/ERP29/SRP68/VPS16/AP4B1/VPS41/COPG2/BCAP31/OXA1L/IPO13/TNPO1/SEC24C/SCAMP3/PGAP1/VPS11/EXOC4/HGS/GGA1/SNX2/TSG101/VPS18/TOMM22/RRBP1/MTX1/COPG1/GLE1/IPO4/AP2B1/CD74/AP3D1/AKAP5/AKAP12/NXF1/COG3/SEC24A/SEC23B/KPNA3/UEVLD/LOC114116192/DUOXA2/TOMM20L/AP1G2/SEC62/SSR3/SEC24B/SCAMP1/RANBP17/SEC61A2/SEC23A/PEX13/USO1/KPNA4/TOMM20	59	22	101118599/101104394/101115311/101120808/101111279/101109277/101105509/101103330/101118786/101117855/101117027/100379136/114115625/101119522/101120579/101108054/101104527/101108676/101122632/101118094/101107444/101105546	37	101117328/101106572/101105172/101114615/101108166/100145868/101106535/101102580/101120710/101120659/101117839/101111605/101105503/101113708/101119874/101118397/101106105/101107440/101116491/101123025/101118061/101111552/101105647/101121793/101115523/780443/101119123/101120166/101115974/101102561/101121852/101115327/101122615/114116192/101119310/101110723/101116450
BP	GO:0098660	inorganic ion transmembrane transport	28/2230	46/5328	0.00699783	0.198466	101107683/443542/101114221/101113504/101106318/101111455/101111289/494438/101118500/101109241/101123476/494439/100217408/443003/101108864/101123491/105603365/101111413/101112498/101117907/101108422/101103310/101113030/101113317/101108544/101122445/101115299/101108285	ATP6V1B1/ATP5MC2/ATP6V0B/ATP6V1H/ATP5F1B/ATP5ME/RYR3/ATP6V1E1/RYR2/SLC31A2/ATP6V0A1/ATP6V1B2/ATP5PD/ATP6V0C/ITPR1/ATP5MG/LOC105603365/ATP5F1A/CACNB2/CACNB4/ATP6V0E1/ATP6V1C2/ATP5PF/LOC101113317/SLC31A1/ATP6V1C1/ATP5F1C/ATP5MC3	28	6	101111289/101118500/101108864/101112498/101117907/101113317	22	101107683/443542/101114221/101113504/101106318/101111455/494438/101109241/101123476/494439/100217408/443003/101123491/105603365/101111413/101108422/101103310/101113030/101108544/101122445/101115299/101108285
BP	GO:0098662	inorganic cation transmembrane transport	28/2230	46/5328	0.00699783	0.198466	101107683/443542/101114221/101113504/101106318/101111455/101111289/494438/101118500/101109241/101123476/494439/100217408/443003/101108864/101123491/105603365/101111413/101112498/101117907/101108422/101103310/101113030/101113317/101108544/101122445/101115299/101108285	ATP6V1B1/ATP5MC2/ATP6V0B/ATP6V1H/ATP5F1B/ATP5ME/RYR3/ATP6V1E1/RYR2/SLC31A2/ATP6V0A1/ATP6V1B2/ATP5PD/ATP6V0C/ITPR1/ATP5MG/LOC105603365/ATP5F1A/CACNB2/CACNB4/ATP6V0E1/ATP6V1C2/ATP5PF/LOC101113317/SLC31A1/ATP6V1C1/ATP5F1C/ATP5MC3	28	6	101111289/101118500/101108864/101112498/101117907/101113317	22	101107683/443542/101114221/101113504/101106318/101111455/494438/101109241/101123476/494439/100217408/443003/101123491/105603365/101111413/101108422/101103310/101113030/101108544/101122445/101115299/101108285
BP	GO:0009166	nucleotide catabolic process	12/2230	16/5328	0.00749347	0.198466	443085/443164/101112413/443440/101120423/101105422/780515/100216440/101121951/443086/101118119/101118046	ALDOA/PFKL/GPI/ALDOB/CNP/ALDOC/PKLR/PGK1/NT5C/ENO3/ENO1/ASPDH	12	0		12	443085/443164/101112413/443440/101120423/101105422/780515/100216440/101121951/443086/101118119/101118046
BP	GO:0008104	protein localization	60/2230	112/5328	0.00759945	0.198466	101117328/101118599/101106572/101105172/101104394/101114615/101108166/100145868/101106535/101102580/101120710/101120659/101117839/101111605/101105503/101113708/101115311/101119874/101118397/101120808/101106105/101107440/101116491/101123025/101111279/101118061/101111552/101105647/101121793/101115523/780443/101119123/101120166/101115974/101102561/101121852/101109277/101105509/101115327/101116624/10…	CLTB/XPO1/CLTA/RAMP2/BCAP29/VTI1B/SCAMP2/ERP29/SRP68/VPS16/AP4B1/VPS41/COPG2/BCAP31/OXA1L/IPO13/TNPO1/SEC24C/SCAMP3/PGAP1/VPS11/EXOC4/HGS/GGA1/SNX2/TSG101/VPS18/TOMM22/RRBP1/MTX1/COPG1/GLE1/IPO4/AP2B1/CD74/AP3D1/AKAP5/AKAP12/NXF1/KDELR2/COG3/SEC24A/SEC23B/KPNA3/UEVLD/LOC114116192/DUOXA2/TOMM20L/AP1G2/SEC62/SSR3/SEC24B/SCAMP1/RANBP17/SEC61A2/SEC23A/PEX13/USO1/KPNA4/TOMM20	60	22	101118599/101104394/101115311/101120808/101111279/101109277/101105509/101103330/101118786/101117855/101117027/100379136/114115625/101119522/101120579/101108054/101104527/101108676/101122632/101118094/101107444/101105546	38	101117328/101106572/101105172/101114615/101108166/100145868/101106535/101102580/101120710/101120659/101117839/101111605/101105503/101113708/101119874/101118397/101106105/101107440/101116491/101123025/101118061/101111552/101105647/101121793/101115523/780443/101119123/101120166/101115974/101102561/101121852/101115327/101116624/101122615/114116192/101119310/101110723/101116450
BP	GO:0046907	intracellular transport	56/2230	104/5328	0.00848649	0.198466	101117328/101118599/101108596/101106572/101105172/101104394/101114615/101106535/101102580/101120710/101120659/101117839/101111605/101113708/101115311/101119874/101105262/101120808/101106105/101116491/101123025/101111279/101111552/101105647/101120100/101115523/101116816/780443/101119123/101120166/101115974/101115354/101102561/101121852/101109277/101105509/101115327/101103330/101118786/101122615/10…	CLTB/XPO1/TRAPPC2L/CLTA/RAMP2/BCAP29/VTI1B/SRP68/VPS16/AP4B1/VPS41/COPG2/BCAP31/IPO13/TNPO1/SEC24C/TRAPPC1/PGAP1/VPS11/HGS/GGA1/SNX2/VPS18/TOMM22/AP5S1/MTX1/LOC101116816/COPG1/GLE1/IPO4/AP2B1/VPS54/CD74/AP3D1/AKAP5/AKAP12/NXF1/COG3/SEC24A/SEC23B/KPNA3/LOC114116192/TOMM20L/RANBP1/AP1G2/SSR3/SEC24B/NUP50/TRAPPC4/RANBP17/SEC23A/PEX13/USO1/KPNA4/IFT46/TOMM20	56	19	101118599/101104394/101115311/101120808/101111279/101116816/101115354/101109277/101105509/101103330/101118786/101117855/114115625/101120579/101104527/101122632/101118094/101107444/101105546	37	101117328/101108596/101106572/101105172/101114615/101106535/101102580/101120710/101120659/101117839/101111605/101113708/101119874/101105262/101106105/101116491/101123025/101111552/101105647/101120100/101115523/780443/101119123/101120166/101115974/101102561/101121852/101115327/101122615/114116192/101122630/101119310/101110723/101118939/101105101/101102172/101116450
BP	GO:0019363	pyridine nucleotide biosynthetic process	13/2230	18/5328	0.00895071	0.198466	443085/443164/101113505/101112413/443440/101105422/780515/780506/100216440/443086/101118119/101118046/101102696	ALDOA/PFKL/NAPRT/GPI/ALDOB/ALDOC/PKLR/NAMPT/PGK1/ENO3/ENO1/ASPDH/QPRT	13	1	780506	12	443085/443164/101113505/101112413/443440/101105422/780515/100216440/443086/101118119/101118046/101102696
BP	GO:0072525	pyridine-containing compound biosynthetic process	13/2230	18/5328	0.00895071	0.198466	443085/443164/101113505/101112413/443440/101105422/780515/780506/100216440/443086/101118119/101118046/101102696	ALDOA/PFKL/NAPRT/GPI/ALDOB/ALDOC/PKLR/NAMPT/PGK1/ENO3/ENO1/ASPDH/QPRT	13	1	780506	12	443085/443164/101113505/101112413/443440/101105422/780515/100216440/443086/101118119/101118046/101102696
BP	GO:0046034	ATP metabolic process	20/2230	31/5328	0.00897731	0.198466	101107683/101106318/101111455/443085/443164/494439/100217408/101112413/101123491/105603365/101111413/443440/101105422/101109923/780515/100216440/443086/101118119/101113030/101115299	ATP6V1B1/ATP5F1B/ATP5ME/ALDOA/PFKL/ATP6V1B2/ATP5PD/GPI/ATP5MG/LOC105603365/ATP5F1A/ALDOB/ALDOC/NDUFC2/PKLR/PGK1/ENO3/ENO1/ATP5PF/ATP5F1C	20	0		20	101107683/101106318/101111455/443085/443164/494439/100217408/101112413/101123491/105603365/101111413/443440/101105422/101109923/780515/100216440/443086/101118119/101113030/101115299
BP	GO:0019362	pyridine nucleotide metabolic process	14/2230	20/5328	0.0102319	0.198466	101110313/443085/443164/101113505/101112413/443440/101105422/780515/780506/100216440/443086/101118119/101118046/101102696	RPIA/ALDOA/PFKL/NAPRT/GPI/ALDOB/ALDOC/PKLR/NAMPT/PGK1/ENO3/ENO1/ASPDH/QPRT	14	1	780506	13	101110313/443085/443164/101113505/101112413/443440/101105422/780515/100216440/443086/101118119/101118046/101102696
BP	GO:0046496	nicotinamide nucleotide metabolic process	14/2230	20/5328	0.0102319	0.198466	101110313/443085/443164/101113505/101112413/443440/101105422/780515/780506/100216440/443086/101118119/101118046/101102696	RPIA/ALDOA/PFKL/NAPRT/GPI/ALDOB/ALDOC/PKLR/NAMPT/PGK1/ENO3/ENO1/ASPDH/QPRT	14	1	780506	13	101110313/443085/443164/101113505/101112413/443440/101105422/780515/100216440/443086/101118119/101118046/101102696
BP	GO:0072524	pyridine-containing compound metabolic process	14/2230	20/5328	0.0102319	0.198466	101110313/443085/443164/101113505/101112413/443440/101105422/780515/780506/100216440/443086/101118119/101118046/101102696	RPIA/ALDOA/PFKL/NAPRT/GPI/ALDOB/ALDOC/PKLR/NAMPT/PGK1/ENO3/ENO1/ASPDH/QPRT	14	1	780506	13	101110313/443085/443164/101113505/101112413/443440/101105422/780515/100216440/443086/101118119/101118046/101102696
BP	GO:0006468	protein phosphorylation	165/2230	344/5328	0.0104579	0.198466	101118257/101122959/101119502/100194428/101109788/443304/101104843/100190973/101109637/114108820/101106340/101103793/101117161/101111820/101118996/101109754/101107199/101111447/101122739/101104233/101102753/100144756/101106012/101107167/101119067/101103800/101103312/101117094/497272/101118744/101112282/101108546/101121543/100216432/101107722/101119901/101114815/101113909/101102889/101113682/10110…	NRBP1/MAP2K3/LAMTOR1/MAPK13/CDK9/ACVR2A/LOC101104843/CDK5/VRK3/LOC114108820/DCLK1/BMPR2/MATK/WNK4/MAPKAPK3/DDR2/RPS6KL1/LRRK2/SCYL1/CLK4/GSK3A/CDK4/PDGFRA/PIM2/MASTL/ROCK2/NUAK1/MAP3K8/TEK/PKN2/BMPR1A/CDKL5/BRSK1/CDK1/CDK10/CDK13/LIMK2/JAK2/MAP3K12/TTK/EPHA7/NEK1/ROCK1/LOC101122744/RSKR/LOC114118284/ROR2/HIPK3/MAP3K7/ACVR1C/PLK4/LATS1/CHEK1/CDK14/ULK2/MYLK/TBCK/TRPM7/ERBB2/PRKCH/ROR1/UHMK1/SCYL3/…	165	117	443304/114108820/101106340/101103793/101109754/101107199/101111447/101104233/101106012/101107167/101119067/101103800/101103312/101117094/497272/101118744/101112282/101108546/101121543/100216432/101119901/101113909/101102889/101113682/101107288/101114757/101102442/101122744/101120505/114118284/101109779/101123406/101108056/101111867/101121970/101122867/101111403/101109265/101108239/443334/10110231…	48	101118257/101122959/101119502/100194428/101109788/101104843/100190973/101109637/101117161/101111820/101118996/101122739/101102753/100144756/101107722/101114815/780519/101105574/101102577/101102131/101109574/101115556/101121405/101115045/101103889/101107075/101111480/101122459/101115819/101115152/101114290/101123003/101108969/101122222/101113167/101112796/101114337/101112234/101122497/101111464/10…
BP	GO:0051649	establishment of localization in cell	56/2230	105/5328	0.0109056	0.198466	101117328/101118599/101108596/101106572/101105172/101104394/101114615/101106535/101102580/101120710/101120659/101117839/101111605/101113708/101115311/101119874/101105262/101120808/101106105/101116491/101123025/101111279/101111552/101105647/101120100/101115523/101116816/780443/101119123/101120166/101115974/101115354/101102561/101121852/101109277/101105509/101115327/101103330/101118786/101122615/10…	CLTB/XPO1/TRAPPC2L/CLTA/RAMP2/BCAP29/VTI1B/SRP68/VPS16/AP4B1/VPS41/COPG2/BCAP31/IPO13/TNPO1/SEC24C/TRAPPC1/PGAP1/VPS11/HGS/GGA1/SNX2/VPS18/TOMM22/AP5S1/MTX1/LOC101116816/COPG1/GLE1/IPO4/AP2B1/VPS54/CD74/AP3D1/AKAP5/AKAP12/NXF1/COG3/SEC24A/SEC23B/KPNA3/LOC114116192/TOMM20L/RANBP1/AP1G2/SSR3/SEC24B/NUP50/TRAPPC4/RANBP17/SEC23A/PEX13/USO1/KPNA4/IFT46/TOMM20	56	19	101118599/101104394/101115311/101120808/101111279/101116816/101115354/101109277/101105509/101103330/101118786/101117855/114115625/101120579/101104527/101122632/101118094/101107444/101105546	37	101117328/101108596/101106572/101105172/101114615/101106535/101102580/101120710/101120659/101117839/101111605/101113708/101119874/101105262/101106105/101116491/101123025/101111552/101105647/101120100/101115523/780443/101119123/101120166/101115974/101102561/101121852/101115327/101122615/114116192/101122630/101119310/101110723/101118939/101105101/101102172/101116450
BP	GO:0016052	carbohydrate catabolic process	10/2230	13/5328	0.011244	0.198466	443085/443164/101112413/443440/101105422/780515/100216440/101117241/443086/101118119	ALDOA/PFKL/GPI/ALDOB/ALDOC/PKLR/PGK1/MIOX/ENO3/ENO1	10	0		10	443085/443164/101112413/443440/101105422/780515/100216440/101117241/443086/101118119
BP	GO:0006754	ATP biosynthetic process	15/2230	22/5328	0.0113369	0.198466	101111455/443085/443164/100217408/101112413/101123491/105603365/443440/101105422/780515/100216440/443086/101118119/101113030/101115299	ATP5ME/ALDOA/PFKL/ATP5PD/GPI/ATP5MG/LOC105603365/ALDOB/ALDOC/PKLR/PGK1/ENO3/ENO1/ATP5PF/ATP5F1C	15	0		15	101111455/443085/443164/100217408/101112413/101123491/105603365/443440/101105422/780515/100216440/443086/101118119/101113030/101115299
BP	GO:0055082	cellular chemical homeostasis	16/2230	24/5328	0.012275	0.198466	101117015/114112044/101117673/101111289/101105484/443355/101118500/101103834/114109119/101118641/novel.1603/106991157/114118748/105609912/101109912/114118375	LOC101117015/LOC114112044/LOC101117673/RYR3/LOC101105484/FTH1/RYR2/FTL/LOC114109119/LOC101118641/-/LOC106991157/LOC114118748/LOC105609912/CARTPT/LOC114118375	16	4	101111289/101118500/105609912/101109912	12	101117015/114112044/101117673/101105484/443355/101103834/114109119/101118641/novel.1603/106991157/114118748/114118375
BP	GO:0048878	chemical homeostasis	17/2230	26/5328	0.0130592	0.198466	101117015/101119502/114112044/101117673/101111289/101105484/443355/101118500/101103834/114109119/101118641/novel.1603/106991157/114118748/105609912/101109912/114118375	LOC101117015/LAMTOR1/LOC114112044/LOC101117673/RYR3/LOC101105484/FTH1/RYR2/FTL/LOC114109119/LOC101118641/-/LOC106991157/LOC114118748/LOC105609912/CARTPT/LOC114118375	17	4	101111289/101118500/105609912/101109912	13	101117015/101119502/114112044/101117673/101105484/443355/101103834/114109119/101118641/novel.1603/106991157/114118748/114118375
BP	GO:0006886	intracellular protein transport	47/2230	87/5328	0.0140424	0.198466	101117328/101118599/101106572/101105172/101104394/101114615/101106535/101102580/101120710/101120659/101117839/101111605/101113708/101115311/101119874/101120808/101106105/101116491/101123025/101111279/101111552/101105647/101115523/780443/101119123/101120166/101115974/101102561/101121852/101109277/101105509/101115327/101103330/101118786/101122615/101117855/114116192/114115625/101119310/101110723/10…	CLTB/XPO1/CLTA/RAMP2/BCAP29/VTI1B/SRP68/VPS16/AP4B1/VPS41/COPG2/BCAP31/IPO13/TNPO1/SEC24C/PGAP1/VPS11/HGS/GGA1/SNX2/VPS18/TOMM22/MTX1/COPG1/GLE1/IPO4/AP2B1/CD74/AP3D1/AKAP5/AKAP12/NXF1/COG3/SEC24A/SEC23B/KPNA3/LOC114116192/TOMM20L/AP1G2/SSR3/SEC24B/RANBP17/SEC23A/PEX13/USO1/KPNA4/TOMM20	47	17	101118599/101104394/101115311/101120808/101111279/101109277/101105509/101103330/101118786/101117855/114115625/101120579/101104527/101122632/101118094/101107444/101105546	30	101117328/101106572/101105172/101114615/101106535/101102580/101120710/101120659/101117839/101111605/101113708/101119874/101106105/101116491/101123025/101111552/101105647/101115523/780443/101119123/101120166/101115974/101102561/101121852/101115327/101122615/114116192/101119310/101110723/101116450
BP	GO:0042254	ribosome biogenesis	19/2230	30/5328	0.0142254	0.198466	100036764/114116593/101102180/101117097/101123526/101120809/101118201/101112692/101105143/101119047/101103824/100302338/101106353/101112621/101107601/101109624/101113684/101112265/101111067	RPLP0/LOC114116593/PES1/FBL/RRP1/UTP14A/MRPL10/YBEY/MRTO4/GAR1/FTSJ3/EIF6/POP4/TBL3/NAF1/BOP1/RRS1/KLHDC3/SBDS	19	1	101111067	18	100036764/114116593/101102180/101117097/101123526/101120809/101118201/101112692/101105143/101119047/101103824/100302338/101106353/101112621/101107601/101109624/101113684/101112265
BP	GO:0009144	purine nucleoside triphosphate metabolic process	24/2230	40/5328	0.0154221	0.198466	101107683/101106318/101111455/443085/101109849/443164/494439/100217408/101112413/101123491/101102072/105603365/101111413/443440/101105422/101109923/780515/100216440/443086/101118119/101113030/101115299/105601873/114110642	ATP6V1B1/ATP5F1B/ATP5ME/ALDOA/NME4/PFKL/ATP6V1B2/ATP5PD/GPI/ATP5MG/LOC101102072/LOC105603365/ATP5F1A/ALDOB/ALDOC/NDUFC2/PKLR/PGK1/ENO3/ENO1/ATP5PF/ATP5F1C/LOC105601873/NME3	24	0		24	101107683/101106318/101111455/443085/101109849/443164/494439/100217408/101112413/101123491/101102072/105603365/101111413/443440/101105422/101109923/780515/100216440/443086/101118119/101113030/101115299/105601873/114110642
BP	GO:0009199	ribonucleoside triphosphate metabolic process	24/2230	40/5328	0.0154221	0.198466	101107683/101106318/101111455/443085/101109849/443164/494439/100217408/101112413/101123491/101102072/105603365/101111413/443440/101105422/101109923/780515/100216440/443086/101118119/101113030/101115299/105601873/114110642	ATP6V1B1/ATP5F1B/ATP5ME/ALDOA/NME4/PFKL/ATP6V1B2/ATP5PD/GPI/ATP5MG/LOC101102072/LOC105603365/ATP5F1A/ALDOB/ALDOC/NDUFC2/PKLR/PGK1/ENO3/ENO1/ATP5PF/ATP5F1C/LOC105601873/NME3	24	0		24	101107683/101106318/101111455/443085/101109849/443164/494439/100217408/101112413/101123491/101102072/105603365/101111413/443440/101105422/101109923/780515/100216440/443086/101118119/101113030/101115299/105601873/114110642
BP	GO:0009205	purine ribonucleoside triphosphate metabolic process	24/2230	40/5328	0.0154221	0.198466	101107683/101106318/101111455/443085/101109849/443164/494439/100217408/101112413/101123491/101102072/105603365/101111413/443440/101105422/101109923/780515/100216440/443086/101118119/101113030/101115299/105601873/114110642	ATP6V1B1/ATP5F1B/ATP5ME/ALDOA/NME4/PFKL/ATP6V1B2/ATP5PD/GPI/ATP5MG/LOC101102072/LOC105603365/ATP5F1A/ALDOB/ALDOC/NDUFC2/PKLR/PGK1/ENO3/ENO1/ATP5PF/ATP5F1C/LOC105601873/NME3	24	0		24	101107683/101106318/101111455/443085/101109849/443164/494439/100217408/101112413/101123491/101102072/105603365/101111413/443440/101105422/101109923/780515/100216440/443086/101118119/101113030/101115299/105601873/114110642
BP	GO:0017144	drug metabolic process	26/2230	44/5328	0.0154378	0.198466	101107683/101106318/101111455/443085/443164/494439/100217408/101107762/101112413/101108617/101123491/105603365/101121421/101111413/443440/101105422/100302102/101109923/101106822/780515/100216440/443086/101118119/101113030/100049063/101115299	ATP6V1B1/ATP5F1B/ATP5ME/ALDOA/PFKL/ATP6V1B2/ATP5PD/MAT1A/GPI/HGD/ATP5MG/LOC105603365/DHFR/ATP5F1A/ALDOB/ALDOC/FH/NDUFC2/PCBD1/PKLR/PGK1/ENO3/ENO1/ATP5PF/CHIA/ATP5F1C	26	1	101121421	25	101107683/101106318/101111455/443085/443164/494439/100217408/101107762/101112413/101108617/101123491/105603365/101111413/443440/101105422/100302102/101109923/101106822/780515/100216440/443086/101118119/101113030/100049063/101115299
BP	GO:0019359	nicotinamide nucleotide biosynthetic process	12/2230	17/5328	0.0158221	0.198466	443085/443164/101113505/101112413/443440/101105422/780515/780506/100216440/443086/101118119/101102696	ALDOA/PFKL/NAPRT/GPI/ALDOB/ALDOC/PKLR/NAMPT/PGK1/ENO3/ENO1/QPRT	12	1	780506	11	443085/443164/101113505/101112413/443440/101105422/780515/100216440/443086/101118119/101102696
BP	GO:0006888	ER to Golgi vesicle-mediated transport	8/2230	10/5328	0.0167013	0.198466	101108596/101119874/101105262/101118786/101122615/101120579/101105101/101122632	TRAPPC2L/SEC24C/TRAPPC1/SEC24A/SEC23B/SEC24B/TRAPPC4/SEC23A	8	3	101118786/101120579/101122632	5	101108596/101119874/101105262/101122615/101105101
BP	GO:0000413	protein peptidyl-prolyl isomerization	13/2230	19/5328	0.0175613	0.198466	554319/101111516/101105450/443258/101111017/101116816/101106462/100302350/101121978/114108594/101104091/101115735/101114364	PPIB/PPIF/PPIH/PPIA/PPIC/LOC101116816/PPID/PPIE/PPIL1/LOC114108594/CWC27/PPIL2/PPIL6	13	4	101111017/101116816/101104091/101114364	9	554319/101111516/101105450/443258/101106462/100302350/101121978/114108594/101115735
BP	GO:0018208	peptidyl-proline modification	13/2230	19/5328	0.0175613	0.198466	554319/101111516/101105450/443258/101111017/101116816/101106462/100302350/101121978/114108594/101104091/101115735/101114364	PPIB/PPIF/PPIH/PPIA/PPIC/LOC101116816/PPID/PPIE/PPIL1/LOC114108594/CWC27/PPIL2/PPIL6	13	4	101111017/101116816/101104091/101114364	9	554319/101111516/101105450/443258/101106462/100302350/101121978/114108594/101115735
BP	GO:0006873	cellular ion homeostasis	15/2230	23/5328	0.0201133	0.198466	101117015/114112044/101117673/101111289/101105484/443355/101118500/101103834/114109119/101118641/novel.1603/106991157/114118748/105609912/114118375	LOC101117015/LOC114112044/LOC101117673/RYR3/LOC101105484/FTH1/RYR2/FTL/LOC114109119/LOC101118641/-/LOC106991157/LOC114118748/LOC105609912/LOC114118375	15	3	101111289/101118500/105609912	12	101117015/114112044/101117673/101105484/443355/101103834/114109119/101118641/novel.1603/106991157/114118748/114118375
BP	GO:0006875	cellular metal ion homeostasis	15/2230	23/5328	0.0201133	0.198466	101117015/114112044/101117673/101111289/101105484/443355/101118500/101103834/114109119/101118641/novel.1603/106991157/114118748/105609912/114118375	LOC101117015/LOC114112044/LOC101117673/RYR3/LOC101105484/FTH1/RYR2/FTL/LOC114109119/LOC101118641/-/LOC106991157/LOC114118748/LOC105609912/LOC114118375	15	3	101111289/101118500/105609912	12	101117015/114112044/101117673/101105484/443355/101103834/114109119/101118641/novel.1603/106991157/114118748/114118375
BP	GO:0030003	cellular cation homeostasis	15/2230	23/5328	0.0201133	0.198466	101117015/114112044/101117673/101111289/101105484/443355/101118500/101103834/114109119/101118641/novel.1603/106991157/114118748/105609912/114118375	LOC101117015/LOC114112044/LOC101117673/RYR3/LOC101105484/FTH1/RYR2/FTL/LOC114109119/LOC101118641/-/LOC106991157/LOC114118748/LOC105609912/LOC114118375	15	3	101111289/101118500/105609912	12	101117015/114112044/101117673/101105484/443355/101103834/114109119/101118641/novel.1603/106991157/114118748/114118375
BP	GO:0006090	pyruvate metabolic process	9/2230	12/5328	0.0211218	0.198466	443085/443164/101112413/443440/101105422/780515/100216440/443086/101118119	ALDOA/PFKL/GPI/ALDOB/ALDOC/PKLR/PGK1/ENO3/ENO1	9	0		9	443085/443164/101112413/443440/101105422/780515/100216440/443086/101118119
BP	GO:0006096	glycolytic process	9/2230	12/5328	0.0211218	0.198466	443085/443164/101112413/443440/101105422/780515/100216440/443086/101118119	ALDOA/PFKL/GPI/ALDOB/ALDOC/PKLR/PGK1/ENO3/ENO1	9	0		9	443085/443164/101112413/443440/101105422/780515/100216440/443086/101118119
BP	GO:0006757	ATP generation from ADP	9/2230	12/5328	0.0211218	0.198466	443085/443164/101112413/443440/101105422/780515/100216440/443086/101118119	ALDOA/PFKL/GPI/ALDOB/ALDOC/PKLR/PGK1/ENO3/ENO1	9	0		9	443085/443164/101112413/443440/101105422/780515/100216440/443086/101118119
BP	GO:0009135	purine nucleoside diphosphate metabolic process	9/2230	12/5328	0.0211218	0.198466	443085/443164/101112413/443440/101105422/780515/100216440/443086/101118119	ALDOA/PFKL/GPI/ALDOB/ALDOC/PKLR/PGK1/ENO3/ENO1	9	0		9	443085/443164/101112413/443440/101105422/780515/100216440/443086/101118119
BP	GO:0009179	purine ribonucleoside diphosphate metabolic process	9/2230	12/5328	0.0211218	0.198466	443085/443164/101112413/443440/101105422/780515/100216440/443086/101118119	ALDOA/PFKL/GPI/ALDOB/ALDOC/PKLR/PGK1/ENO3/ENO1	9	0		9	443085/443164/101112413/443440/101105422/780515/100216440/443086/101118119
BP	GO:0009185	ribonucleoside diphosphate metabolic process	9/2230	12/5328	0.0211218	0.198466	443085/443164/101112413/443440/101105422/780515/100216440/443086/101118119	ALDOA/PFKL/GPI/ALDOB/ALDOC/PKLR/PGK1/ENO3/ENO1	9	0		9	443085/443164/101112413/443440/101105422/780515/100216440/443086/101118119
BP	GO:0042866	pyruvate biosynthetic process	9/2230	12/5328	0.0211218	0.198466	443085/443164/101112413/443440/101105422/780515/100216440/443086/101118119	ALDOA/PFKL/GPI/ALDOB/ALDOC/PKLR/PGK1/ENO3/ENO1	9	0		9	443085/443164/101112413/443440/101105422/780515/100216440/443086/101118119
BP	GO:0046031	ADP metabolic process	9/2230	12/5328	0.0211218	0.198466	443085/443164/101112413/443440/101105422/780515/100216440/443086/101118119	ALDOA/PFKL/GPI/ALDOB/ALDOC/PKLR/PGK1/ENO3/ENO1	9	0		9	443085/443164/101112413/443440/101105422/780515/100216440/443086/101118119
BP	GO:0034404	nucleobase-containing small molecule biosynthetic process	17/2230	27/5328	0.0216848	0.198466	443085/101109849/443164/101111670/101112413/101102072/443440/101120423/101105422/780515/100216440/101121951/443086/101118119/101118046/105601873/114110642	ALDOA/NME4/PFKL/LOC101111670/GPI/LOC101102072/ALDOB/CNP/ALDOC/PKLR/PGK1/NT5C/ENO3/ENO1/ASPDH/LOC105601873/NME3	17	0		17	443085/101109849/443164/101111670/101112413/101102072/443440/101120423/101105422/780515/100216440/101121951/443086/101118119/101118046/105601873/114110642
BP	GO:0019439	aromatic compound catabolic process	18/2230	29/5328	0.0221864	0.198466	101111768/101102279/443085/443164/101111670/101112413/101108617/101120910/443440/101120423/101105422/780515/100216440/101121951/443086/101118119/101118046/101104679	SMG1/HMOX2/ALDOA/PFKL/LOC101111670/GPI/HGD/HMOX1/ALDOB/CNP/ALDOC/PKLR/PGK1/NT5C/ENO3/ENO1/ASPDH/TAT	18	1	101111768	17	101102279/443085/443164/101111670/101112413/101108617/101120910/443440/101120423/101105422/780515/100216440/101121951/443086/101118119/101118046/101104679
BP	GO:0009142	nucleoside triphosphate biosynthetic process	19/2230	31/5328	0.022535	0.198466	101111455/443085/101109849/443164/100217408/101112413/101123491/101102072/105603365/443440/101105422/780515/100216440/443086/101118119/101113030/101115299/105601873/114110642	ATP5ME/ALDOA/NME4/PFKL/ATP5PD/GPI/ATP5MG/LOC101102072/LOC105603365/ALDOB/ALDOC/PKLR/PGK1/ENO3/ENO1/ATP5PF/ATP5F1C/LOC105601873/NME3	19	0		19	101111455/443085/101109849/443164/100217408/101112413/101123491/101102072/105603365/443440/101105422/780515/100216440/443086/101118119/101113030/101115299/105601873/114110642
BP	GO:0009145	purine nucleoside triphosphate biosynthetic process	19/2230	31/5328	0.022535	0.198466	101111455/443085/101109849/443164/100217408/101112413/101123491/101102072/105603365/443440/101105422/780515/100216440/443086/101118119/101113030/101115299/105601873/114110642	ATP5ME/ALDOA/NME4/PFKL/ATP5PD/GPI/ATP5MG/LOC101102072/LOC105603365/ALDOB/ALDOC/PKLR/PGK1/ENO3/ENO1/ATP5PF/ATP5F1C/LOC105601873/NME3	19	0		19	101111455/443085/101109849/443164/100217408/101112413/101123491/101102072/105603365/443440/101105422/780515/100216440/443086/101118119/101113030/101115299/105601873/114110642
BP	GO:0009201	ribonucleoside triphosphate biosynthetic process	19/2230	31/5328	0.022535	0.198466	101111455/443085/101109849/443164/100217408/101112413/101123491/101102072/105603365/443440/101105422/780515/100216440/443086/101118119/101113030/101115299/105601873/114110642	ATP5ME/ALDOA/NME4/PFKL/ATP5PD/GPI/ATP5MG/LOC101102072/LOC105603365/ALDOB/ALDOC/PKLR/PGK1/ENO3/ENO1/ATP5PF/ATP5F1C/LOC105601873/NME3	19	0		19	101111455/443085/101109849/443164/100217408/101112413/101123491/101102072/105603365/443440/101105422/780515/100216440/443086/101118119/101113030/101115299/105601873/114110642
BP	GO:0009206	purine ribonucleoside triphosphate biosynthetic process	19/2230	31/5328	0.022535	0.198466	101111455/443085/101109849/443164/100217408/101112413/101123491/101102072/105603365/443440/101105422/780515/100216440/443086/101118119/101113030/101115299/105601873/114110642	ATP5ME/ALDOA/NME4/PFKL/ATP5PD/GPI/ATP5MG/LOC101102072/LOC105603365/ALDOB/ALDOC/PKLR/PGK1/ENO3/ENO1/ATP5PF/ATP5F1C/LOC105601873/NME3	19	0		19	101111455/443085/101109849/443164/100217408/101112413/101123491/101102072/105603365/443440/101105422/780515/100216440/443086/101118119/101113030/101115299/105601873/114110642
BP	GO:0071705	nitrogen compound transport	66/2230	130/5328	0.0235172	0.203545	101117328/101118599/101106572/101105172/101104394/101114615/101108166/100145868/101106535/101102580/101120710/101120659/101117839/101111605/101119078/101113708/101115311/101119874/101118397/101120808/101106105/101107440/101116491/101123025/101111279/101118061/101111552/101105647/101121793/101115523/780443/101119123/101120166/101105078/101115974/101102561/101121852/101118550/101109277/101105509/10…	CLTB/XPO1/CLTA/RAMP2/BCAP29/VTI1B/SCAMP2/ERP29/SRP68/VPS16/AP4B1/VPS41/COPG2/BCAP31/SLC7A4/IPO13/TNPO1/SEC24C/SCAMP3/PGAP1/VPS11/EXOC4/HGS/GGA1/SNX2/TSG101/VPS18/TOMM22/RRBP1/MTX1/COPG1/GLE1/IPO4/SLC7A7/AP2B1/CD74/AP3D1/SLC7A6/AKAP5/AKAP12/NXF1/COG3/TCN1/SEC24A/SEC23B/RHBG/KPNA3/UEVLD/LOC114116192/DUOXA2/TOMM20L/AP1G2/SEC62/SSR3/LOC101113619/SEC24B/SCAMP1/RANBP17/SEC61A2/SEC23A/PEX13/USO1/SLC14A2…	66	26	101118599/101104394/101115311/101120808/101111279/101118550/101109277/101105509/101103330/101111999/101118786/101117855/101117027/100379136/114115625/101119522/101113619/101120579/101108054/101104527/101108676/101122632/101118094/101107444/101105546/101112843	40	101117328/101106572/101105172/101114615/101108166/100145868/101106535/101102580/101120710/101120659/101117839/101111605/101119078/101113708/101119874/101118397/101106105/101107440/101116491/101123025/101118061/101111552/101105647/101121793/101115523/780443/101119123/101120166/101105078/101115974/101102561/101121852/101115327/101122615/101104444/114116192/101119310/101110723/443267/101116450
BP	GO:0051641	cellular localization	64/2230	126/5328	0.0251546	0.214027	101117328/101118599/101108596/101106572/101105172/101104394/101114615/101106535/101102580/101120710/101120659/101117839/101111605/101105503/101113708/101115311/101102061/101119874/101105262/101120808/101106105/101107440/101116491/101123025/101111279/101105854/101111552/101105647/101120100/101115523/101116816/101105251/780443/101119123/101120166/101115974/101115354/101102561/101121852/101109277/10…	CLTB/XPO1/TRAPPC2L/CLTA/RAMP2/BCAP29/VTI1B/SRP68/VPS16/AP4B1/VPS41/COPG2/BCAP31/OXA1L/IPO13/TNPO1/STXBP2/SEC24C/TRAPPC1/PGAP1/VPS11/EXOC4/HGS/GGA1/SNX2/VPS33B/VPS18/TOMM22/AP5S1/MTX1/LOC101116816/SCFD2/COPG1/GLE1/IPO4/AP2B1/VPS54/CD74/AP3D1/AKAP5/AKAP12/NXF1/KDELR2/COG3/SEC24A/SEC23B/STXBP3/KPNA3/LOC114116192/TOMM20L/RANBP1/AP1G2/LOC114109003/SSR3/SEC24B/NUP50/TRAPPC4/RANBP17/SEC23A/PEX13/USO1/KP…	64	20	101118599/101104394/101115311/101120808/101111279/101116816/101115354/101109277/101105509/101103330/101118786/101122397/101117855/114115625/101120579/101104527/101122632/101118094/101107444/101105546	44	101117328/101108596/101106572/101105172/101114615/101106535/101102580/101120710/101120659/101117839/101111605/101105503/101113708/101102061/101119874/101105262/101106105/101107440/101116491/101123025/101105854/101111552/101105647/101120100/101115523/101105251/780443/101119123/101120166/101115974/101102561/101121852/101115327/101116624/101122615/114116192/101122630/101119310/114109003/101110723/10…
BP	GO:0033554	cellular response to stress	33/2230	60/5328	0.0266559	0.219643	114113845/101120214/101108496/101107944/101106897/101113866/101114806/101109980/101112125/101109360/101113646/101118051/101119174/101120100/101106279/101108753/101107426/101120377/101111691/101122527/101123503/101116239/101123280/101120967/101118432/101109912/101120258/101112421/101120739/101123086/101108344/101109108/101102343	PAXX/NSMCE1/GTF2H5/MSH2/MGMT/LIG3/MRE11/BRCA2/XRCC6/POLK/NTHL1/LOC101118051/POLI/AP5S1/XRCC1/PCLAF/MSH6/MPG/PMS1/PIF1/FANCD2/LIG4/GEN1/MSH4/RHNO1/CARTPT/EXO1/RAD1/RAD52/SLX4/MLH1/FAAP100/GTF2H4	33	18	101107944/101114806/101109980/101109360/101118051/101119174/101108753/101107426/101111691/101122527/101123503/101116239/101123280/101120967/101118432/101109912/101120258/101112421	15	114113845/101120214/101108496/101106897/101113866/101112125/101113646/101120100/101106279/101120377/101120739/101123086/101108344/101109108/101102343
BP	GO:0048869	cellular developmental process	11/2230	16/5328	0.0274312	0.219643	101123427/101123554/101112098/101115020/101109634/101122559/101104535/101114239/101107980/101111822/114116076	IVL/NOTCH3/NOTCH2/NOTCH1/PPDPF/LST1/CCHCR1/AKAP2/CAMSAP2/DRAXIN/LOC114116076	11	6	101123554/101112098/101115020/101114239/101107980/114116076	5	101123427/101109634/101122559/101104535/101111822
BP	GO:0006281	DNA repair	30/2230	54/5328	0.0286486	0.219643	114113845/101120214/101108496/101107944/101106897/101113866/101114806/101109980/101112125/101109360/101113646/101118051/101119174/101120100/101106279/101107426/101120377/101111691/101122527/101123503/101116239/101123280/101120967/101120258/101112421/101120739/101123086/101108344/101109108/101102343	PAXX/NSMCE1/GTF2H5/MSH2/MGMT/LIG3/MRE11/BRCA2/XRCC6/POLK/NTHL1/LOC101118051/POLI/AP5S1/XRCC1/MSH6/MPG/PMS1/PIF1/FANCD2/LIG4/GEN1/MSH4/EXO1/RAD1/RAD52/SLX4/MLH1/FAAP100/GTF2H4	30	15	101107944/101114806/101109980/101109360/101118051/101119174/101107426/101111691/101122527/101123503/101116239/101123280/101120967/101120258/101112421	15	114113845/101120214/101108496/101106897/101113866/101112125/101113646/101120100/101106279/101120377/101120739/101123086/101108344/101109108/101102343
BP	GO:0098655	cation transmembrane transport	29/2230	52/5328	0.0293036	0.219643	101107683/443542/101114221/101113504/101106318/101111455/101111289/494438/101118500/101109241/101123476/494439/100217408/443003/101108864/101123491/105603365/101111413/101112498/101117907/101108422/101103310/101113030/101113317/101108544/101122445/101115299/101108285/101101902	ATP6V1B1/ATP5MC2/ATP6V0B/ATP6V1H/ATP5F1B/ATP5ME/RYR3/ATP6V1E1/RYR2/SLC31A2/ATP6V0A1/ATP6V1B2/ATP5PD/ATP6V0C/ITPR1/ATP5MG/LOC105603365/ATP5F1A/CACNB2/CACNB4/ATP6V0E1/ATP6V1C2/ATP5PF/LOC101113317/SLC31A1/ATP6V1C1/ATP5F1C/ATP5MC3/P2RX1	29	7	101111289/101118500/101108864/101112498/101117907/101113317/101101902	22	101107683/443542/101114221/101113504/101106318/101111455/494438/101109241/101123476/494439/100217408/443003/101123491/105603365/101111413/101108422/101103310/101113030/101108544/101122445/101115299/101108285
BP	GO:1901575	organic substance catabolic process	59/2230	116/5328	0.0297835	0.219643	101110950/101117088/101123468/101111768/101102279/101108299/101116408/101103585/443085/101120589/443164/101118106/101111670/101113661/101112413/101116188/101110188/101122541/101105833/101108617/101115834/101111472/101120910/101121460/101122714/100135690/443440/101112931/101121123/101120423/100169699/101105422/101119145/114115673/100174905/100381249/101110286/101116929/780515/101111116/101119561/1…	PSMB6/LOC101117088/PSMB5/SMG1/HMOX2/ANAPC2/PSMB1/PLCB1/ALDOA/PSMB3/PFKL/GALC/LOC101111670/PAFAH2/GPI/PSMB4/PSMB2/DTD1/PSMD3/HGD/PSMB9/PLA2G4A/HMOX1/ACOX2/CUL2/PSMB7/ALDOB/CUL7/UFD1/CNP/LIPE/ALDOC/CUL4A/LOC114115673/PSMB8/PSMA3/ATE1/PSMB10/PKLR/SIAH1/PLA2G12A/LOC114112555/PGK1/UBR2/PLA2G4D/NT5C/MIOX/PGLYRP4/ENO3/PLA2G4F/ENO1/ASPDH/PLA2G12B/TAT/UBR1/PSMA7/CUL3/PGLYRP2/PLCB3	59	18	101111768/101103585/101111472/101122714/100169699/114115673/100381249/101110286/101111116/101119561/114112555/101109127/101116150/101103360/101116403/101119567/101122669/101119301	41	101110950/101117088/101123468/101102279/101108299/101116408/443085/101120589/443164/101118106/101111670/101113661/101112413/101116188/101110188/101122541/101105833/101108617/101115834/101120910/101121460/100135690/443440/101112931/101121123/101120423/101105422/101119145/100174905/101116929/780515/100216440/101121951/101117241/443086/101118119/101118046/101115852/101104679/101121959/101116105
BP	GO:0006879	cellular iron ion homeostasis	13/2230	20/5328	0.0311732	0.219643	101117015/114112044/101117673/101105484/443355/101103834/114109119/101118641/novel.1603/106991157/114118748/105609912/114118375	LOC101117015/LOC114112044/LOC101117673/LOC101105484/FTH1/FTL/LOC114109119/LOC101118641/-/LOC106991157/LOC114118748/LOC105609912/LOC114118375	13	1	105609912	12	101117015/114112044/101117673/101105484/443355/101103834/114109119/101118641/novel.1603/106991157/114118748/114118375
BP	GO:0046916	cellular transition metal ion homeostasis	13/2230	20/5328	0.0311732	0.219643	101117015/114112044/101117673/101105484/443355/101103834/114109119/101118641/novel.1603/106991157/114118748/105609912/114118375	LOC101117015/LOC114112044/LOC101117673/LOC101105484/FTH1/FTL/LOC114109119/LOC101118641/-/LOC106991157/LOC114118748/LOC105609912/LOC114118375	13	1	105609912	12	101117015/114112044/101117673/101105484/443355/101103834/114109119/101118641/novel.1603/106991157/114118748/114118375
BP	GO:0055072	iron ion homeostasis	13/2230	20/5328	0.0311732	0.219643	101117015/114112044/101117673/101105484/443355/101103834/114109119/101118641/novel.1603/106991157/114118748/105609912/114118375	LOC101117015/LOC114112044/LOC101117673/LOC101105484/FTH1/FTL/LOC114109119/LOC101118641/-/LOC106991157/LOC114118748/LOC105609912/LOC114118375	13	1	105609912	12	101117015/114112044/101117673/101105484/443355/101103834/114109119/101118641/novel.1603/106991157/114118748/114118375
BP	GO:0034660	ncRNA metabolic process	44/2230	84/5328	0.0321567	0.219643	114116593/101117097/101118293/101123526/101106974/101120809/101121680/101112862/101114460/101112692/101114732/101111862/101115780/101110760/101120152/101107295/101120491/101102363/101103824/101107041/100135438/101117185/101104921/101113878/678684/101104143/101123353/101113674/101101977/101120705/101106353/101110551/101112621/101123073/101122992/101116327/101119961/101102849/101106960/101102217/10…	LOC114116593/FBL/KARS/RRP1/QARS/UTP14A/TRMT1/TRMT13/AARS/YBEY/AARS2/YARS/METTL1/DUS3L/URM1/LOC101107295/HARS/POP7/FTSJ3/TSEN34/SARS/DUS2/ELAC2/SARS2/NARS/DUS4L/MARS2/THG1L/GARS/FARS2/POP4/WARS2/TBL3/WARS/TRPT1/CARS2/FARSB/VARS/CTU2/TRMT61B/TRMT1L/BOP1/KLHDC3/EARS2	44	4	101112862/101104143/101102217/101108504	40	114116593/101117097/101118293/101123526/101106974/101120809/101121680/101114460/101112692/101114732/101111862/101115780/101110760/101120152/101107295/101120491/101102363/101103824/101107041/100135438/101117185/101104921/101113878/678684/101123353/101113674/101101977/101120705/101106353/101110551/101112621/101123073/101122992/101116327/101119961/101102849/101106960/101109624/101112265/101117387
BP	GO:0034655	nucleobase-containing compound catabolic process	14/2230	22/5328	0.0323511	0.219643	101111768/443085/443164/101111670/101112413/443440/101120423/101105422/780515/100216440/101121951/443086/101118119/101118046	SMG1/ALDOA/PFKL/LOC101111670/GPI/ALDOB/CNP/ALDOC/PKLR/PGK1/NT5C/ENO3/ENO1/ASPDH	14	1	101111768	13	443085/443164/101111670/101112413/443440/101120423/101105422/780515/100216440/101121951/443086/101118119/101118046
BP	GO:0050801	ion homeostasis	15/2230	24/5328	0.0331772	0.219643	101117015/114112044/101117673/101111289/101105484/443355/101118500/101103834/114109119/101118641/novel.1603/106991157/114118748/105609912/114118375	LOC101117015/LOC114112044/LOC101117673/RYR3/LOC101105484/FTH1/RYR2/FTL/LOC114109119/LOC101118641/-/LOC106991157/LOC114118748/LOC105609912/LOC114118375	15	3	101111289/101118500/105609912	12	101117015/114112044/101117673/101105484/443355/101103834/114109119/101118641/novel.1603/106991157/114118748/114118375
BP	GO:0055065	metal ion homeostasis	15/2230	24/5328	0.0331772	0.219643	101117015/114112044/101117673/101111289/101105484/443355/101118500/101103834/114109119/101118641/novel.1603/106991157/114118748/105609912/114118375	LOC101117015/LOC114112044/LOC101117673/RYR3/LOC101105484/FTH1/RYR2/FTL/LOC114109119/LOC101118641/-/LOC106991157/LOC114118748/LOC105609912/LOC114118375	15	3	101111289/101118500/105609912	12	101117015/114112044/101117673/101105484/443355/101103834/114109119/101118641/novel.1603/106991157/114118748/114118375
BP	GO:0055080	cation homeostasis	15/2230	24/5328	0.0331772	0.219643	101117015/114112044/101117673/101111289/101105484/443355/101118500/101103834/114109119/101118641/novel.1603/106991157/114118748/105609912/114118375	LOC101117015/LOC114112044/LOC101117673/RYR3/LOC101105484/FTH1/RYR2/FTL/LOC114109119/LOC101118641/-/LOC106991157/LOC114118748/LOC105609912/LOC114118375	15	3	101111289/101118500/105609912	12	101117015/114112044/101117673/101105484/443355/101103834/114109119/101118641/novel.1603/106991157/114118748/114118375
BP	GO:0098771	inorganic ion homeostasis	15/2230	24/5328	0.0331772	0.219643	101117015/114112044/101117673/101111289/101105484/443355/101118500/101103834/114109119/101118641/novel.1603/106991157/114118748/105609912/114118375	LOC101117015/LOC114112044/LOC101117673/RYR3/LOC101105484/FTH1/RYR2/FTL/LOC114109119/LOC101118641/-/LOC106991157/LOC114118748/LOC105609912/LOC114118375	15	3	101111289/101118500/105609912	12	101117015/114112044/101117673/101105484/443355/101103834/114109119/101118641/novel.1603/106991157/114118748/114118375
BP	GO:0022613	ribonucleoprotein complex biogenesis	20/2230	34/5328	0.0339009	0.219643	100036764/114116593/101102180/101117097/101123526/101120809/101118201/101112692/101105143/101119047/101104585/101103824/100302338/101106353/101112621/101107601/101109624/101113684/101112265/101111067	RPLP0/LOC114116593/PES1/FBL/RRP1/UTP14A/MRPL10/YBEY/MRTO4/GAR1/LUC7L3/FTSJ3/EIF6/POP4/TBL3/NAF1/BOP1/RRS1/KLHDC3/SBDS	20	2	101104585/101111067	18	100036764/114116593/101102180/101117097/101123526/101120809/101118201/101112692/101105143/101119047/101103824/100302338/101106353/101112621/101107601/101109624/101113684/101112265
BP	GO:1902600	proton transmembrane transport	20/2230	34/5328	0.0339009	0.219643	101107683/443542/101114221/101113504/101106318/101111455/494438/101123476/494439/100217408/443003/101123491/105603365/101111413/101108422/101103310/101113030/101122445/101115299/101108285	ATP6V1B1/ATP5MC2/ATP6V0B/ATP6V1H/ATP5F1B/ATP5ME/ATP6V1E1/ATP6V0A1/ATP6V1B2/ATP5PD/ATP6V0C/ATP5MG/LOC105603365/ATP5F1A/ATP6V0E1/ATP6V1C2/ATP5PF/ATP6V1C1/ATP5F1C/ATP5MC3	20	0		20	101107683/443542/101114221/101113504/101106318/101111455/494438/101123476/494439/100217408/443003/101123491/105603365/101111413/101108422/101103310/101113030/101122445/101115299/101108285
BP	GO:0034613	cellular protein localization	49/2230	95/5328	0.0340272	0.219643	101117328/101118599/101106572/101105172/101104394/101114615/101106535/101102580/101120710/101120659/101117839/101111605/101105503/101113708/101115311/101119874/101120808/101106105/101116491/101123025/101111279/101111552/101105647/101115523/780443/101119123/101120166/101115974/101102561/101121852/101109277/101105509/101115327/101116624/101103330/101118786/101122615/101117855/114116192/114115625/10…	CLTB/XPO1/CLTA/RAMP2/BCAP29/VTI1B/SRP68/VPS16/AP4B1/VPS41/COPG2/BCAP31/OXA1L/IPO13/TNPO1/SEC24C/PGAP1/VPS11/HGS/GGA1/SNX2/VPS18/TOMM22/MTX1/COPG1/GLE1/IPO4/AP2B1/CD74/AP3D1/AKAP5/AKAP12/NXF1/KDELR2/COG3/SEC24A/SEC23B/KPNA3/LOC114116192/TOMM20L/AP1G2/SSR3/SEC24B/RANBP17/SEC23A/PEX13/USO1/KPNA4/TOMM20	49	17	101118599/101104394/101115311/101120808/101111279/101109277/101105509/101103330/101118786/101117855/114115625/101120579/101104527/101122632/101118094/101107444/101105546	32	101117328/101106572/101105172/101114615/101106535/101102580/101120710/101120659/101117839/101111605/101105503/101113708/101119874/101106105/101116491/101123025/101111552/101105647/101115523/780443/101119123/101120166/101115974/101102561/101121852/101115327/101116624/101122615/114116192/101119310/101110723/101116450
BP	GO:0070727	cellular macromolecule localization	49/2230	95/5328	0.0340272	0.219643	101117328/101118599/101106572/101105172/101104394/101114615/101106535/101102580/101120710/101120659/101117839/101111605/101105503/101113708/101115311/101119874/101120808/101106105/101116491/101123025/101111279/101111552/101105647/101115523/780443/101119123/101120166/101115974/101102561/101121852/101109277/101105509/101115327/101116624/101103330/101118786/101122615/101117855/114116192/114115625/10…	CLTB/XPO1/CLTA/RAMP2/BCAP29/VTI1B/SRP68/VPS16/AP4B1/VPS41/COPG2/BCAP31/OXA1L/IPO13/TNPO1/SEC24C/PGAP1/VPS11/HGS/GGA1/SNX2/VPS18/TOMM22/MTX1/COPG1/GLE1/IPO4/AP2B1/CD74/AP3D1/AKAP5/AKAP12/NXF1/KDELR2/COG3/SEC24A/SEC23B/KPNA3/LOC114116192/TOMM20L/AP1G2/SSR3/SEC24B/RANBP17/SEC23A/PEX13/USO1/KPNA4/TOMM20	49	17	101118599/101104394/101115311/101120808/101111279/101109277/101105509/101103330/101118786/101117855/114115625/101120579/101104527/101122632/101118094/101107444/101105546	32	101117328/101106572/101105172/101114615/101106535/101102580/101120710/101120659/101117839/101111605/101105503/101113708/101119874/101106105/101116491/101123025/101111552/101105647/101115523/780443/101119123/101120166/101115974/101102561/101121852/101115327/101116624/101122615/114116192/101119310/101110723/101116450
BP	GO:1901361	organic cyclic compound catabolic process	18/2230	30/5328	0.0341278	0.219643	101111768/101102279/443085/443164/101111670/101112413/101108617/101120910/443440/101120423/101105422/780515/100216440/101121951/443086/101118119/101118046/101104679	SMG1/HMOX2/ALDOA/PFKL/LOC101111670/GPI/HGD/HMOX1/ALDOB/CNP/ALDOC/PKLR/PGK1/NT5C/ENO3/ENO1/ASPDH/TAT	18	1	101111768	17	101102279/443085/443164/101111670/101112413/101108617/101120910/443440/101120423/101105422/780515/100216440/101121951/443086/101118119/101118046/101104679
BP	GO:0006974	cellular response to DNA damage stimulus	32/2230	59/5328	0.0362425	0.227422	114113845/101120214/101108496/101107944/101106897/101113866/101114806/101109980/101112125/101109360/101113646/101118051/101119174/101120100/101106279/101108753/101107426/101120377/101111691/101122527/101123503/101116239/101123280/101120967/101118432/101120258/101112421/101120739/101123086/101108344/101109108/101102343	PAXX/NSMCE1/GTF2H5/MSH2/MGMT/LIG3/MRE11/BRCA2/XRCC6/POLK/NTHL1/LOC101118051/POLI/AP5S1/XRCC1/PCLAF/MSH6/MPG/PMS1/PIF1/FANCD2/LIG4/GEN1/MSH4/RHNO1/EXO1/RAD1/RAD52/SLX4/MLH1/FAAP100/GTF2H4	32	17	101107944/101114806/101109980/101109360/101118051/101119174/101108753/101107426/101111691/101122527/101123503/101116239/101123280/101120967/101118432/101120258/101112421	15	114113845/101120214/101108496/101106897/101113866/101112125/101113646/101120100/101106279/101120377/101120739/101123086/101108344/101109108/101102343
BP	GO:0019693	ribose phosphate metabolic process	32/2230	59/5328	0.0362425	0.227422	101107683/101106318/101111455/101110000/101110313/443085/101109849/443164/494439/100217408/101112413/101102655/101117519/443165/101123491/101102072/101112667/105603365/101111413/443440/101105422/101119139/101109923/780515/100216440/443086/101118119/101103923/101113030/101115299/105601873/114110642	ATP6V1B1/ATP5F1B/ATP5ME/GUCY1A1/RPIA/ALDOA/NME4/PFKL/ATP6V1B2/ATP5PD/GPI/COASY/DCAKD/GUCY1B1/ATP5MG/LOC101102072/ADCY7/LOC105603365/ATP5F1A/ALDOB/ALDOC/ADCY4/NDUFC2/PKLR/PGK1/ENO3/ENO1/PANK3/ATP5PF/ATP5F1C/LOC105601873/NME3	32	5	101110000/443165/101112667/101119139/101103923	27	101107683/101106318/101111455/101110313/443085/101109849/443164/494439/100217408/101112413/101102655/101117519/101123491/101102072/105603365/101111413/443440/101105422/101109923/780515/100216440/443086/101118119/101113030/101115299/105601873/114110642
BP	GO:0009150	purine ribonucleotide metabolic process	31/2230	57/5328	0.0372741	0.22819	101107683/101106318/101111455/101110000/443085/101109849/443164/494439/100217408/101112413/101102655/101117519/443165/101123491/101102072/101112667/105603365/101111413/443440/101105422/101119139/101109923/780515/100216440/443086/101118119/101103923/101113030/101115299/105601873/114110642	ATP6V1B1/ATP5F1B/ATP5ME/GUCY1A1/ALDOA/NME4/PFKL/ATP6V1B2/ATP5PD/GPI/COASY/DCAKD/GUCY1B1/ATP5MG/LOC101102072/ADCY7/LOC105603365/ATP5F1A/ALDOB/ALDOC/ADCY4/NDUFC2/PKLR/PGK1/ENO3/ENO1/PANK3/ATP5PF/ATP5F1C/LOC105601873/NME3	31	5	101110000/443165/101112667/101119139/101103923	26	101107683/101106318/101111455/443085/101109849/443164/494439/100217408/101112413/101102655/101117519/101123491/101102072/105603365/101111413/443440/101105422/101109923/780515/100216440/443086/101118119/101113030/101115299/105601873/114110642
BP	GO:0009259	ribonucleotide metabolic process	31/2230	57/5328	0.0372741	0.22819	101107683/101106318/101111455/101110000/443085/101109849/443164/494439/100217408/101112413/101102655/101117519/443165/101123491/101102072/101112667/105603365/101111413/443440/101105422/101119139/101109923/780515/100216440/443086/101118119/101103923/101113030/101115299/105601873/114110642	ATP6V1B1/ATP5F1B/ATP5ME/GUCY1A1/ALDOA/NME4/PFKL/ATP6V1B2/ATP5PD/GPI/COASY/DCAKD/GUCY1B1/ATP5MG/LOC101102072/ADCY7/LOC105603365/ATP5F1A/ALDOB/ALDOC/ADCY4/NDUFC2/PKLR/PGK1/ENO3/ENO1/PANK3/ATP5PF/ATP5F1C/LOC105601873/NME3	31	5	101110000/443165/101112667/101119139/101103923	26	101107683/101106318/101111455/443085/101109849/443164/494439/100217408/101112413/101102655/101117519/101123491/101102072/105603365/101111413/443440/101105422/101109923/780515/100216440/443086/101118119/101113030/101115299/105601873/114110642
BP	GO:0006399	tRNA metabolic process	36/2230	68/5328	0.0415833	0.245732	101117097/101118293/101106974/101121680/101112862/101114460/101114732/101111862/101115780/101110760/101120152/101107295/101120491/101102363/101107041/100135438/101117185/101104921/101113878/678684/101104143/101123353/101113674/101101977/101120705/101106353/101110551/101123073/101122992/101116327/101119961/101102849/101106960/101102217/101108504/101117387	FBL/KARS/QARS/TRMT1/TRMT13/AARS/AARS2/YARS/METTL1/DUS3L/URM1/LOC101107295/HARS/POP7/TSEN34/SARS/DUS2/ELAC2/SARS2/NARS/DUS4L/MARS2/THG1L/GARS/FARS2/POP4/WARS2/WARS/TRPT1/CARS2/FARSB/VARS/CTU2/TRMT61B/TRMT1L/EARS2	36	4	101112862/101104143/101102217/101108504	32	101117097/101118293/101106974/101121680/101114460/101114732/101111862/101115780/101110760/101120152/101107295/101120491/101102363/101107041/100135438/101117185/101104921/101113878/678684/101123353/101113674/101101977/101120705/101106353/101110551/101123073/101122992/101116327/101119961/101102849/101106960/101117387
BP	GO:0009152	purine ribonucleotide biosynthetic process	26/2230	47/5328	0.042587	0.245732	101111455/101110000/443085/101109849/443164/100217408/101112413/101102655/101117519/443165/101123491/101102072/101112667/105603365/443440/101105422/101119139/780515/100216440/443086/101118119/101103923/101113030/101115299/105601873/114110642	ATP5ME/GUCY1A1/ALDOA/NME4/PFKL/ATP5PD/GPI/COASY/DCAKD/GUCY1B1/ATP5MG/LOC101102072/ADCY7/LOC105603365/ALDOB/ALDOC/ADCY4/PKLR/PGK1/ENO3/ENO1/PANK3/ATP5PF/ATP5F1C/LOC105601873/NME3	26	5	101110000/443165/101112667/101119139/101103923	21	101111455/443085/101109849/443164/100217408/101112413/101102655/101117519/101123491/101102072/105603365/443440/101105422/780515/100216440/443086/101118119/101113030/101115299/105601873/114110642
BP	GO:0009260	ribonucleotide biosynthetic process	26/2230	47/5328	0.042587	0.245732	101111455/101110000/443085/101109849/443164/100217408/101112413/101102655/101117519/443165/101123491/101102072/101112667/105603365/443440/101105422/101119139/780515/100216440/443086/101118119/101103923/101113030/101115299/105601873/114110642	ATP5ME/GUCY1A1/ALDOA/NME4/PFKL/ATP5PD/GPI/COASY/DCAKD/GUCY1B1/ATP5MG/LOC101102072/ADCY7/LOC105603365/ALDOB/ALDOC/ADCY4/PKLR/PGK1/ENO3/ENO1/PANK3/ATP5PF/ATP5F1C/LOC105601873/NME3	26	5	101110000/443165/101112667/101119139/101103923	21	101111455/443085/101109849/443164/100217408/101112413/101102655/101117519/101123491/101102072/105603365/443440/101105422/780515/100216440/443086/101118119/101113030/101115299/105601873/114110642
BP	GO:0034470	ncRNA processing	26/2230	47/5328	0.042587	0.245732	114116593/101117097/101123526/101120809/101121680/101112862/101112692/101115780/101110760/101120152/101102363/101103824/101107041/101117185/101104921/101104143/101113674/101120705/101106353/101112621/101122992/101106960/101102217/101108504/101109624/101112265	LOC114116593/FBL/RRP1/UTP14A/TRMT1/TRMT13/YBEY/METTL1/DUS3L/URM1/POP7/FTSJ3/TSEN34/DUS2/ELAC2/DUS4L/THG1L/FARS2/POP4/TBL3/TRPT1/CTU2/TRMT61B/TRMT1L/BOP1/KLHDC3	26	4	101112862/101104143/101102217/101108504	22	114116593/101117097/101123526/101120809/101121680/101112692/101115780/101110760/101120152/101102363/101103824/101107041/101117185/101104921/101113674/101120705/101106353/101112621/101122992/101106960/101109624/101112265
BP	GO:0046390	ribose phosphate biosynthetic process	26/2230	47/5328	0.042587	0.245732	101111455/101110000/443085/101109849/443164/100217408/101112413/101102655/101117519/443165/101123491/101102072/101112667/105603365/443440/101105422/101119139/780515/100216440/443086/101118119/101103923/101113030/101115299/105601873/114110642	ATP5ME/GUCY1A1/ALDOA/NME4/PFKL/ATP5PD/GPI/COASY/DCAKD/GUCY1B1/ATP5MG/LOC101102072/ADCY7/LOC105603365/ALDOB/ALDOC/ADCY4/PKLR/PGK1/ENO3/ENO1/PANK3/ATP5PF/ATP5F1C/LOC105601873/NME3	26	5	101110000/443165/101112667/101119139/101103923	21	101111455/443085/101109849/443164/100217408/101112413/101102655/101117519/101123491/101102072/105603365/443440/101105422/780515/100216440/443086/101118119/101113030/101115299/105601873/114110642
BP	GO:0030154	cell differentiation	9/2230	13/5328	0.0433467	0.247273	101123427/101123554/101112098/101115020/101109634/101104535/101107980/101111822/114116076	IVL/NOTCH3/NOTCH2/NOTCH1/PPDPF/CCHCR1/CAMSAP2/DRAXIN/LOC114116076	9	5	101123554/101112098/101115020/101107980/114116076	4	101123427/101109634/101104535/101111822
BP	GO:0051188	cofactor biosynthetic process	24/2230	43/5328	0.0447097	0.249538	101116112/443085/101120646/443164/101119979/101107762/101113505/101112413/101114544/101102655/101117519/497117/443440/101105422/101114822/101106822/780515/780506/100216440/443086/101118119/101103923/101118046/101102696	COQ7/ALDOA/COQ4/PFKL/TPK1/MAT1A/NAPRT/GPI/GSS/COASY/DCAKD/UROD/ALDOB/ALDOC/GCLC/PCBD1/PKLR/NAMPT/PGK1/ENO3/ENO1/PANK3/ASPDH/QPRT	24	3	101114822/780506/101103923	21	101116112/443085/101120646/443164/101119979/101107762/101113505/101112413/101114544/101102655/101117519/497117/443440/101105422/101106822/780515/100216440/443086/101118119/101118046/101102696
BP	GO:0051186	cofactor metabolic process	33/2230	62/5328	0.0457357	0.249538	101112853/101102279/101116112/101102912/101110313/443085/101120646/443164/101119979/101107762/101113505/101112413/101114544/101102655/101117519/101120910/497117/443440/101105422/101114822/105603000/101106822/780515/780506/100216440/443086/101113872/101118119/101103923/101118046/101107413/101123398/101102696	ALAS1/HMOX2/COQ7/GGT6/RPIA/ALDOA/COQ4/PFKL/TPK1/MAT1A/NAPRT/GPI/GSS/COASY/DCAKD/HMOX1/UROD/ALDOB/ALDOC/GCLC/LOC105603000/PCBD1/PKLR/NAMPT/PGK1/ENO3/GGT7/ENO1/PANK3/ASPDH/FXN/CIAPIN1/QPRT	33	4	101114822/780506/101113872/101103923	29	101112853/101102279/101116112/101102912/101110313/443085/101120646/443164/101119979/101107762/101113505/101112413/101114544/101102655/101117519/101120910/497117/443440/101105422/105603000/101106822/780515/100216440/443086/101118119/101118046/101107413/101123398/101102696
BP	GO:0001522	pseudouridine synthesis	10/2230	15/5328	0.0465287	0.249538	101118235/101102844/100216437/101119047/101114363/100302353/101122688/101105015/101107601/101118346	RPUSD4/RPUSD3/DKC1/GAR1/RPUSD2/PUS1/PUS7/PUSL1/NAF1/PUS10	10	1	101118346	9	101118235/101102844/100216437/101119047/101114363/100302353/101122688/101105015/101107601
BP	GO:0009056	catabolic process	62/2230	125/5328	0.0466707	0.249538	101110950/101117088/101123468/101111768/101102279/101108299/101116408/101103585/443085/101120589/443164/101118106/101121620/101111670/101113661/101112413/101116188/101110188/101122541/101105833/101108617/101115834/101111472/101120910/101121460/101122714/100135690/443440/101112931/101121123/101120423/100169699/101105422/101119145/114115673/100174905/100381249/101110286/101116929/780515/101111116/1…	PSMB6/LOC101117088/PSMB5/SMG1/HMOX2/ANAPC2/PSMB1/PLCB1/ALDOA/PSMB3/PFKL/GALC/SOGA1/LOC101111670/PAFAH2/GPI/PSMB4/PSMB2/DTD1/PSMD3/HGD/PSMB9/PLA2G4A/HMOX1/ACOX2/CUL2/PSMB7/ALDOB/CUL7/UFD1/CNP/LIPE/ALDOC/CUL4A/LOC114115673/PSMB8/PSMA3/ATE1/PSMB10/PKLR/SIAH1/PLA2G12A/LOC114112555/PGK1/UBR2/PLA2G4D/NT5C/MIOX/PGLYRP4/ENO3/PLA2G4F/ATG5/ENO1/ASPDH/PLA2G12B/TAT/UBR1/PSMA7/CUL3/MTCL1/PGLYRP2/PLCB3	62	21	101111768/101103585/101121620/101111472/101122714/100169699/114115673/100381249/101110286/101111116/101119561/114112555/101109127/101116150/101103360/101116403/100913169/101119567/101122669/101103445/101119301	41	101110950/101117088/101123468/101102279/101108299/101116408/443085/101120589/443164/101118106/101111670/101113661/101112413/101116188/101110188/101122541/101105833/101108617/101115834/101120910/101121460/100135690/443440/101112931/101121123/101120423/101105422/101119145/100174905/101116929/780515/100216440/101121951/101117241/443086/101118119/101118046/101115852/101104679/101121959/101116105
BP	GO:0009108	coenzyme biosynthetic process	21/2230	37/5328	0.0477145	0.249538	101116112/443085/101120646/443164/101119979/101107762/101113505/101112413/101102655/101117519/443440/101105422/101106822/780515/780506/100216440/443086/101118119/101103923/101118046/101102696	COQ7/ALDOA/COQ4/PFKL/TPK1/MAT1A/NAPRT/GPI/COASY/DCAKD/ALDOB/ALDOC/PCBD1/PKLR/NAMPT/PGK1/ENO3/ENO1/PANK3/ASPDH/QPRT	21	2	780506/101103923	19	101116112/443085/101120646/443164/101119979/101107762/101113505/101112413/101102655/101117519/443440/101105422/101106822/780515/100216440/443086/101118119/101118046/101102696
BP	GO:0009123	nucleoside monophosphate metabolic process	21/2230	37/5328	0.0477145	0.249538	101107683/101106318/101111455/443085/443164/494439/101111670/100217408/101112413/101123491/105603365/101111413/443440/101105422/101109923/780515/100216440/443086/101118119/101113030/101115299	ATP6V1B1/ATP5F1B/ATP5ME/ALDOA/PFKL/ATP6V1B2/LOC101111670/ATP5PD/GPI/ATP5MG/LOC105603365/ATP5F1A/ALDOB/ALDOC/NDUFC2/PKLR/PGK1/ENO3/ENO1/ATP5PF/ATP5F1C	21	0		21	101107683/101106318/101111455/443085/443164/494439/101111670/100217408/101112413/101123491/105603365/101111413/443440/101105422/101109923/780515/100216440/443086/101118119/101113030/101115299
BP	GO:0009126	purine nucleoside monophosphate metabolic process	20/2230	35/5328	0.0486203	0.249538	101107683/101106318/101111455/443085/443164/494439/100217408/101112413/101123491/105603365/101111413/443440/101105422/101109923/780515/100216440/443086/101118119/101113030/101115299	ATP6V1B1/ATP5F1B/ATP5ME/ALDOA/PFKL/ATP6V1B2/ATP5PD/GPI/ATP5MG/LOC105603365/ATP5F1A/ALDOB/ALDOC/NDUFC2/PKLR/PGK1/ENO3/ENO1/ATP5PF/ATP5F1C	20	0		20	101107683/101106318/101111455/443085/443164/494439/100217408/101112413/101123491/105603365/101111413/443440/101105422/101109923/780515/100216440/443086/101118119/101113030/101115299
BP	GO:0009161	ribonucleoside monophosphate metabolic process	20/2230	35/5328	0.0486203	0.249538	101107683/101106318/101111455/443085/443164/494439/100217408/101112413/101123491/105603365/101111413/443440/101105422/101109923/780515/100216440/443086/101118119/101113030/101115299	ATP6V1B1/ATP5F1B/ATP5ME/ALDOA/PFKL/ATP6V1B2/ATP5PD/GPI/ATP5MG/LOC105603365/ATP5F1A/ALDOB/ALDOC/NDUFC2/PKLR/PGK1/ENO3/ENO1/ATP5PF/ATP5F1C	20	0		20	101107683/101106318/101111455/443085/443164/494439/100217408/101112413/101123491/105603365/101111413/443440/101105422/101109923/780515/100216440/443086/101118119/101113030/101115299
BP	GO:0009167	purine ribonucleoside monophosphate metabolic process	20/2230	35/5328	0.0486203	0.249538	101107683/101106318/101111455/443085/443164/494439/100217408/101112413/101123491/105603365/101111413/443440/101105422/101109923/780515/100216440/443086/101118119/101113030/101115299	ATP6V1B1/ATP5F1B/ATP5ME/ALDOA/PFKL/ATP6V1B2/ATP5PD/GPI/ATP5MG/LOC105603365/ATP5F1A/ALDOB/ALDOC/NDUFC2/PKLR/PGK1/ENO3/ENO1/ATP5PF/ATP5F1C	20	0		20	101107683/101106318/101111455/443085/443164/494439/100217408/101112413/101123491/105603365/101111413/443440/101105422/101109923/780515/100216440/443086/101118119/101113030/101115299
BP	GO:0016042	lipid catabolic process	11/2230	17/5328	0.0487145	0.249538	101103585/101118106/101113661/101111472/101121460/100169699/101119561/101116150/101116403/101115852/101116105	PLCB1/GALC/PAFAH2/PLA2G4A/ACOX2/LIPE/PLA2G12A/PLA2G4D/PLA2G4F/PLA2G12B/PLCB3	11	6	101103585/101111472/100169699/101119561/101116150/101116403	5	101118106/101113661/101121460/101115852/101116105
BP	GO:0008033	tRNA processing	18/2230	31/5328	0.0501794	0.250694	101117097/101121680/101112862/101115780/101110760/101120152/101102363/101107041/101117185/101104921/101104143/101113674/101120705/101106353/101122992/101106960/101102217/101108504	FBL/TRMT1/TRMT13/METTL1/DUS3L/URM1/POP7/TSEN34/DUS2/ELAC2/DUS4L/THG1L/FARS2/POP4/TRPT1/CTU2/TRMT61B/TRMT1L	18	4	101112862/101104143/101102217/101108504	14	101117097/101121680/101115780/101110760/101120152/101102363/101107041/101117185/101104921/101113674/101120705/101106353/101122992/101106960
BP	GO:0006165	nucleoside diphosphate phosphorylation	13/2230	21/5328	0.0509896	0.250694	443085/101109849/443164/101112413/101102072/443440/101105422/780515/100216440/443086/101118119/105601873/114110642	ALDOA/NME4/PFKL/GPI/LOC101102072/ALDOB/ALDOC/PKLR/PGK1/ENO3/ENO1/LOC105601873/NME3	13	0		13	443085/101109849/443164/101112413/101102072/443440/101105422/780515/100216440/443086/101118119/105601873/114110642
BP	GO:0046939	nucleotide phosphorylation	13/2230	21/5328	0.0509896	0.250694	443085/101109849/443164/101112413/101102072/443440/101105422/780515/100216440/443086/101118119/105601873/114110642	ALDOA/NME4/PFKL/GPI/LOC101102072/ALDOB/ALDOC/PKLR/PGK1/ENO3/ENO1/LOC105601873/NME3	13	0		13	443085/101109849/443164/101112413/101102072/443440/101105422/780515/100216440/443086/101118119/105601873/114110642
BP	GO:0055076	transition metal ion homeostasis	13/2230	21/5328	0.0509896	0.250694	101117015/114112044/101117673/101105484/443355/101103834/114109119/101118641/novel.1603/106991157/114118748/105609912/114118375	LOC101117015/LOC114112044/LOC101117673/LOC101105484/FTH1/FTL/LOC114109119/LOC101118641/-/LOC106991157/LOC114118748/LOC105609912/LOC114118375	13	1	105609912	12	101117015/114112044/101117673/101105484/443355/101103834/114109119/101118641/novel.1603/106991157/114118748/114118375
BP	GO:0009451	RNA modification	15/2230	25/5328	0.0514372	0.250694	101118235/101102844/100216437/101115780/101120152/101119047/101114363/101113674/100302353/101122688/101105015/101106960/101102217/101107601/101118346	RPUSD4/RPUSD3/DKC1/METTL1/URM1/GAR1/RPUSD2/THG1L/PUS1/PUS7/PUSL1/CTU2/TRMT61B/NAF1/PUS10	15	2	101102217/101118346	13	101118235/101102844/100216437/101115780/101120152/101119047/101114363/101113674/100302353/101122688/101105015/101106960/101107601
BP	GO:0042592	homeostatic process	34/2230	65/5328	0.0564448	0.272455	101117015/101119502/114112044/101117673/101111289/101105484/443355/101118500/101103834/114109119/101118641/novel.1603/101106281/100135700/101117153/101119660/100302358/106991157/101107402/101122527/101121885/114118748/105610456/105609912/101114416/101109912/101117116/101113033/100147797/114110487/101118669/101107695/114118375/101108359	LOC101117015/LAMTOR1/LOC114112044/LOC101117673/RYR3/LOC101105484/FTH1/RYR2/FTL/LOC114109119/LOC101118641/-/TMX2/P4HB/LOC101117153/QSOX1/TXNDC15/LOC106991157/GLRX3/PIF1/TXNRD2/LOC114118748/LOC105610456/LOC105609912/GSR/CARTPT/TXNRD3/TMX3/GLRX/LOC114110487/DNAJC10/POT1/LOC114118375/TXNDC11	34	10	101111289/101118500/101117153/101122527/105609912/101114416/101109912/101113033/101118669/101107695	24	101117015/101119502/114112044/101117673/101105484/443355/101103834/114109119/101118641/novel.1603/101106281/100135700/101119660/100302358/106991157/101107402/101121885/114118748/105610456/101117116/100147797/114110487/114118375/101108359
BP	GO:0009141	nucleoside triphosphate metabolic process	24/2230	44/5328	0.0602455	0.288031	101107683/101106318/101111455/443085/101109849/443164/494439/100217408/101112413/101123491/101102072/105603365/101111413/443440/101105422/101109923/780515/100216440/443086/101118119/101113030/101115299/105601873/114110642	ATP6V1B1/ATP5F1B/ATP5ME/ALDOA/NME4/PFKL/ATP6V1B2/ATP5PD/GPI/ATP5MG/LOC101102072/LOC105603365/ATP5F1A/ALDOB/ALDOC/NDUFC2/PKLR/PGK1/ENO3/ENO1/ATP5PF/ATP5F1C/LOC105601873/NME3	24	0		24	101107683/101106318/101111455/443085/101109849/443164/494439/100217408/101112413/101123491/101102072/105603365/101111413/443440/101105422/101109923/780515/100216440/443086/101118119/101113030/101115299/105601873/114110642
BP	GO:0006732	coenzyme metabolic process	22/2230	40/5328	0.0637969	0.302133	101116112/101110313/443085/101120646/443164/101119979/101107762/101113505/101112413/101102655/101117519/443440/101105422/101106822/780515/780506/100216440/443086/101118119/101103923/101118046/101102696	COQ7/RPIA/ALDOA/COQ4/PFKL/TPK1/MAT1A/NAPRT/GPI/COASY/DCAKD/ALDOB/ALDOC/PCBD1/PKLR/NAMPT/PGK1/ENO3/ENO1/PANK3/ASPDH/QPRT	22	2	780506/101103923	20	101116112/101110313/443085/101120646/443164/101119979/101107762/101113505/101112413/101102655/101117519/443440/101105422/101106822/780515/100216440/443086/101118119/101118046/101102696
BP	GO:0033036	macromolecule localization	65/2230	134/5328	0.0683682	0.315571	101117328/101118599/101106572/101105172/101104394/101114615/101108166/100145868/101106535/101102580/101120710/101120659/101117839/101111605/101112253/101105503/101104619/101117785/101113708/101115311/101119874/101118397/101120808/101106105/101107440/101116491/101104568/101123025/101111279/101118061/101111552/101112345/101105647/101121793/101115523/780443/101119123/101120166/101115974/101102561/10…	CLTB/XPO1/CLTA/RAMP2/BCAP29/VTI1B/SCAMP2/ERP29/SRP68/VPS16/AP4B1/VPS41/COPG2/BCAP31/APOE/OXA1L/APOA2/LOC101117785/IPO13/TNPO1/SEC24C/SCAMP3/PGAP1/VPS11/EXOC4/HGS/LOC101104568/GGA1/SNX2/TSG101/VPS18/LOC101112345/TOMM22/RRBP1/MTX1/COPG1/GLE1/IPO4/AP2B1/CD74/AP3D1/AKAP5/AKAP12/NXF1/KDELR2/COG3/SEC24A/SEC23B/KPNA3/UEVLD/LOC114116192/DUOXA2/TOMM20L/AP1G2/SEC62/SSR3/SEC24B/SCAMP1/RANBP17/SEC61A2/SEC23A…	65	23	101118599/101104394/101115311/101120808/101104568/101111279/101109277/101105509/101103330/101118786/101117855/101117027/100379136/114115625/101119522/101120579/101108054/101104527/101108676/101122632/101118094/101107444/101105546	42	101117328/101106572/101105172/101114615/101108166/100145868/101106535/101102580/101120710/101120659/101117839/101111605/101112253/101105503/101104619/101117785/101113708/101119874/101118397/101106105/101107440/101116491/101123025/101118061/101111552/101112345/101105647/101121793/101115523/780443/101119123/101120166/101115974/101102561/101121852/101115327/101116624/101122615/114116192/101119310/10…
BP	GO:0044270	cellular nitrogen compound catabolic process	16/2230	28/5328	0.0741434	0.315571	101111768/101102279/443085/443164/101111670/101112413/101120910/443440/101120423/101105422/780515/100216440/101121951/443086/101118119/101118046	SMG1/HMOX2/ALDOA/PFKL/LOC101111670/GPI/HMOX1/ALDOB/CNP/ALDOC/PKLR/PGK1/NT5C/ENO3/ENO1/ASPDH	16	1	101111768	15	101102279/443085/443164/101111670/101112413/101120910/443440/101120423/101105422/780515/100216440/101121951/443086/101118119/101118046
BP	GO:0046700	heterocycle catabolic process	16/2230	28/5328	0.0741434	0.315571	101111768/101102279/443085/443164/101111670/101112413/101120910/443440/101120423/101105422/780515/100216440/101121951/443086/101118119/101118046	SMG1/HMOX2/ALDOA/PFKL/LOC101111670/GPI/HMOX1/ALDOB/CNP/ALDOC/PKLR/PGK1/NT5C/ENO3/ENO1/ASPDH	16	1	101111768	15	101102279/443085/443164/101111670/101112413/101120910/443440/101120423/101105422/780515/100216440/101121951/443086/101118119/101118046
BP	GO:0007219	Notch signaling pathway	8/2230	12/5328	0.0742937	0.315571	101103082/101123554/101102586/101112098/101115020/101117853/114108790/101119558	LOC101103082/NOTCH3/MAML2/NOTCH2/NOTCH1/DLL1/LOC114108790/MAML1	8	7	101123554/101102586/101112098/101115020/101117853/114108790/101119558	1	101103082
BP	GO:0009127	purine nucleoside monophosphate biosynthetic process	15/2230	26/5328	0.075603	0.315571	101111455/443085/443164/100217408/101112413/101123491/105603365/443440/101105422/780515/100216440/443086/101118119/101113030/101115299	ATP5ME/ALDOA/PFKL/ATP5PD/GPI/ATP5MG/LOC105603365/ALDOB/ALDOC/PKLR/PGK1/ENO3/ENO1/ATP5PF/ATP5F1C	15	0		15	101111455/443085/443164/100217408/101112413/101123491/105603365/443440/101105422/780515/100216440/443086/101118119/101113030/101115299
BP	GO:0009156	ribonucleoside monophosphate biosynthetic process	15/2230	26/5328	0.075603	0.315571	101111455/443085/443164/100217408/101112413/101123491/105603365/443440/101105422/780515/100216440/443086/101118119/101113030/101115299	ATP5ME/ALDOA/PFKL/ATP5PD/GPI/ATP5MG/LOC105603365/ALDOB/ALDOC/PKLR/PGK1/ENO3/ENO1/ATP5PF/ATP5F1C	15	0		15	101111455/443085/443164/100217408/101112413/101123491/105603365/443440/101105422/780515/100216440/443086/101118119/101113030/101115299
BP	GO:0009168	purine ribonucleoside monophosphate biosynthetic process	15/2230	26/5328	0.075603	0.315571	101111455/443085/443164/100217408/101112413/101123491/105603365/443440/101105422/780515/100216440/443086/101118119/101113030/101115299	ATP5ME/ALDOA/PFKL/ATP5PD/GPI/ATP5MG/LOC105603365/ALDOB/ALDOC/PKLR/PGK1/ENO3/ENO1/ATP5PF/ATP5F1C	15	0		15	101111455/443085/443164/100217408/101112413/101123491/105603365/443440/101105422/780515/100216440/443086/101118119/101113030/101115299
BP	GO:0042221	response to chemical	32/2230	62/5328	0.0760598	0.315571	101119104/101119502/101106020/101110798/443172/101114061/101102510/443412/101117625/443445/101109114/101103068/101105084/101102986/100286739/101103536/101111571/101111999/443042/101109912/101116026/101113222/443269/101114500/101111822/101116762/101101902/101114231/101102323/443444/101122663/443171	RORC/LAMTOR1/GPR180/RXRB/SMAD5/CUTA/SESN3/NR3C1/PPARD/THRB/AKT1S1/SMAD6/SMAD9/RORA/NR2F2/NR1D2/NR1H2/TCN1/AR/CARTPT/LOC101116026/NR4A1/AGRP/NR0B2/DRAXIN/NR1H3/P2RX1/SMAD2/ESRRG/PGR/RARB/SMAD4	32	21	101106020/443172/101102510/443412/443445/101103068/101105084/101102986/100286739/101103536/101111999/443042/101109912/101116026/101113222/101101902/101114231/101102323/443444/101122663/443171	11	101119104/101119502/101110798/101114061/101117625/101109114/101111571/443269/101114500/101111822/101116762
BP	GO:0009132	nucleoside diphosphate metabolic process	14/2230	24/5328	0.0768824	0.315571	443085/101109849/443164/101112413/101118093/101102072/443440/101105422/780515/100216440/443086/101118119/105601873/114110642	ALDOA/NME4/PFKL/GPI/RRM2/LOC101102072/ALDOB/ALDOC/PKLR/PGK1/ENO3/ENO1/LOC105601873/NME3	14	1	101118093	13	443085/101109849/443164/101112413/101102072/443440/101105422/780515/100216440/443086/101118119/105601873/114110642
BP	GO:0015988	energy coupled proton transmembrane transport, against electrochemical gradient	14/2230	24/5328	0.0768824	0.315571	101107683/443542/101114221/101113504/101106318/494438/101123476/494439/443003/101111413/101108422/101103310/101122445/101108285	ATP6V1B1/ATP5MC2/ATP6V0B/ATP6V1H/ATP5F1B/ATP6V1E1/ATP6V0A1/ATP6V1B2/ATP6V0C/ATP5F1A/ATP6V0E1/ATP6V1C2/ATP6V1C1/ATP5MC3	14	0		14	101107683/443542/101114221/101113504/101106318/494438/101123476/494439/443003/101111413/101108422/101103310/101122445/101108285
BP	GO:0015991	ATP hydrolysis coupled proton transport	14/2230	24/5328	0.0768824	0.315571	101107683/443542/101114221/101113504/101106318/494438/101123476/494439/443003/101111413/101108422/101103310/101122445/101108285	ATP6V1B1/ATP5MC2/ATP6V0B/ATP6V1H/ATP5F1B/ATP6V1E1/ATP6V0A1/ATP6V1B2/ATP6V0C/ATP5F1A/ATP6V0E1/ATP6V1C2/ATP6V1C1/ATP5MC3	14	0		14	101107683/443542/101114221/101113504/101106318/494438/101123476/494439/443003/101111413/101108422/101103310/101122445/101108285
BP	GO:0090662	ATP hydrolysis coupled transmembrane transport	14/2230	24/5328	0.0768824	0.315571	101107683/443542/101114221/101113504/101106318/494438/101123476/494439/443003/101111413/101108422/101103310/101122445/101108285	ATP6V1B1/ATP5MC2/ATP6V0B/ATP6V1H/ATP5F1B/ATP6V1E1/ATP6V0A1/ATP6V1B2/ATP6V0C/ATP5F1A/ATP6V0E1/ATP6V1C2/ATP6V1C1/ATP5MC3	14	0		14	101107683/443542/101114221/101113504/101106318/494438/101123476/494439/443003/101111413/101108422/101103310/101122445/101108285
BP	GO:0099131	ATP hydrolysis coupled ion transmembrane transport	14/2230	24/5328	0.0768824	0.315571	101107683/443542/101114221/101113504/101106318/494438/101123476/494439/443003/101111413/101108422/101103310/101122445/101108285	ATP6V1B1/ATP5MC2/ATP6V0B/ATP6V1H/ATP5F1B/ATP6V1E1/ATP6V0A1/ATP6V1B2/ATP6V0C/ATP5F1A/ATP6V0E1/ATP6V1C2/ATP6V1C1/ATP5MC3	14	0		14	101107683/443542/101114221/101113504/101106318/494438/101123476/494439/443003/101111413/101108422/101103310/101122445/101108285
BP	GO:0099132	ATP hydrolysis coupled cation transmembrane transport	14/2230	24/5328	0.0768824	0.315571	101107683/443542/101114221/101113504/101106318/494438/101123476/494439/443003/101111413/101108422/101103310/101122445/101108285	ATP6V1B1/ATP5MC2/ATP6V0B/ATP6V1H/ATP5F1B/ATP6V1E1/ATP6V0A1/ATP6V1B2/ATP6V0C/ATP5F1A/ATP6V0E1/ATP6V1C2/ATP6V1C1/ATP5MC3	14	0		14	101107683/443542/101114221/101113504/101106318/494438/101123476/494439/443003/101111413/101108422/101103310/101122445/101108285
BP	GO:0006413	translational initiation	11/2230	18/5328	0.0788067	0.315571	101112694/101118968/114108775/101115042/106991466/101103218/101117434/105609508/101112730/101114218/101114394	EIF3C/EIF1/LOC114108775/MTIF3/LOC106991466/EIF4E2/EIF2D/LOC105609508/EIF4E/EIF1B/EIF4E3	11	3	105609508/101112730/101114394	8	101112694/101118968/114108775/101115042/106991466/101103218/101117434/101114218
BP	GO:0010604	positive regulation of macromolecule metabolic process	11/2230	18/5328	0.0788067	0.315571	101119502/101106073/101121971/101102586/443207/105607024/100307039/101109912/101111125/114108790/101119558	LAMTOR1/GTF2F1/DIABLO/MAML2/HNF1A/CHURC1/EIF5A/CARTPT/GPBP1/LOC114108790/MAML1	11	6	101102586/105607024/101109912/101111125/114108790/101119558	5	101119502/101106073/101121971/443207/100307039
BP	GO:0051173	positive regulation of nitrogen compound metabolic process	11/2230	18/5328	0.0788067	0.315571	101119502/101106073/101121971/101102586/443207/105607024/100307039/101109912/101111125/114108790/101119558	LAMTOR1/GTF2F1/DIABLO/MAML2/HNF1A/CHURC1/EIF5A/CARTPT/GPBP1/LOC114108790/MAML1	11	6	101102586/105607024/101109912/101111125/114108790/101119558	5	101119502/101106073/101121971/443207/100307039
BP	GO:0006163	purine nucleotide metabolic process	31/2230	60/5328	0.078845	0.315571	101107683/101106318/101111455/101110000/443085/101109849/443164/494439/100217408/101112413/101102655/101117519/443165/101123491/101102072/101112667/105603365/101111413/443440/101105422/101119139/101109923/780515/100216440/443086/101118119/101103923/101113030/101115299/105601873/114110642	ATP6V1B1/ATP5F1B/ATP5ME/GUCY1A1/ALDOA/NME4/PFKL/ATP6V1B2/ATP5PD/GPI/COASY/DCAKD/GUCY1B1/ATP5MG/LOC101102072/ADCY7/LOC105603365/ATP5F1A/ALDOB/ALDOC/ADCY4/NDUFC2/PKLR/PGK1/ENO3/ENO1/PANK3/ATP5PF/ATP5F1C/LOC105601873/NME3	31	5	101110000/443165/101112667/101119139/101103923	26	101107683/101106318/101111455/443085/101109849/443164/494439/100217408/101112413/101102655/101117519/101123491/101102072/105603365/101111413/443440/101105422/101109923/780515/100216440/443086/101118119/101113030/101115299/105601873/114110642
BP	GO:0070887	cellular response to chemical stimulus	24/2230	45/5328	0.0792071	0.315571	101119104/101119502/101110798/443172/443412/101117625/443445/101109114/101103068/101105084/101102986/100286739/101103536/101111571/443042/101113222/443269/101114500/101116762/101114231/101102323/443444/101122663/443171	RORC/LAMTOR1/RXRB/SMAD5/NR3C1/PPARD/THRB/AKT1S1/SMAD6/SMAD9/RORA/NR2F2/NR1D2/NR1H2/AR/NR4A1/AGRP/NR0B2/NR1H3/SMAD2/ESRRG/PGR/RARB/SMAD4	24	15	443172/443412/443445/101103068/101105084/101102986/100286739/101103536/443042/101113222/101114231/101102323/443444/101122663/443171	9	101119104/101119502/101110798/101117625/101109114/101111571/443269/101114500/101116762
BP	GO:0071310	cellular response to organic substance	24/2230	45/5328	0.0792071	0.315571	101119104/101119502/101110798/443172/443412/101117625/443445/101109114/101103068/101105084/101102986/100286739/101103536/101111571/443042/101113222/443269/101114500/101116762/101114231/101102323/443444/101122663/443171	RORC/LAMTOR1/RXRB/SMAD5/NR3C1/PPARD/THRB/AKT1S1/SMAD6/SMAD9/RORA/NR2F2/NR1D2/NR1H2/AR/NR4A1/AGRP/NR0B2/NR1H3/SMAD2/ESRRG/PGR/RARB/SMAD4	24	15	443172/443412/443445/101103068/101105084/101102986/100286739/101103536/443042/101113222/101114231/101102323/443444/101122663/443171	9	101119104/101119502/101110798/101117625/101109114/101111571/443269/101114500/101116762
BP	GO:0065008	regulation of biological quality	50/2230	102/5328	0.0843932	0.333586	101117015/101119502/114112044/101117673/101111289/101104240/101105484/443355/101118500/101103834/105601868/114109119/101118641/novel.1603/101106281/100135700/100307041/101103980/101117153/101119660/100037671/101102336/101102090/101106701/101121421/100302358/106991157/101107402/101122527/101123664/101121885/101114239/114118748/101109168/101116624/105610456/105609912/101114416/101109912/101117116/1…	LOC101117015/LAMTOR1/LOC114112044/LOC101117673/RYR3/TMOD2/LOC101105484/FTH1/RYR2/FTL/ARPC4/LOC114109119/LOC101118641/-/TMX2/P4HB/F2/TMOD3/LOC101117153/QSOX1/ARPC5L/FGB/FGA/ARPC5/DHFR/TXNDC15/LOC106991157/GLRX3/PIF1/FGG/TXNRD2/AKAP2/LOC114118748/CAPZA2/KDELR2/LOC105610456/LOC105609912/GSR/CARTPT/TXNRD3/TMX3/GLRX/CAPZA1/EDN1/LOC114110487/DNAJC10/POT1/GATC/LOC114118375/TXNDC11	50	16	101111289/101104240/101118500/101103980/101117153/101121421/101122527/101114239/101109168/105609912/101114416/101109912/101113033/101117461/101118669/101107695	34	101117015/101119502/114112044/101117673/101105484/443355/101103834/105601868/114109119/101118641/novel.1603/101106281/100135700/100307041/101119660/100037671/101102336/101102090/101106701/100302358/106991157/101107402/101123664/101121885/114118748/101116624/105610456/101117116/100147797/443498/114110487/105602991/114118375/101108359
BP	GO:0019637	organophosphate metabolic process	61/2230	127/5328	0.0910648	0.357145	101107683/101103082/101106318/101111455/101107373/101117510/101120727/101110000/101110313/443085/101109849/443164/494439/101119979/101111670/100217408/101113505/101112413/101102655/101107006/101117519/443165/101118093/101111472/101120808/101123491/101102072/101112667/105603365/101121421/101111413/101115347/443440/101102455/101120423/101105422/101119139/101109863/101116926/101110908/101109923/7805…	ATP6V1B1/LOC101103082/ATP5F1B/ATP5ME/PIGC/PIP4P1/PIKFYVE/GUCY1A1/RPIA/ALDOA/NME4/PFKL/ATP6V1B2/TPK1/LOC101111670/ATP5PD/NAPRT/GPI/COASY/PTDSS2/DCAKD/GUCY1B1/RRM2/PLA2G4A/PGAP1/ATP5MG/LOC101102072/ADCY7/LOC105603365/DHFR/ATP5F1A/PRPS1/ALDOB/PIGA/CNP/ALDOC/ADCY4/PIGV/CRLS1/INPP1/NDUFC2/PKLR/NAMPT/CTPS2/PGK1/PLA2G4D/NT5C/ENO3/PLA2G4F/ENO1/PANK3/ASPDH/ISYNA1/CEPT1/ATP5PF/ATP5F1C/QPRT/LOC105601873/ITP…	61	16	101120727/101110000/443165/101118093/101111472/101120808/101112667/101121421/101102455/101119139/101116926/780506/101116150/101116403/101103923/101109704	45	101107683/101103082/101106318/101111455/101107373/101117510/101110313/443085/101109849/443164/494439/101119979/101111670/100217408/101113505/101112413/101102655/101107006/101117519/101123491/101102072/105603365/101111413/101115347/443440/101120423/101105422/101109863/101110908/101109923/780515/101105631/100216440/101121951/443086/101118119/101118046/101112775/101113030/101115299/101102696/1056018…
BP	GO:0016192	vesicle-mediated transport	47/2230	96/5328	0.0940378	0.365158	101117328/105603811/101108596/101106572/101102633/101114615/101120710/101120659/101115585/101117839/101113888/101107979/101106022/101120199/101102061/101119874/101105262/101118731/101119200/101106105/101107440/101112248/101123025/101105854/101111552/101120100/101116901/114116170/101105251/101115638/780443/101115974/101115354/101122499/101121852/101122728/105605780/101118786/101122615/101122397/10…	CLTB/LOC105603811/TRAPPC2L/CLTA/VAMP8/VTI1B/AP4B1/VPS41/STX5/COPG2/STXBP6/GOLT1A/EXOC7/TMEM115/STXBP2/SEC24C/TRAPPC1/STX2/GOLT1B/VPS11/EXOC4/EXOC3L1/GGA1/VPS33B/VPS18/AP5S1/YKT6/LOC114116170/SCFD2/VAMP3/COPG1/AP2B1/VPS54/STX17/AP3D1/EXOC3L4/LOC105605780/SEC24A/SEC23B/STXBP3/AP1G2/LOC114109003/SEC24B/TRAPPC4/SEC23A/USO1/VAMP4	47	12	101113888/101118731/101119200/101115354/101122499/105605780/101118786/101122397/101120579/101122632/101107444/101106092	35	101117328/105603811/101108596/101106572/101102633/101114615/101120710/101120659/101115585/101117839/101107979/101106022/101120199/101102061/101119874/101105262/101106105/101107440/101112248/101123025/101105854/101111552/101120100/101116901/114116170/101105251/101115638/780443/101115974/101121852/101122728/101122615/101119310/114109003/101105101
BP	GO:0006164	purine nucleotide biosynthetic process	26/2230	50/5328	0.0945629	0.365158	101111455/101110000/443085/101109849/443164/100217408/101112413/101102655/101117519/443165/101123491/101102072/101112667/105603365/443440/101105422/101119139/780515/100216440/443086/101118119/101103923/101113030/101115299/105601873/114110642	ATP5ME/GUCY1A1/ALDOA/NME4/PFKL/ATP5PD/GPI/COASY/DCAKD/GUCY1B1/ATP5MG/LOC101102072/ADCY7/LOC105603365/ALDOB/ALDOC/ADCY4/PKLR/PGK1/ENO3/ENO1/PANK3/ATP5PF/ATP5F1C/LOC105601873/NME3	26	5	101110000/443165/101112667/101119139/101103923	21	101111455/443085/101109849/443164/100217408/101112413/101102655/101117519/101123491/101102072/105603365/443440/101105422/780515/100216440/443086/101118119/101113030/101115299/105601873/114110642
BP	GO:0019725	cellular homeostasis	31/2230	61/5328	0.0978959	0.372301	101117015/114112044/101117673/101111289/101105484/443355/101118500/101103834/114109119/101118641/novel.1603/101106281/100135700/101117153/101119660/100302358/106991157/101107402/101121885/114118748/105610456/105609912/101114416/101109912/101117116/101113033/100147797/114110487/101118669/114118375/101108359	LOC101117015/LOC114112044/LOC101117673/RYR3/LOC101105484/FTH1/RYR2/FTL/LOC114109119/LOC101118641/-/TMX2/P4HB/LOC101117153/QSOX1/TXNDC15/LOC106991157/GLRX3/TXNRD2/LOC114118748/LOC105610456/LOC105609912/GSR/CARTPT/TXNRD3/TMX3/GLRX/LOC114110487/DNAJC10/LOC114118375/TXNDC11	31	8	101111289/101118500/101117153/105609912/101114416/101109912/101113033/101118669	23	101117015/114112044/101117673/101105484/443355/101103834/114109119/101118641/novel.1603/101106281/100135700/101119660/100302358/106991157/101107402/101121885/114118748/105610456/101117116/100147797/114110487/114118375/101108359
BP	GO:0072521	purine-containing compound metabolic process	31/2230	61/5328	0.0978959	0.372301	101107683/101106318/101111455/101110000/443085/101109849/443164/494439/100217408/101112413/101102655/101117519/443165/101123491/101102072/101112667/105603365/101111413/443440/101105422/101119139/101109923/780515/100216440/443086/101118119/101103923/101113030/101115299/105601873/114110642	ATP6V1B1/ATP5F1B/ATP5ME/GUCY1A1/ALDOA/NME4/PFKL/ATP6V1B2/ATP5PD/GPI/COASY/DCAKD/GUCY1B1/ATP5MG/LOC101102072/ADCY7/LOC105603365/ATP5F1A/ALDOB/ALDOC/ADCY4/NDUFC2/PKLR/PGK1/ENO3/ENO1/PANK3/ATP5PF/ATP5F1C/LOC105601873/NME3	31	5	101110000/443165/101112667/101119139/101103923	26	101107683/101106318/101111455/443085/101109849/443164/494439/100217408/101112413/101102655/101117519/101123491/101102072/105603365/101111413/443440/101105422/101109923/780515/100216440/443086/101118119/101113030/101115299/105601873/114110642
BP	GO:0009719	response to endogenous stimulus	23/2230	44/5328	0.105643	0.394491	101119104/101119502/101110798/443172/443412/101117625/443445/101103068/101105084/101102986/100286739/101103536/101111571/443042/101113222/443269/101114500/101116762/101114231/101102323/443444/101122663/443171	RORC/LAMTOR1/RXRB/SMAD5/NR3C1/PPARD/THRB/SMAD6/SMAD9/RORA/NR2F2/NR1D2/NR1H2/AR/NR4A1/AGRP/NR0B2/NR1H3/SMAD2/ESRRG/PGR/RARB/SMAD4	23	15	443172/443412/443445/101103068/101105084/101102986/100286739/101103536/443042/101113222/101114231/101102323/443444/101122663/443171	8	101119104/101119502/101110798/101117625/101111571/443269/101114500/101116762
BP	GO:0071495	cellular response to endogenous stimulus	23/2230	44/5328	0.105643	0.394491	101119104/101119502/101110798/443172/443412/101117625/443445/101103068/101105084/101102986/100286739/101103536/101111571/443042/101113222/443269/101114500/101116762/101114231/101102323/443444/101122663/443171	RORC/LAMTOR1/RXRB/SMAD5/NR3C1/PPARD/THRB/SMAD6/SMAD9/RORA/NR2F2/NR1D2/NR1H2/AR/NR4A1/AGRP/NR0B2/NR1H3/SMAD2/ESRRG/PGR/RARB/SMAD4	23	15	443172/443412/443445/101103068/101105084/101102986/100286739/101103536/443042/101113222/101114231/101102323/443444/101122663/443171	8	101119104/101119502/101110798/101117625/101111571/443269/101114500/101116762
BP	GO:0009124	nucleoside monophosphate biosynthetic process	15/2230	27/5328	0.106088	0.394491	101111455/443085/443164/100217408/101112413/101123491/105603365/443440/101105422/780515/100216440/443086/101118119/101113030/101115299	ATP5ME/ALDOA/PFKL/ATP5PD/GPI/ATP5MG/LOC105603365/ALDOB/ALDOC/PKLR/PGK1/ENO3/ENO1/ATP5PF/ATP5F1C	15	0		15	101111455/443085/443164/100217408/101112413/101123491/105603365/443440/101105422/780515/100216440/443086/101118119/101113030/101115299
BP	GO:0034220	ion transmembrane transport	37/2230	75/5328	0.114628	0.423112	101107683/443542/101114221/101113504/101106318/101111455/101111289/494438/101118500/101109241/101123476/101114529/494439/101119078/100217408/101115921/443003/101112724/101108864/101123491/105603365/101111413/101112498/101117907/101108422/101105078/101118550/101103310/101113030/101113317/101108544/101122445/101115299/101113619/101108285/101101902/101112843	ATP6V1B1/ATP5MC2/ATP6V0B/ATP6V1H/ATP5F1B/ATP5ME/RYR3/ATP6V1E1/RYR2/SLC31A2/ATP6V0A1/MPC1/ATP6V1B2/SLC7A4/ATP5PD/MPC2/ATP6V0C/ATP6V1F/ITPR1/ATP5MG/LOC105603365/ATP5F1A/CACNB2/CACNB4/ATP6V0E1/SLC7A7/SLC7A6/ATP6V1C2/ATP5PF/LOC101113317/SLC31A1/ATP6V1C1/ATP5F1C/LOC101113619/ATP5MC3/P2RX1/LOC101112843	37	10	101111289/101118500/101108864/101112498/101117907/101118550/101113317/101113619/101101902/101112843	27	101107683/443542/101114221/101113504/101106318/101111455/494438/101109241/101123476/101114529/494439/101119078/100217408/101115921/443003/101112724/101123491/105603365/101111413/101108422/101105078/101103310/101113030/101108544/101122445/101115299/101108285
BP	GO:0072522	purine-containing compound biosynthetic process	26/2230	51/5328	0.11847	0.434101	101111455/101110000/443085/101109849/443164/100217408/101112413/101102655/101117519/443165/101123491/101102072/101112667/105603365/443440/101105422/101119139/780515/100216440/443086/101118119/101103923/101113030/101115299/105601873/114110642	ATP5ME/GUCY1A1/ALDOA/NME4/PFKL/ATP5PD/GPI/COASY/DCAKD/GUCY1B1/ATP5MG/LOC101102072/ADCY7/LOC105603365/ALDOB/ALDOC/ADCY4/PKLR/PGK1/ENO3/ENO1/PANK3/ATP5PF/ATP5F1C/LOC105601873/NME3	26	5	101110000/443165/101112667/101119139/101103923	21	101111455/443085/101109849/443164/100217408/101112413/101102655/101117519/101123491/101102072/105603365/443440/101105422/780515/100216440/443086/101118119/101113030/101115299/105601873/114110642
BP	GO:0006605	protein targeting	9/2230	15/5328	0.122669	0.446231	101106535/101115523/101109277/101105509/114116192/114115625/101110723/101118094/101116450	SRP68/MTX1/AKAP5/AKAP12/LOC114116192/TOMM20L/SSR3/PEX13/TOMM20	9	4	101109277/101105509/114115625/101118094	5	101106535/101115523/114116192/101110723/101116450
BP	GO:0044283	small molecule biosynthetic process	30/2230	60/5328	0.124463	0.447055	101116112/443085/101120646/101109849/443164/101114205/101111670/101112413/101115012/101102072/101121421/101113026/443440/101120423/101105422/101122299/443186/101120669/101106822/780515/100216440/101121951/443086/101121761/101118119/101118046/101109704/100037690/105601873/114110642	COQ7/ALDOA/COQ4/NME4/PFKL/RNPEP/LOC101111670/GPI/ASS1/LOC101102072/DHFR/PMVK/ALDOB/CNP/ALDOC/MLYCD/ACACA/PCK2/PCBD1/PKLR/PGK1/NT5C/ENO3/LTA4H/ENO1/ASPDH/ISYNA1/PCK1/LOC105601873/NME3	30	3	101121421/443186/101109704	27	101116112/443085/101120646/101109849/443164/101114205/101111670/101112413/101115012/101102072/101113026/443440/101120423/101105422/101122299/101120669/101106822/780515/100216440/101121951/443086/101121761/101118119/101118046/100037690/105601873/114110642
BP	GO:0006259	DNA metabolic process	52/2230	109/5328	0.124677	0.447055	114113845/101120214/100913158/101108496/101107944/101105645/101106897/101116171/101113866/101114806/101109980/101112125/novel.368/101108399/101123044/101109663/101109360/101113646/101118051/101109450/101119174/novel.1261/101120100/101106279/101107426/101120377/101111691/101122527/101123503/101116239/101108762/101123280/novel.1446/101103786/101103037/101123472/101120967/101123414/101120258/1011161…	PAXX/NSMCE1/NFIB/GTF2H5/MSH2/PRIM1/MGMT/RRM1/LIG3/MRE11/BRCA2/XRCC6/-/RFC3/POLE2/POLQ/POLK/NTHL1/LOC101118051/RFC1/POLI/-/AP5S1/XRCC1/MSH6/MPG/PMS1/PIF1/FANCD2/LIG4/TOP2A/GEN1/-/MCM6/TOP2B/MCM9/MSH4/POLG/EXO1/POLE/RAD1/RAD52/SLX4/MCM8/ORC2/MLH1/FAAP100/GTF2H4/POT1/ORC5/PRIMPOL/MCM4	52	35	100913158/101107944/101105645/101116171/101114806/101109980/novel.368/101108399/101123044/101109663/101109360/101118051/101109450/101119174/novel.1261/101107426/101111691/101122527/101123503/101116239/101108762/101123280/novel.1446/101103786/101103037/101120967/101120258/101116176/101112421/101116498/101106146/101107695/101121088/101110117/101105420	17	114113845/101120214/101108496/101106897/101113866/101112125/101113646/101120100/101106279/101120377/101123472/101123414/101120739/101123086/101108344/101109108/101102343
BP	GO:0090407	organophosphate biosynthetic process	43/2230	89/5328	0.127931	0.451096	101103082/101111455/101107373/101110000/443085/101109849/443164/101119979/100217408/101113505/101112413/101102655/101107006/101117519/443165/101123491/101102072/101112667/105603365/101121421/101115347/443440/101102455/101105422/101119139/101109863/101116926/780515/780506/101105631/100216440/443086/101118119/101103923/101118046/101109704/101112775/101113030/101115299/101102696/105601873/101118548/…	LOC101103082/ATP5ME/PIGC/GUCY1A1/ALDOA/NME4/PFKL/TPK1/ATP5PD/NAPRT/GPI/COASY/PTDSS2/DCAKD/GUCY1B1/ATP5MG/LOC101102072/ADCY7/LOC105603365/DHFR/PRPS1/ALDOB/PIGA/ALDOC/ADCY4/PIGV/CRLS1/PKLR/NAMPT/CTPS2/PGK1/ENO3/ENO1/PANK3/ASPDH/ISYNA1/CEPT1/ATP5PF/ATP5F1C/QPRT/LOC105601873/PIGU/NME3	43	10	101110000/443165/101112667/101121421/101102455/101119139/101116926/780506/101103923/101109704	33	101103082/101111455/101107373/443085/101109849/443164/101119979/100217408/101113505/101112413/101102655/101107006/101117519/101123491/101102072/105603365/101115347/443440/101105422/101109863/780515/101105631/100216440/443086/101118119/101118046/101112775/101113030/101115299/101102696/105601873/101118548/114110642
BP	GO:0009165	nucleotide biosynthetic process	34/2230	69/5328	0.1285	0.451096	101103082/101111455/101110000/443085/101109849/443164/100217408/101113505/101112413/101102655/101117519/443165/101123491/101102072/101112667/105603365/101121421/101115347/443440/101105422/101119139/780515/780506/101105631/100216440/443086/101118119/101103923/101118046/101113030/101115299/101102696/105601873/114110642	LOC101103082/ATP5ME/GUCY1A1/ALDOA/NME4/PFKL/ATP5PD/NAPRT/GPI/COASY/DCAKD/GUCY1B1/ATP5MG/LOC101102072/ADCY7/LOC105603365/DHFR/PRPS1/ALDOB/ALDOC/ADCY4/PKLR/NAMPT/CTPS2/PGK1/ENO3/ENO1/PANK3/ASPDH/ATP5PF/ATP5F1C/QPRT/LOC105601873/NME3	34	7	101110000/443165/101112667/101121421/101119139/780506/101103923	27	101103082/101111455/443085/101109849/443164/100217408/101113505/101112413/101102655/101117519/101123491/101102072/105603365/101115347/443440/101105422/780515/101105631/100216440/443086/101118119/101118046/101113030/101115299/101102696/105601873/114110642
BP	GO:1901293	nucleoside phosphate biosynthetic process	34/2230	69/5328	0.1285	0.451096	101103082/101111455/101110000/443085/101109849/443164/100217408/101113505/101112413/101102655/101117519/443165/101123491/101102072/101112667/105603365/101121421/101115347/443440/101105422/101119139/780515/780506/101105631/100216440/443086/101118119/101103923/101118046/101113030/101115299/101102696/105601873/114110642	LOC101103082/ATP5ME/GUCY1A1/ALDOA/NME4/PFKL/ATP5PD/NAPRT/GPI/COASY/DCAKD/GUCY1B1/ATP5MG/LOC101102072/ADCY7/LOC105603365/DHFR/PRPS1/ALDOB/ALDOC/ADCY4/PKLR/NAMPT/CTPS2/PGK1/ENO3/ENO1/PANK3/ASPDH/ATP5PF/ATP5F1C/QPRT/LOC105601873/NME3	34	7	101110000/443165/101112667/101121421/101119139/780506/101103923	27	101103082/101111455/443085/101109849/443164/100217408/101113505/101112413/101102655/101117519/101123491/101102072/105603365/101115347/443440/101105422/780515/101105631/100216440/443086/101118119/101118046/101113030/101115299/101102696/105601873/114110642
BP	GO:0071702	organic substance transport	76/2230	164/5328	0.135221	0.471395	101117328/101118599/101106572/101105172/101104394/101114615/101108166/100145868/101106535/101102580/101114529/101120710/101120659/101117839/101111605/101112253/101119078/101104619/101117785/101113708/101115311/101115921/101119874/101118397/101120808/101106105/101107440/101116491/101104568/101123025/101111279/443246/101118061/101111552/101112345/101105647/101121793/101115523/101121815/101111921/78…	CLTB/XPO1/CLTA/RAMP2/BCAP29/VTI1B/SCAMP2/ERP29/SRP68/VPS16/MPC1/AP4B1/VPS41/COPG2/BCAP31/APOE/SLC7A4/APOA2/LOC101117785/IPO13/TNPO1/MPC2/SEC24C/SCAMP3/PGAP1/VPS11/EXOC4/HGS/LOC101104568/GGA1/SNX2/SLC1A3/TSG101/VPS18/LOC101112345/TOMM22/RRBP1/MTX1/SLC35A5/SLC35A3/COPG1/GLE1/IPO4/SLC7A7/AP2B1/CD74/AP3D1/SLC7A6/AKAP5/AKAP12/NXF1/COG3/TCN1/SEC24A/SEC23B/KPNA3/UEVLD/LOC114116192/DUOXA2/TOMM20L/AP1G2/S…	76	30	101118599/101104394/101115311/101120808/101104568/101111279/443246/101121815/101111921/101118550/101109277/101105509/101103330/101111999/101118786/101117855/101117027/100379136/114115625/101119522/101113619/101120579/101108054/101104527/101108676/101122632/101118094/101107444/101105546/101112843	46	101117328/101106572/101105172/101114615/101108166/100145868/101106535/101102580/101114529/101120710/101120659/101117839/101111605/101112253/101119078/101104619/101117785/101113708/101115921/101119874/101118397/101106105/101107440/101116491/101123025/101118061/101111552/101112345/101105647/101121793/101115523/780443/101119123/101120166/101105078/101115974/101102561/101121852/101115327/101122615/11…
BP	GO:0018193	peptidyl-amino acid modification	21/2230	41/5328	0.144423	0.500003	101107277/554319/101111516/101118195/101105450/101116417/101118658/443258/101116921/101111017/101116816/101106462/100302350/101121978/101114649/114108594/443369/101104091/101110136/101115735/101114364	DHPS/PPIB/PPIF/ASPH/PPIH/SUV39H2/ASPHD1/PPIA/LOC101116921/PPIC/LOC101116816/PPID/PPIE/PPIL1/SETD2/LOC114108594/PADI3/CWC27/EP300/PPIL2/PPIL6	21	9	101118195/101116417/101118658/101111017/101116816/101114649/101104091/101110136/101114364	12	101107277/554319/101111516/101105450/443258/101116921/101106462/100302350/101121978/114108594/443369/101115735
BP	GO:0044248	cellular catabolic process	51/2230	108/5328	0.148345	0.503839	101110950/101117088/101123468/101111768/101102279/101108299/101116408/443085/101120589/443164/101118106/101121620/101111670/101112413/101116188/101110188/101122541/101108617/101115834/101111472/101120910/101121460/101122714/100135690/443440/101112931/101121123/101120423/101105422/101119145/114115673/100174905/100381249/101110286/101116929/780515/101111116/114112555/100216440/101116150/101121951/1…	PSMB6/LOC101117088/PSMB5/SMG1/HMOX2/ANAPC2/PSMB1/ALDOA/PSMB3/PFKL/GALC/SOGA1/LOC101111670/GPI/PSMB4/PSMB2/DTD1/HGD/PSMB9/PLA2G4A/HMOX1/ACOX2/CUL2/PSMB7/ALDOB/CUL7/UFD1/CNP/ALDOC/CUL4A/LOC114115673/PSMB8/PSMA3/ATE1/PSMB10/PKLR/SIAH1/LOC114112555/PGK1/PLA2G4D/NT5C/MIOX/ENO3/PLA2G4F/ATG5/ENO1/ASPDH/TAT/PSMA7/CUL3/MTCL1	51	14	101111768/101121620/101111472/101122714/114115673/100381249/101110286/101111116/114112555/101116150/101116403/100913169/101122669/101103445	37	101110950/101117088/101123468/101102279/101108299/101116408/443085/101120589/443164/101118106/101111670/101112413/101116188/101110188/101122541/101108617/101115834/101120910/101121460/100135690/443440/101112931/101121123/101120423/101105422/101119145/100174905/101116929/780515/100216440/101121951/101117241/443086/101118119/101118046/101104679/101121959
BP	GO:0051726	regulation of cell cycle	14/2230	26/5328	0.148542	0.503839	101120520/101103635/101102328/101105994/101108753/100144755/101114800/101108061/101110519/101118432/101115332/101112796/101118486/101113020	ANAPC15/BIRC6/RBL1/GAS2L3/PCLAF/RB1/RBL2/RGCC/TMEM67/RHNO1/ZWINT/CNPPD1/MACF1/DST	14	12	101103635/101102328/101105994/101108753/100144755/101114800/101108061/101110519/101118432/101115332/101118486/101113020	2	101120520/101112796
BP	GO:0065009	regulation of molecular function	14/2230	26/5328	0.148542	0.503839	101117432/101110916/780470/101121971/101103438/101119216/101115088/101111553/101109912/101112796/101108362/101108447/101123178/101105506	NF1/ATP5IF1/CTSB/DIABLO/APH1A/RASA1/TSC2/APH1B/CARTPT/CNPPD1/RASA2/IQGAP3/TAF6/IQGAP2	14	6	101117432/101119216/101111553/101109912/101108362/101108447	8	101110916/780470/101121971/101103438/101115088/101112796/101123178/101105506
BP	GO:0071840	cellular component organization or biogenesis	129/2230	287/5328	0.151398	0.510078	101120520/101119502/101119803/101115394/100036764/101122133/101123220/101118761/101122937/101122706/101104240/101113111/101106682/101106049/101122599/114116593/101112012/101102180/101117097/101106408/101116522/101109140/101123526/105601868/443421/101120809/101118201/101104558/101112692/101117736/101105503/100286737/101110986/101119007/101119536/101105143/101103980/101116417/101119047/101115263/10…	ANAPC15/LAMTOR1/PSMG4/PAF1/RPLP0/CEP126/MRPL58/LOC101118761/FMNL3/TMEM11/TMOD2/LOC101113111/DIAPH1/SMC4/PEX11G/LOC114116593/KCNA2/PES1/FBL/MUL1/KCTD14/MIGA1/RRP1/ARPC4/TP53/UTP14A/MRPL10/CENPI/YBEY/MAP7D3/OXA1L/IGFBP3/LOC101110986/SMC3/SMARCA1/MRTO4/TMOD3/SUV39H2/GAR1/ARID1A/HSCB/SMCHD1/DIAPH2/ATPAF2/ASF1A/ARID1B/PRNP/LUC7L3/ARPC5L/FTSJ3/CAP1/FGB/FGA/SMARCA5/ARPC5/LOC101116921/TRPM7/SMC2/NAP1L5/L…	129	65	101122133/101104240/101106049/101112012/101109140/101104558/101117736/101110986/101119007/101119536/101103980/101116417/101115263/101122749/101111608/100307033/101108839/493887/101104585/101111909/100037693/101119788/101118873/101106288/101120440/101102499/101116014/445468/101118615/101115919/101114664/101122527/101114649/101116420/101108762/101103398/101118913/101105168/101114239/101115451/10110…	64	101120520/101119502/101119803/101115394/100036764/101123220/101118761/101122937/101122706/101113111/101106682/101122599/114116593/101102180/101117097/101106408/101116522/101123526/105601868/443421/101120809/101118201/101112692/101105503/100286737/101105143/101119047/101106463/101111895/100037671/101103824/101120787/101102336/101102090/101106701/101116921/101107793/101115523/100302338/101118110/10…
BP	GO:0050790	regulation of catalytic activity	13/2230	24/5328	0.154361	0.516594	101117432/101110916/780470/101121971/101103438/101119216/101115088/101111553/101109912/101112796/101108362/101108447/101105506	NF1/ATP5IF1/CTSB/DIABLO/APH1A/RASA1/TSC2/APH1B/CARTPT/CNPPD1/RASA2/IQGAP3/IQGAP2	13	6	101117432/101119216/101111553/101109912/101108362/101108447	7	101110916/780470/101121971/101103438/101115088/101112796/101105506
BP	GO:0015672	monovalent inorganic cation transport	37/2230	77/5328	0.160058	0.532113	101107683/443542/101114221/101113504/101106318/101111455/494438/443488/101123476/494439/100217408/101103874/443003/101123491/105603365/101109522/101111413/114117245/101117022/101112614/101115980/100302624/101108422/101122924/101115206/114113175/101108597/101120341/101103310/101113030/101122445/101113744/101115299/101118040/101108285/101103126/101118008	ATP6V1B1/ATP5MC2/ATP6V0B/ATP6V1H/ATP5F1B/ATP5ME/ATP6V1E1/SCNN1A/ATP6V0A1/ATP6V1B2/ATP5PD/SCN3A/ATP6V0C/ATP5MG/LOC105603365/SCN7A/ATP5F1A/LOC114117245/SCN11A/KCNN3/KCNT2/KCNMB1/ATP6V0E1/SCN9A/TMEM38A/LOC114113175/KCNN4/ASIC2/ATP6V1C2/ATP5PF/ATP6V1C1/SCN8A/ATP5F1C/SLC13A3/ATP5MC3/SCN2A/KCNJ8	37	14	101103874/101109522/114117245/101117022/101112614/101115980/100302624/101122924/101115206/114113175/101120341/101113744/101103126/101118008	23	101107683/443542/101114221/101113504/101106318/101111455/494438/443488/101123476/494439/100217408/443003/101123491/105603365/101111413/101108422/101108597/101103310/101113030/101122445/101115299/101118040/101108285
BP	GO:0035556	intracellular signal transduction	139/2230	311/5328	0.161783	0.534311	101123339/101119502/101107746/100216436/114108820/101106340/101104377/101120727/101111969/101110000/101105402/100101233/101111447/101122039/101102738/101102808/101116817/443007/101103562/101112826/101102372/101121007/101121648/101103585/101102799/101119735/100145880/101105703/100145873/101121568/101116859/101114005/101103244/101109082/100499499/100147795/101113454/100302069/101117190/100302547/10…	RAB25/LAMTOR1/RAB13/CYTH2/LOC114108820/DCLK1/RAP1GAP/PIKFYVE/RAB8B/GUCY1A1/RERG/RAC1/LRRK2/RAB5C/RAB32/RAPGEF6/FGD6/RHOBTB2/RAB11B/PAG1/PLCL1/ARHGEF37/PDZD8/PLCB1/SPSB2/DGKE/RAB7A/PLCE1/RABL2B/RAB14/RHOG/KRAS/LOC101103244/SOCS5/WSB2/RHOH/NGEF/RHEB/ARHGEF12/RHOV/ARHGAP29/RAPGEF4/RASGEF1B/RALGPS2/GUCY1B1/PLEKHG2/SOCS6/ARHGEF5/ASB6/ADCY7/FGD4/PLCG2/RAB17/SOS1/RHOA/RAP2A/RAB30/LOC114114036/PRKCH/RASG…	139	89	114108820/101106340/101120727/101111969/101110000/101105402/101111447/101102808/101116817/101112826/101102372/101121648/101103585/101119735/101105703/101114005/101103244/101109082/100147795/101117190/101107830/101112196/101119920/443165/101115645/101112276/101112667/101105233/101122126/101118865/114116641/101107234/101101969/101108481/101120113/101117935/101117755/101113224/101110030/101120983/10…	50	101123339/101119502/101107746/100216436/101104377/100101233/101122039/101102738/443007/101103562/101121007/101102799/100145880/100145873/101121568/101116859/100499499/101113454/100302069/100302547/101114193/101105817/101104650/101110641/100302078/114114036/101105574/101121677/101109114/443255/100302063/101119378/100302062/101103192/101104265/101119743/101104357/101115088/101123267/114113061/10112…
BP	GO:0006753	nucleoside phosphate metabolic process	44/2230	93/5328	0.165879	0.539724	101107683/101103082/101106318/101111455/101110000/101110313/443085/101109849/443164/494439/101111670/100217408/101113505/101112413/101102655/101117519/443165/101118093/101123491/101102072/101112667/105603365/101121421/101111413/101115347/443440/101120423/101105422/101119139/101109923/780515/780506/101105631/100216440/101121951/443086/101118119/101103923/101118046/101113030/101115299/101102696/105…	ATP6V1B1/LOC101103082/ATP5F1B/ATP5ME/GUCY1A1/RPIA/ALDOA/NME4/PFKL/ATP6V1B2/LOC101111670/ATP5PD/NAPRT/GPI/COASY/DCAKD/GUCY1B1/RRM2/ATP5MG/LOC101102072/ADCY7/LOC105603365/DHFR/ATP5F1A/PRPS1/ALDOB/CNP/ALDOC/ADCY4/NDUFC2/PKLR/NAMPT/CTPS2/PGK1/NT5C/ENO3/ENO1/PANK3/ASPDH/ATP5PF/ATP5F1C/QPRT/LOC105601873/NME3	44	8	101110000/443165/101118093/101112667/101121421/101119139/780506/101103923	36	101107683/101103082/101106318/101111455/101110313/443085/101109849/443164/494439/101111670/100217408/101113505/101112413/101102655/101117519/101123491/101102072/105603365/101111413/101115347/443440/101120423/101105422/101109923/780515/101105631/100216440/101121951/443086/101118119/101118046/101113030/101115299/101102696/105601873/114110642
BP	GO:0009893	positive regulation of metabolic process	11/2230	20/5328	0.166648	0.539724	101119502/101106073/101121971/101102586/443207/105607024/100307039/101109912/101111125/114108790/101119558	LAMTOR1/GTF2F1/DIABLO/MAML2/HNF1A/CHURC1/EIF5A/CARTPT/GPBP1/LOC114108790/MAML1	11	6	101102586/105607024/101109912/101111125/114108790/101119558	5	101119502/101106073/101121971/443207/100307039
BP	GO:0031325	positive regulation of cellular metabolic process	11/2230	20/5328	0.166648	0.539724	101119502/101106073/101121971/101102586/443207/105607024/100307039/101109912/101111125/114108790/101119558	LAMTOR1/GTF2F1/DIABLO/MAML2/HNF1A/CHURC1/EIF5A/CARTPT/GPBP1/LOC114108790/MAML1	11	6	101102586/105607024/101109912/101111125/114108790/101119558	5	101119502/101106073/101121971/443207/100307039
BP	GO:0007264	small GTPase mediated signal transduction	91/2230	201/5328	0.176359	0.564036	101123339/101107746/100216436/114108820/101104377/101111969/101105402/100101233/101111447/101122039/101102738/101102808/101116817/443007/101103562/101121007/100145880/101105703/100145873/101121568/101116859/101114005/101103244/100147795/101113454/100302069/101117190/100302547/101112196/101114193/101119920/101115645/101105817/101105233/101110641/101118865/100302078/114116641/101107234/114114036/10…	RAB25/RAB13/CYTH2/LOC114108820/RAP1GAP/RAB8B/RERG/RAC1/LRRK2/RAB5C/RAB32/RAPGEF6/FGD6/RHOBTB2/RAB11B/ARHGEF37/RAB7A/PLCE1/RABL2B/RAB14/RHOG/KRAS/LOC101103244/RHOH/NGEF/RHEB/ARHGEF12/RHOV/RAPGEF4/RASGEF1B/RALGPS2/PLEKHG2/ARHGEF5/FGD4/RAB17/SOS1/RHOA/RAP2A/RAB30/LOC114114036/RASGRP3/RALGAPA1/RAB3D/RAB24/ARHGEF9/RHOBTB1/LOC101120630/RAB8A/RHOT2/RHOQ/ITSN1/REM1/FGD2/ARHGEF1/ECT2/ARHGEF16/HRAS/ARHGEF1…	91	52	114108820/101111969/101105402/101111447/101102808/101116817/101105703/101114005/101103244/100147795/101117190/101112196/101119920/101115645/101105233/101118865/114116641/101107234/101101969/101120113/101117755/101110030/101120983/101120630/101115272/101120620/101113294/101104295/101104530/101105306/101121494/101118025/101102732/101108467/101108447/101105381/101121257/101122791/101104385/101114961…	39	101123339/101107746/100216436/101104377/100101233/101122039/101102738/443007/101103562/101121007/100145880/100145873/101121568/101116859/101113454/100302069/100302547/101114193/101105817/101110641/100302078/114114036/101121677/100302063/101119378/100302062/101103192/101104265/101119743/101104357/101115088/101123267/114113061/101113584/105605158/100302084/101108752/101105506/101122822
BP	GO:0010033	response to organic substance	26/2230	53/5328	0.176402	0.564036	101119104/101119502/101106020/101110798/443172/443412/101117625/443445/101109114/101103068/101105084/101102986/100286739/101103536/101111571/443042/101113222/443269/101114500/101116762/101101902/101114231/101102323/443444/101122663/443171	RORC/LAMTOR1/GPR180/RXRB/SMAD5/NR3C1/PPARD/THRB/AKT1S1/SMAD6/SMAD9/RORA/NR2F2/NR1D2/NR1H2/AR/NR4A1/AGRP/NR0B2/NR1H3/P2RX1/SMAD2/ESRRG/PGR/RARB/SMAD4	26	17	101106020/443172/443412/443445/101103068/101105084/101102986/100286739/101103536/443042/101113222/101101902/101114231/101102323/443444/101122663/443171	9	101119104/101119502/101110798/101117625/101109114/101111571/443269/101114500/101116762
BP	GO:0009117	nucleotide metabolic process	42/2230	89/5328	0.178364	0.5667	101107683/101103082/101106318/101111455/101110000/101110313/443085/101109849/443164/494439/100217408/101113505/101112413/101102655/101117519/443165/101123491/101102072/101112667/105603365/101121421/101111413/101115347/443440/101120423/101105422/101119139/101109923/780515/780506/101105631/100216440/101121951/443086/101118119/101103923/101118046/101113030/101115299/101102696/105601873/114110642	ATP6V1B1/LOC101103082/ATP5F1B/ATP5ME/GUCY1A1/RPIA/ALDOA/NME4/PFKL/ATP6V1B2/ATP5PD/NAPRT/GPI/COASY/DCAKD/GUCY1B1/ATP5MG/LOC101102072/ADCY7/LOC105603365/DHFR/ATP5F1A/PRPS1/ALDOB/CNP/ALDOC/ADCY4/NDUFC2/PKLR/NAMPT/CTPS2/PGK1/NT5C/ENO3/ENO1/PANK3/ASPDH/ATP5PF/ATP5F1C/QPRT/LOC105601873/NME3	42	7	101110000/443165/101112667/101121421/101119139/780506/101103923	35	101107683/101103082/101106318/101111455/101110313/443085/101109849/443164/494439/100217408/101113505/101112413/101102655/101117519/101123491/101102072/105603365/101111413/101115347/443440/101120423/101105422/101109923/780515/101105631/100216440/101121951/443086/101118119/101118046/101113030/101115299/101102696/105601873/114110642
BP	GO:0007034	vacuolar transport	8/2230	14/5328	0.186241	0.573575	101111216/101110159/101107266/114108645/101111221/101112505/101104370/101108355	CHMP4B/CHMP6/LOC101107266/CHMP4A/CHMP1A/CHMP2A/CHMP5/CHMP1B	8	0		8	101111216/101110159/101107266/114108645/101111221/101112505/101104370/101108355
BP	GO:0009891	positive regulation of biosynthetic process	8/2230	14/5328	0.186241	0.573575	101106073/101102586/443207/105607024/100307039/101111125/114108790/101119558	GTF2F1/MAML2/HNF1A/CHURC1/EIF5A/GPBP1/LOC114108790/MAML1	8	5	101102586/105607024/101111125/114108790/101119558	3	101106073/443207/100307039
BP	GO:0010557	positive regulation of macromolecule biosynthetic process	8/2230	14/5328	0.186241	0.573575	101106073/101102586/443207/105607024/100307039/101111125/114108790/101119558	GTF2F1/MAML2/HNF1A/CHURC1/EIF5A/GPBP1/LOC114108790/MAML1	8	5	101102586/105607024/101111125/114108790/101119558	3	101106073/443207/100307039
BP	GO:0010628	positive regulation of gene expression	8/2230	14/5328	0.186241	0.573575	101106073/101102586/443207/105607024/100307039/101111125/114108790/101119558	GTF2F1/MAML2/HNF1A/CHURC1/EIF5A/GPBP1/LOC114108790/MAML1	8	5	101102586/105607024/101111125/114108790/101119558	3	101106073/443207/100307039
BP	GO:0031328	positive regulation of cellular biosynthetic process	8/2230	14/5328	0.186241	0.573575	101106073/101102586/443207/105607024/100307039/101111125/114108790/101119558	GTF2F1/MAML2/HNF1A/CHURC1/EIF5A/GPBP1/LOC114108790/MAML1	8	5	101102586/105607024/101111125/114108790/101119558	3	101106073/443207/100307039
BP	GO:0006812	cation transport	62/2230	135/5328	0.188375	0.576613	101107683/101119019/443542/101114221/101113504/101106318/101111455/101116379/101111289/101114022/494438/443488/101118500/101109241/100302555/101123476/443451/101106047/494439/100217408/101103874/101119911/443003/101102637/101108864/101123491/105603365/101114288/101109522/101111413/101112498/114117245/101117022/101105055/101117907/101112614/101115980/100302624/101108422/101122924/101115206/1141131…	ATP6V1B1/SLC39A10/ATP5MC2/ATP6V0B/ATP6V1H/ATP5F1B/ATP5ME/ATP7A/RYR3/SLC30A4/ATP6V1E1/SCNN1A/RYR2/SLC31A2/SLC39A7/ATP6V0A1/ATOX1/ATP13A3/ATP6V1B2/ATP5PD/SCN3A/ARMC1/ATP6V0C/SLC39A5/ITPR1/ATP5MG/LOC105603365/SLC39A11/SCN7A/ATP5F1A/CACNB2/LOC114117245/SCN11A/SLC9A6/CACNB4/KCNN3/KCNT2/KCNMB1/ATP6V0E1/SCN9A/TMEM38A/LOC114113175/KCNN4/ASIC2/ATP6V1C2/RHBG/ATP5PF/LOC101113317/SLC31A1/NIPAL1/LOC101107436/…	62	31	101119019/101116379/101111289/101114022/101118500/101106047/101103874/101119911/101108864/101109522/101112498/114117245/101117022/101105055/101117907/101112614/101115980/100302624/101122924/101115206/114113175/101120341/101113317/101107436/101113744/101120951/101103126/101118929/101101902/101118008/101104196	31	101107683/443542/101114221/101113504/101106318/101111455/494438/443488/101109241/100302555/101123476/443451/494439/100217408/443003/101102637/101123491/105603365/101114288/101111413/101108422/101108597/101103310/101104444/101113030/101108544/101101985/101122445/101115299/101118040/101108285
BP	GO:0006022	aminoglycan metabolic process	7/2230	12/5328	0.192702	0.586282	101108959/101109489/101114796/101106592/101103360/100049063/101119301	ITIH4/ITIH1/ITIH2/GLCE/PGLYRP4/CHIA/PGLYRP2	7	3	101106592/101103360/101119301	4	101108959/101109489/101114796/100049063
BP	GO:0006979	response to oxidative stress	6/2230	10/5328	0.198691	0.593707	101102510/100820742/101112956/100462743/101111972/443460	SESN3/GPX1/PXDN/DUOX2/DUOX1/PTGS2	6	5	101102510/101112956/100462743/101111972/443460	1	100820742
BP	GO:0015985	energy coupled proton transport, down electrochemical gradient	6/2230	10/5328	0.198691	0.593707	101111455/100217408/101123491/105603365/101113030/101115299	ATP5ME/ATP5PD/ATP5MG/LOC105603365/ATP5PF/ATP5F1C	6	0		6	101111455/100217408/101123491/105603365/101113030/101115299
BP	GO:0015986	ATP synthesis coupled proton transport	6/2230	10/5328	0.198691	0.593707	101111455/100217408/101123491/105603365/101113030/101115299	ATP5ME/ATP5PD/ATP5MG/LOC105603365/ATP5PF/ATP5F1C	6	0		6	101111455/100217408/101123491/105603365/101113030/101115299
BP	GO:0007166	cell surface receptor signaling pathway	36/2230	77/5328	0.222527	0.647126	101103082/101123554/101102586/443172/497272/101112098/101107288/780481/101115020/101114404/101114278/780519/101123633/101102917/101109114/101102904/101115401/101103068/101105084/101103889/101116782/101118991/101116876/101121415/101117853/101120569/101104664/114108790/101103546/101119558/101112309/101114236/101111822/780482/101114231/443171	LOC101103082/NOTCH3/MAML2/SMAD5/TEK/NOTCH2/EPHA7/FZD2/NOTCH1/LOC101114404/PELI2/ERBB2/DKK2/PTPRC/AKT1S1/EVC2/CBL/SMAD6/SMAD9/ERBB3/WNT2B/FZD10/DKK1/WNT5B/DLL1/EPHB6/APC/LOC114108790/FZD7/MAML1/FZD1/FZD9/DRAXIN/FZD3/SMAD2/SMAD4	36	28	101123554/101102586/443172/497272/101112098/101107288/780481/101115020/101114404/101114278/101123633/101102917/101102904/101115401/101103068/101105084/101116782/101116876/101117853/101120569/101104664/114108790/101103546/101119558/101112309/780482/101114231/443171	8	101103082/780519/101109114/101103889/101118991/101121415/101114236/101111822
BP	GO:0019752	carboxylic acid metabolic process	50/2230	109/5328	0.222775	0.647126	100192316/101108959/443085/101118293/101106974/443164/101114205/101114460/101114732/101111862/101112413/101109489/101107295/101122541/101120491/101122862/101106670/101108617/101115012/100135438/101121460/101114796/101121421/101113878/678684/106991749/101113775/443440/101115776/101123353/101105422/101101977/101122299/443186/101120705/100302102/780515/100216440/101110551/443086/101123073/101121761/…	HADHA/ITIH4/ALDOA/KARS/QARS/PFKL/RNPEP/AARS/AARS2/YARS/GPI/ITIH1/LOC101107295/DTD1/HARS/HADH/CSAD/HGD/ASS1/SARS/ACOX2/ITIH2/DHFR/SARS2/NARS/ASPG/LOC101113775/ALDOB/CAD/MARS2/ALDOC/GARS/MLYCD/ACACA/FARS2/FH/PKLR/PGK1/WARS2/ENO3/WARS/LTA4H/ENO1/CARS2/FARSB/TAT/VARS/CRYL1/FAH/EARS2	50	2	101121421/443186	48	100192316/101108959/443085/101118293/101106974/443164/101114205/101114460/101114732/101111862/101112413/101109489/101107295/101122541/101120491/101122862/101106670/101108617/101115012/100135438/101121460/101114796/101113878/678684/106991749/101113775/443440/101115776/101123353/101105422/101101977/101122299/101120705/100302102/780515/100216440/101110551/443086/101123073/101121761/101118119/1011163…
BP	GO:0006352	DNA-templated transcription, initiation	11/2230	21/5328	0.223013	0.647126	101106073/101101958/101120963/101110174/114115020/101122456/114118261/101107201/114110262/101104487/101123178	GTF2F1/TAF12/TAF11/TAF10/LOC114115020/TAF4/LOC114118261/TBPL1/LOC114110262/TAF7/TAF6	11	3	101122456/101107201/101104487	8	101106073/101101958/101120963/101110174/114115020/114118261/114110262/101123178
BP	GO:0006814	sodium ion transport	11/2230	21/5328	0.223013	0.647126	443488/101103874/101109522/114117245/101117022/101122924/114113175/101120341/101113744/101118040/101103126	SCNN1A/SCN3A/SCN7A/LOC114117245/SCN11A/SCN9A/LOC114113175/ASIC2/SCN8A/SLC13A3/SCN2A	11	9	101103874/101109522/114117245/101117022/101122924/114113175/101120341/101113744/101103126	2	443488/101118040
BP	GO:0007167	enzyme linked receptor protein signaling pathway	11/2230	21/5328	0.223013	0.647126	443172/497272/101107288/780519/101109114/101103068/101105084/101103889/101120569/101114231/443171	SMAD5/TEK/EPHA7/ERBB2/AKT1S1/SMAD6/SMAD9/ERBB3/EPHB6/SMAD2/SMAD4	11	8	443172/497272/101107288/101103068/101105084/101120569/101114231/443171	3	780519/101109114/101103889
BP	GO:0006364	rRNA processing	10/2230	19/5328	0.234033	0.667831	114116593/101117097/101123526/101120809/101112692/101103824/101106353/101112621/101109624/101112265	LOC114116593/FBL/RRP1/UTP14A/YBEY/FTSJ3/POP4/TBL3/BOP1/KLHDC3	10	0		10	114116593/101117097/101123526/101120809/101112692/101103824/101106353/101112621/101109624/101112265
BP	GO:0016072	rRNA metabolic process	10/2230	19/5328	0.234033	0.667831	114116593/101117097/101123526/101120809/101112692/101103824/101106353/101112621/101109624/101112265	LOC114116593/FBL/RRP1/UTP14A/YBEY/FTSJ3/POP4/TBL3/BOP1/KLHDC3	10	0		10	114116593/101117097/101123526/101120809/101112692/101103824/101106353/101112621/101109624/101112265
BP	GO:0006644	phospholipid metabolic process	15/2230	30/5328	0.23414	0.667831	101107373/101117510/101120727/101107006/101111472/101120808/101102455/101109863/101116926/101110908/101116150/101116403/101109704/101112775/101118548	PIGC/PIP4P1/PIKFYVE/PTDSS2/PLA2G4A/PGAP1/PIGA/PIGV/CRLS1/INPP1/PLA2G4D/PLA2G4F/ISYNA1/CEPT1/PIGU	15	8	101120727/101111472/101120808/101102455/101116926/101116150/101116403/101109704	7	101107373/101117510/101107006/101109863/101110908/101112775/101118548
BP	GO:0043038	amino acid activation	19/2230	39/5328	0.237978	0.671151	101118293/101106974/101114460/101114732/101111862/101107295/101120491/100135438/101113878/678684/101123353/101101977/101120705/101110551/101123073/101116327/101119961/101102849/101117387	KARS/QARS/AARS/AARS2/YARS/LOC101107295/HARS/SARS/SARS2/NARS/MARS2/GARS/FARS2/WARS2/WARS/CARS2/FARSB/VARS/EARS2	19	0		19	101118293/101106974/101114460/101114732/101111862/101107295/101120491/100135438/101113878/678684/101123353/101101977/101120705/101110551/101123073/101116327/101119961/101102849/101117387
BP	GO:0043039	tRNA aminoacylation	19/2230	39/5328	0.237978	0.671151	101118293/101106974/101114460/101114732/101111862/101107295/101120491/100135438/101113878/678684/101123353/101101977/101120705/101110551/101123073/101116327/101119961/101102849/101117387	KARS/QARS/AARS/AARS2/YARS/LOC101107295/HARS/SARS/SARS2/NARS/MARS2/GARS/FARS2/WARS2/WARS/CARS2/FARSB/VARS/EARS2	19	0		19	101118293/101106974/101114460/101114732/101111862/101107295/101120491/100135438/101113878/678684/101123353/101101977/101120705/101110551/101123073/101116327/101119961/101102849/101117387
BP	GO:0044281	small molecule metabolic process	104/2230	235/5328	0.242869	0.679367	101107683/101103082/100192316/101106318/101111455/101116112/101110000/443211/101110313/101108959/443085/101118293/101120646/101106974/101109849/101113117/443164/101114205/101114460/494439/101111670/101114732/100217408/101111862/101113505/101112413/101109489/101107295/101122541/101120491/101122862/101106670/101102655/101117519/101108617/101115012/443165/101118093/100135438/101123491/101102072/1011…	ATP6V1B1/LOC101103082/HADHA/ATP5F1B/ATP5ME/COQ7/GUCY1A1/G6PD/RPIA/ITIH4/ALDOA/KARS/COQ4/QARS/NME4/FUOM/PFKL/RNPEP/AARS/ATP6V1B2/LOC101111670/AARS2/ATP5PD/YARS/NAPRT/GPI/ITIH1/LOC101107295/DTD1/HARS/HADH/CSAD/COASY/DCAKD/HGD/ASS1/GUCY1B1/RRM2/SARS/ATP5MG/LOC101102072/ADCY7/LOC105603365/MAN2A1/ACOX2/ITIH2/DHFR/SARS2/ATP5F1A/NARS/ASPG/PMVK/PRPS1/LOC101113775/LOC101117587/ALDOB/CAD/MAN2A2/CNP/MARS2/L…	104	14	101110000/443165/101118093/101112667/101116572/101121421/101117587/101106798/100169699/101119139/443186/780506/101103923/101109704	90	101107683/101103082/100192316/101106318/101111455/101116112/443211/101110313/101108959/443085/101118293/101120646/101106974/101109849/101113117/443164/101114205/101114460/494439/101111670/101114732/100217408/101111862/101113505/101112413/101109489/101107295/101122541/101120491/101122862/101106670/101102655/101117519/101108617/101115012/100135438/101123491/101102072/105603365/101121460/101114796/1…
BP	GO:0032502	developmental process	26/2230	55/5328	0.246726	0.679367	101123427/101113869/101123554/101112098/101117424/101121444/101112323/101107969/101115020/101123633/101109634/101122559/101104535/101116782/101111116/101114239/114116626/101116876/101121415/105607024/101117853/101107980/101120483/101111822/114116076/101117408	IVL/VASH2/NOTCH3/NOTCH2/LAMA2/LAMA5/SPRED1/LAMA4/NOTCH1/DKK2/PPDPF/LST1/CCHCR1/WNT2B/SIAH1/AKAP2/SPRY2/DKK1/WNT5B/CHURC1/DLL1/CAMSAP2/NINJ2/DRAXIN/LOC114116076/SPRED2	26	19	101113869/101123554/101112098/101117424/101121444/101112323/101107969/101115020/101123633/101116782/101111116/101114239/114116626/101116876/105607024/101117853/101107980/114116076/101117408	7	101123427/101109634/101122559/101104535/101121415/101120483/101111822
BP	GO:0006082	organic acid metabolic process	50/2230	110/5328	0.248792	0.679367	100192316/101108959/443085/101118293/101106974/443164/101114205/101114460/101114732/101111862/101112413/101109489/101107295/101122541/101120491/101122862/101106670/101108617/101115012/100135438/101121460/101114796/101121421/101113878/678684/106991749/101113775/443440/101115776/101123353/101105422/101101977/101122299/443186/101120705/100302102/780515/100216440/101110551/443086/101123073/101121761/…	HADHA/ITIH4/ALDOA/KARS/QARS/PFKL/RNPEP/AARS/AARS2/YARS/GPI/ITIH1/LOC101107295/DTD1/HARS/HADH/CSAD/HGD/ASS1/SARS/ACOX2/ITIH2/DHFR/SARS2/NARS/ASPG/LOC101113775/ALDOB/CAD/MARS2/ALDOC/GARS/MLYCD/ACACA/FARS2/FH/PKLR/PGK1/WARS2/ENO3/WARS/LTA4H/ENO1/CARS2/FARSB/TAT/VARS/CRYL1/FAH/EARS2	50	2	101121421/443186	48	100192316/101108959/443085/101118293/101106974/443164/101114205/101114460/101114732/101111862/101112413/101109489/101107295/101122541/101120491/101122862/101106670/101108617/101115012/100135438/101121460/101114796/101113878/678684/106991749/101113775/443440/101115776/101123353/101105422/101101977/101122299/101120705/100302102/780515/100216440/101110551/443086/101123073/101121761/101118119/1011163…
BP	GO:0043436	oxoacid metabolic process	50/2230	110/5328	0.248792	0.679367	100192316/101108959/443085/101118293/101106974/443164/101114205/101114460/101114732/101111862/101112413/101109489/101107295/101122541/101120491/101122862/101106670/101108617/101115012/100135438/101121460/101114796/101121421/101113878/678684/106991749/101113775/443440/101115776/101123353/101105422/101101977/101122299/443186/101120705/100302102/780515/100216440/101110551/443086/101123073/101121761/…	HADHA/ITIH4/ALDOA/KARS/QARS/PFKL/RNPEP/AARS/AARS2/YARS/GPI/ITIH1/LOC101107295/DTD1/HARS/HADH/CSAD/HGD/ASS1/SARS/ACOX2/ITIH2/DHFR/SARS2/NARS/ASPG/LOC101113775/ALDOB/CAD/MARS2/ALDOC/GARS/MLYCD/ACACA/FARS2/FH/PKLR/PGK1/WARS2/ENO3/WARS/LTA4H/ENO1/CARS2/FARSB/TAT/VARS/CRYL1/FAH/EARS2	50	2	101121421/443186	48	100192316/101108959/443085/101118293/101106974/443164/101114205/101114460/101114732/101111862/101112413/101109489/101107295/101122541/101120491/101122862/101106670/101108617/101115012/100135438/101121460/101114796/101113878/678684/106991749/101113775/443440/101115776/101123353/101105422/101101977/101122299/101120705/100302102/780515/100216440/101110551/443086/101123073/101121761/101118119/1011163…
BP	GO:0016579	protein deubiquitination	18/2230	37/5328	0.249011	0.679367	101116878/101119364/101103797/101120484/101109460/101107236/101114871/101122479/101117972/101103161/101109404/101105129/101113139/101106943/101122304/101114463/101102405/114110808	USP25/USP54/USP39/USP34/USP32/USP1/USP46/USP33/USP19/USP45/USP16/USP42/USP15/USP8/USP47/USP28/USP43/LOC114110808	18	13	101116878/101120484/101109460/101107236/101114871/101122479/101103161/101109404/101105129/101113139/101106943/101122304/101114463	5	101119364/101103797/101117972/101102405/114110808
BP	GO:0070646	protein modification by small protein removal	18/2230	37/5328	0.249011	0.679367	101116878/101119364/101103797/101120484/101109460/101107236/101114871/101122479/101117972/101103161/101109404/101105129/101113139/101106943/101122304/101114463/101102405/114110808	USP25/USP54/USP39/USP34/USP32/USP1/USP46/USP33/USP19/USP45/USP16/USP42/USP15/USP8/USP47/USP28/USP43/LOC114110808	18	13	101116878/101120484/101109460/101107236/101114871/101122479/101103161/101109404/101105129/101113139/101106943/101122304/101114463	5	101119364/101103797/101117972/101102405/114110808
BP	GO:0005996	monosaccharide metabolic process	8/2230	15/5328	0.258894	0.690454	443211/101113117/101112413/101116572/101117587/101106798/101120669/100037690	G6PD/FUOM/GPI/MAN2A1/LOC101117587/MAN2A2/PCK2/PCK1	8	3	101116572/101117587/101106798	5	443211/101113117/101112413/101120669/100037690
BP	GO:0006091	generation of precursor metabolites and energy	12/2230	24/5328	0.271181	0.690454	101118899/443085/443164/101112413/443440/101105422/100302102/101109923/780515/100216440/443086/101118119	NDUFS4/ALDOA/PFKL/GPI/ALDOB/ALDOC/FH/NDUFC2/PKLR/PGK1/ENO3/ENO1	12	0		12	101118899/443085/443164/101112413/443440/101105422/100302102/101109923/780515/100216440/443086/101118119
BP	GO:0019318	hexose metabolic process	7/2230	13/5328	0.273078	0.690454	443211/101112413/101116572/101117587/101106798/101120669/100037690	G6PD/GPI/MAN2A1/LOC101117587/MAN2A2/PCK2/PCK1	7	3	101116572/101117587/101106798	4	443211/101112413/101120669/100037690
BP	GO:0045893	positive regulation of transcription, DNA-templated	7/2230	13/5328	0.273078	0.690454	101106073/101102586/443207/105607024/101111125/114108790/101119558	GTF2F1/MAML2/HNF1A/CHURC1/GPBP1/LOC114108790/MAML1	7	5	101102586/105607024/101111125/114108790/101119558	2	101106073/443207
BP	GO:0045935	positive regulation of nucleobase-containing compound metabolic process	7/2230	13/5328	0.273078	0.690454	101106073/101102586/443207/105607024/101111125/114108790/101119558	GTF2F1/MAML2/HNF1A/CHURC1/GPBP1/LOC114108790/MAML1	7	5	101102586/105607024/101111125/114108790/101119558	2	101106073/443207
BP	GO:0051254	positive regulation of RNA metabolic process	7/2230	13/5328	0.273078	0.690454	101106073/101102586/443207/105607024/101111125/114108790/101119558	GTF2F1/MAML2/HNF1A/CHURC1/GPBP1/LOC114108790/MAML1	7	5	101102586/105607024/101111125/114108790/101119558	2	101106073/443207
BP	GO:1902680	positive regulation of RNA biosynthetic process	7/2230	13/5328	0.273078	0.690454	101106073/101102586/443207/105607024/101111125/114108790/101119558	GTF2F1/MAML2/HNF1A/CHURC1/GPBP1/LOC114108790/MAML1	7	5	101102586/105607024/101111125/114108790/101119558	2	101106073/443207
BP	GO:1903508	positive regulation of nucleic acid-templated transcription	7/2230	13/5328	0.273078	0.690454	101106073/101102586/443207/105607024/101111125/114108790/101119558	GTF2F1/MAML2/HNF1A/CHURC1/GPBP1/LOC114108790/MAML1	7	5	101102586/105607024/101111125/114108790/101119558	2	101106073/443207
BP	GO:0033993	response to lipid	16/2230	33/5328	0.273345	0.690454	101119104/101110798/443412/101117625/443445/101102986/100286739/101103536/101111571/443042/101113222/101114500/101116762/101102323/443444/101122663	RORC/RXRB/NR3C1/PPARD/THRB/RORA/NR2F2/NR1D2/NR1H2/AR/NR4A1/NR0B2/NR1H3/ESRRG/PGR/RARB	16	10	443412/443445/101102986/100286739/101103536/443042/101113222/101102323/443444/101122663	6	101119104/101110798/101117625/101111571/101114500/101116762
BP	GO:0043401	steroid hormone mediated signaling pathway	16/2230	33/5328	0.273345	0.690454	101119104/101110798/443412/101117625/443445/101102986/100286739/101103536/101111571/443042/101113222/101114500/101116762/101102323/443444/101122663	RORC/RXRB/NR3C1/PPARD/THRB/RORA/NR2F2/NR1D2/NR1H2/AR/NR4A1/NR0B2/NR1H3/ESRRG/PGR/RARB	16	10	443412/443445/101102986/100286739/101103536/443042/101113222/101102323/443444/101122663	6	101119104/101110798/101117625/101111571/101114500/101116762
BP	GO:0048545	response to steroid hormone	16/2230	33/5328	0.273345	0.690454	101119104/101110798/443412/101117625/443445/101102986/100286739/101103536/101111571/443042/101113222/101114500/101116762/101102323/443444/101122663	RORC/RXRB/NR3C1/PPARD/THRB/RORA/NR2F2/NR1D2/NR1H2/AR/NR4A1/NR0B2/NR1H3/ESRRG/PGR/RARB	16	10	443412/443445/101102986/100286739/101103536/443042/101113222/101102323/443444/101122663	6	101119104/101110798/101117625/101111571/101114500/101116762
BP	GO:0071383	cellular response to steroid hormone stimulus	16/2230	33/5328	0.273345	0.690454	101119104/101110798/443412/101117625/443445/101102986/100286739/101103536/101111571/443042/101113222/101114500/101116762/101102323/443444/101122663	RORC/RXRB/NR3C1/PPARD/THRB/RORA/NR2F2/NR1D2/NR1H2/AR/NR4A1/NR0B2/NR1H3/ESRRG/PGR/RARB	16	10	443412/443445/101102986/100286739/101103536/443042/101113222/101102323/443444/101122663	6	101119104/101110798/101117625/101111571/101114500/101116762
BP	GO:0071396	cellular response to lipid	16/2230	33/5328	0.273345	0.690454	101119104/101110798/443412/101117625/443445/101102986/100286739/101103536/101111571/443042/101113222/101114500/101116762/101102323/443444/101122663	RORC/RXRB/NR3C1/PPARD/THRB/RORA/NR2F2/NR1D2/NR1H2/AR/NR4A1/NR0B2/NR1H3/ESRRG/PGR/RARB	16	10	443412/443445/101102986/100286739/101103536/443042/101113222/101102323/443444/101122663	6	101119104/101110798/101117625/101111571/101114500/101116762
BP	GO:0071407	cellular response to organic cyclic compound	16/2230	33/5328	0.273345	0.690454	101119104/101110798/443412/101117625/443445/101102986/100286739/101103536/101111571/443042/101113222/101114500/101116762/101102323/443444/101122663	RORC/RXRB/NR3C1/PPARD/THRB/RORA/NR2F2/NR1D2/NR1H2/AR/NR4A1/NR0B2/NR1H3/ESRRG/PGR/RARB	16	10	443412/443445/101102986/100286739/101103536/443042/101113222/101102323/443444/101122663	6	101119104/101110798/101117625/101111571/101114500/101116762
BP	GO:0006996	organelle organization	69/2230	155/5328	0.273706	0.690454	101120520/101119502/101115394/101122133/101118761/101122937/101122706/101104240/101113111/101106682/101106049/101122599/101106408/101109140/105601868/101104558/101117736/101110986/101119007/101119536/101103980/101116417/101115263/101122749/101111608/100307033/101108839/100037671/101120787/101111909/101106701/101116921/101119788/101118873/101106288/101120440/101116014/101115523/100302338/101118615…	ANAPC15/LAMTOR1/PAF1/CEP126/LOC101118761/FMNL3/TMEM11/TMOD2/LOC101113111/DIAPH1/SMC4/PEX11G/MUL1/MIGA1/ARPC4/CENPI/MAP7D3/LOC101110986/SMC3/SMARCA1/TMOD3/SUV39H2/ARID1A/SMCHD1/DIAPH2/ASF1A/ARID1B/ARPC5L/CAP1/SMARCA5/ARPC5/LOC101116921/SMC2/NAP1L5/LOC101106288/CENPH/SGO1/MTX1/EIF6/HAUS2/PEX3/FOPNL/PIF1/SETD2/MAP7/PEX11B/HAUS5/TOP2A/SMARCB1/DIAPH3/TUBGCP6/TOP2B/CAPZA2/ITGB3BP/TMEM67/TUBGCP2/NAP1L3/…	69	44	101122133/101104240/101106049/101109140/101104558/101117736/101110986/101119007/101119536/101103980/101116417/101115263/101122749/101111608/100307033/101108839/101111909/101119788/101118873/101106288/101120440/101116014/101118615/101114664/101122527/101114649/101116420/101108762/101105168/101115451/101103037/101109168/101108702/101110519/114111225/101103700/101110136/101102097/101117461/101119493…	25	101120520/101119502/101115394/101118761/101122937/101122706/101113111/101106682/101122599/101106408/105601868/100037671/101120787/101106701/101116921/101115523/100302338/101118110/101112232/101117631/101110622/101113640/101111401/101102172/101102095
BP	GO:0006396	RNA processing	49/2230	109/5328	0.285033	0.710583	101103685/101108070/114116593/100216437/101117097/101103254/101123526/101120809/101121680/101120020/101112862/114118864/101112692/101115780/101110760/101120152/101117378/101102363/101101988/101104585/101103824/101107041/101122058/101117185/101104159/101105072/101104921/101103214/101102164/101104143/101113674/101110452/101120705/101106353/101104449/101118493/101121751/101122385/101112621/101122992…	SART1/PRPF6/LOC114116593/DKC1/FBL/SSU72/RRP1/UTP14A/TRMT1/DICER1/TRMT13/LOC114118864/YBEY/METTL1/DUS3L/URM1/CSTF2T/POP7/RBM25/LUC7L3/FTSJ3/TSEN34/PAPOLA/DUS2/RBM26/SUGP1/ELAC2/CSTF2/CRNKL1/DUS4L/THG1L/SF3A1/FARS2/POP4/U2SURP/SMNDC1/MRPL44/TRMT2A/TBL3/TRPT1/SUGP2/CTU2/TRMT61B/TRMT1L/BOP1/SNW1/DBR1/KLHDC3/PNPT1	49	12	101120020/101112862/101101988/101104585/101122058/101104159/101104143/101104449/101106843/101102217/101108504/101120906	37	101103685/101108070/114116593/100216437/101117097/101103254/101123526/101120809/101121680/114118864/101112692/101115780/101110760/101120152/101117378/101102363/101103824/101107041/101117185/101105072/101104921/101103214/101102164/101113674/101110452/101120705/101106353/101118493/101121751/101122385/101112621/101122992/101106960/101109624/101115879/101111415/101112265
BP	GO:0032787	monocarboxylic acid metabolic process	15/2230	31/5328	0.28682	0.710583	100192316/443085/443164/101112413/101122862/101121460/443440/101105422/101122299/443186/780515/100216440/443086/101118119/101118708	HADHA/ALDOA/PFKL/GPI/HADH/ACOX2/ALDOB/ALDOC/MLYCD/ACACA/PKLR/PGK1/ENO3/ENO1/CRYL1	15	1	443186	14	100192316/443085/443164/101112413/101122862/101121460/443440/101105422/101122299/780515/100216440/443086/101118119/101118708
BP	GO:0006816	calcium ion transport	6/2230	11/5328	0.288763	0.710583	101111289/101118500/101108864/101112498/101117907/101113317	RYR3/RYR2/ITPR1/CACNB2/CACNB4/LOC101113317	6	6	101111289/101118500/101108864/101112498/101117907/101113317	0
BP	GO:0030203	glycosaminoglycan metabolic process	6/2230	11/5328	0.288763	0.710583	101108959/101109489/101114796/101106592/101103360/101119301	ITIH4/ITIH1/ITIH2/GLCE/PGLYRP4/PGLYRP2	6	3	101106592/101103360/101119301	3	101108959/101109489/101114796
BP	GO:0051246	regulation of protein metabolic process	6/2230	11/5328	0.288763	0.710583	101119502/101121971/101105833/100307039/101109912/101112796	LAMTOR1/DIABLO/PSMD3/EIF5A/CARTPT/CNPPD1	6	1	101109912	5	101119502/101121971/101105833/100307039/101112796
BP	GO:0007275	multicellular organism development	22/2230	47/5328	0.291846	0.714668	101123427/101113869/101123554/101112098/101117424/101121444/101112323/101107969/101115020/101123633/101109634/101116782/101111116/114116626/101116876/101121415/105607024/101117853/101107980/101111822/114116076/101117408	IVL/VASH2/NOTCH3/NOTCH2/LAMA2/LAMA5/SPRED1/LAMA4/NOTCH1/DKK2/PPDPF/WNT2B/SIAH1/SPRY2/DKK1/WNT5B/CHURC1/DLL1/CAMSAP2/DRAXIN/LOC114116076/SPRED2	22	18	101113869/101123554/101112098/101117424/101121444/101112323/101107969/101115020/101123633/101116782/101111116/114116626/101116876/105607024/101117853/101107980/114116076/101117408	4	101123427/101109634/101121415/101111822
BP	GO:1901565	organonitrogen compound catabolic process	35/2230	77/5328	0.2971	0.718335	101110950/101117088/101123468/101102279/101108299/101116408/101120589/101118106/101116188/101110188/101122541/101105833/101108617/101115834/101120910/101122714/100135690/101112931/101121123/101119145/114115673/100174905/100381249/101110286/101116929/101111116/114112555/101109127/101103360/101118046/101104679/101119567/101121959/101122669/101119301	PSMB6/LOC101117088/PSMB5/HMOX2/ANAPC2/PSMB1/PSMB3/GALC/PSMB4/PSMB2/DTD1/PSMD3/HGD/PSMB9/HMOX1/CUL2/PSMB7/CUL7/UFD1/CUL4A/LOC114115673/PSMB8/PSMA3/ATE1/PSMB10/SIAH1/LOC114112555/UBR2/PGLYRP4/ASPDH/TAT/UBR1/PSMA7/CUL3/PGLYRP2	35	11	101122714/114115673/100381249/101110286/101111116/114112555/101109127/101103360/101119567/101122669/101119301	24	101110950/101117088/101123468/101102279/101108299/101116408/101120589/101118106/101116188/101110188/101122541/101105833/101108617/101115834/101120910/100135690/101112931/101121123/101119145/100174905/101116929/101118046/101104679/101121959
BP	GO:0006418	tRNA aminoacylation for protein translation	18/2230	38/5328	0.297327	0.718335	101118293/101106974/101114460/101114732/101111862/101107295/101120491/100135438/101113878/678684/101123353/101101977/101120705/101110551/101123073/101116327/101119961/101102849	KARS/QARS/AARS/AARS2/YARS/LOC101107295/HARS/SARS/SARS2/NARS/MARS2/GARS/FARS2/WARS2/WARS/CARS2/FARSB/VARS	18	0		18	101118293/101106974/101114460/101114732/101111862/101107295/101120491/100135438/101113878/678684/101123353/101101977/101120705/101110551/101123073/101116327/101119961/101102849
BP	GO:0048856	anatomical structure development	25/2230	54/5328	0.297637	0.718335	101123427/101113869/101123554/101112098/101117424/101121444/101112323/101107969/101115020/101123633/101109634/101122559/101116782/101111116/101114239/114116626/101116876/101121415/105607024/101117853/101107980/101120483/101111822/114116076/101117408	IVL/VASH2/NOTCH3/NOTCH2/LAMA2/LAMA5/SPRED1/LAMA4/NOTCH1/DKK2/PPDPF/LST1/WNT2B/SIAH1/AKAP2/SPRY2/DKK1/WNT5B/CHURC1/DLL1/CAMSAP2/NINJ2/DRAXIN/LOC114116076/SPRED2	25	19	101113869/101123554/101112098/101117424/101121444/101112323/101107969/101115020/101123633/101116782/101111116/101114239/114116626/101116876/105607024/101117853/101107980/114116076/101117408	6	101123427/101109634/101122559/101121415/101120483/101111822
BP	GO:0006520	cellular amino acid metabolic process	28/2230	61/5328	0.302031	0.725453	101118293/101106974/101114460/101114732/101111862/101107295/101122541/101120491/101108617/101115012/100135438/101121421/101113878/678684/106991749/101113775/101115776/101123353/101101977/101120705/101110551/101123073/101116327/101119961/101104679/101102849/101109216/101117387	KARS/QARS/AARS/AARS2/YARS/LOC101107295/DTD1/HARS/HGD/ASS1/SARS/DHFR/SARS2/NARS/ASPG/LOC101113775/CAD/MARS2/GARS/FARS2/WARS2/WARS/CARS2/FARSB/TAT/VARS/FAH/EARS2	28	1	101121421	27	101118293/101106974/101114460/101114732/101111862/101107295/101122541/101120491/101108617/101115012/100135438/101113878/678684/106991749/101113775/101115776/101123353/101101977/101120705/101110551/101123073/101116327/101119961/101104679/101102849/101109216/101117387
BP	GO:0048522	positive regulation of cellular process	21/2230	45/5328	0.304738	0.728469	101103082/101119502/101106073/101121971/101102586/105601868/101108441/100037671/101106701/101117837/443207/101110026/101115451/105607024/100307039/101113640/101109912/101111125/101103700/114108790/101119558	LOC101103082/LAMTOR1/GTF2F1/DIABLO/MAML2/ARPC4/BNIP3/ARPC5L/ARPC5/BID/HNF1A/BNIP3L/TUBGCP6/CHURC1/EIF5A/TUBGCP2/CARTPT/GPBP1/TUBGCP5/LOC114108790/MAML1	21	8	101102586/101115451/105607024/101109912/101111125/101103700/114108790/101119558	13	101103082/101119502/101106073/101121971/105601868/101108441/100037671/101106701/101117837/443207/101110026/100307039/101113640
BP	GO:0009725	response to hormone	17/2230	36/5328	0.311453	0.733492	101119104/101110798/443412/101117625/443445/101102986/100286739/101103536/101111571/443042/101113222/443269/101114500/101116762/101102323/443444/101122663	RORC/RXRB/NR3C1/PPARD/THRB/RORA/NR2F2/NR1D2/NR1H2/AR/NR4A1/AGRP/NR0B2/NR1H3/ESRRG/PGR/RARB	17	10	443412/443445/101102986/100286739/101103536/443042/101113222/101102323/443444/101122663	7	101119104/101110798/101117625/101111571/443269/101114500/101116762
BP	GO:0009755	hormone-mediated signaling pathway	17/2230	36/5328	0.311453	0.733492	101119104/101110798/443412/101117625/443445/101102986/100286739/101103536/101111571/443042/101113222/443269/101114500/101116762/101102323/443444/101122663	RORC/RXRB/NR3C1/PPARD/THRB/RORA/NR2F2/NR1D2/NR1H2/AR/NR4A1/AGRP/NR0B2/NR1H3/ESRRG/PGR/RARB	17	10	443412/443445/101102986/100286739/101103536/443042/101113222/101102323/443444/101122663	7	101119104/101110798/101117625/101111571/443269/101114500/101116762
BP	GO:0032870	cellular response to hormone stimulus	17/2230	36/5328	0.311453	0.733492	101119104/101110798/443412/101117625/443445/101102986/100286739/101103536/101111571/443042/101113222/443269/101114500/101116762/101102323/443444/101122663	RORC/RXRB/NR3C1/PPARD/THRB/RORA/NR2F2/NR1D2/NR1H2/AR/NR4A1/AGRP/NR0B2/NR1H3/ESRRG/PGR/RARB	17	10	443412/443445/101102986/100286739/101103536/443042/101113222/101102323/443444/101122663	7	101119104/101110798/101117625/101111571/443269/101114500/101116762
BP	GO:0007155	cell adhesion	49/2230	110/5328	0.314145	0.733492	100294605/101109016/101116884/101118052/443371/101112826/101123237/101113295/101114226/101102453/101123346/101107101/101117424/101113884/101121444/101118269/101107969/101123376/101104745/101106961/101116784/101103720/101121501/101121312/101115748/101108165/101102480/101118237/101106258/101109908/114110152/101116442/101103233/101103643/101115211/101115499/101119185/101102094/101113636/101122274/10…	VCAN/PCDH7/FAT1/PCDH18/KITLG/PAG1/FAT4/CDH19/LOC101114226/COL15A1/CTNNA3/NID2/LAMA2/CD44/LAMA5/CDHR2/LAMA4/LOC101123376/LOC101104745/CDH11/THBS3/LOC101103720/CTNNA2/VCL/DSC1/PCDH10/LOC101102480/LMLN/FAT2/DCHS1/LOC114110152/LOC101116442/LOC101103233/HAPLN1/THBS4/DSG1/TNFAIP6/CDHR4/LOC101113636/LOC101122274/LOC101123632/STAB2/LOC114114885/NINJ2/CDH23/LOC101123120/PCDH17/LOC101105495/CDH20	49	45	100294605/101109016/101116884/101118052/443371/101112826/101123237/101113295/101114226/101102453/101123346/101107101/101117424/101121444/101107969/101123376/101104745/101106961/101116784/101103720/101121501/101121312/101115748/101108165/101102480/101118237/101106258/101109908/114110152/101116442/101103233/101103643/101115211/101115499/101119185/101102094/101113636/101122274/101123632/114114885/10…	4	101113884/101118269/101111181/101120483
BP	GO:0022610	biological adhesion	49/2230	110/5328	0.314145	0.733492	100294605/101109016/101116884/101118052/443371/101112826/101123237/101113295/101114226/101102453/101123346/101107101/101117424/101113884/101121444/101118269/101107969/101123376/101104745/101106961/101116784/101103720/101121501/101121312/101115748/101108165/101102480/101118237/101106258/101109908/114110152/101116442/101103233/101103643/101115211/101115499/101119185/101102094/101113636/101122274/10…	VCAN/PCDH7/FAT1/PCDH18/KITLG/PAG1/FAT4/CDH19/LOC101114226/COL15A1/CTNNA3/NID2/LAMA2/CD44/LAMA5/CDHR2/LAMA4/LOC101123376/LOC101104745/CDH11/THBS3/LOC101103720/CTNNA2/VCL/DSC1/PCDH10/LOC101102480/LMLN/FAT2/DCHS1/LOC114110152/LOC101116442/LOC101103233/HAPLN1/THBS4/DSG1/TNFAIP6/CDHR4/LOC101113636/LOC101122274/LOC101123632/STAB2/LOC114114885/NINJ2/CDH23/LOC101123120/PCDH17/LOC101105495/CDH20	49	45	100294605/101109016/101116884/101118052/443371/101112826/101123237/101113295/101114226/101102453/101123346/101107101/101117424/101121444/101107969/101123376/101104745/101106961/101116784/101103720/101121501/101121312/101115748/101108165/101102480/101118237/101106258/101109908/114110152/101116442/101103233/101103643/101115211/101115499/101119185/101102094/101113636/101122274/101123632/114114885/10…	4	101113884/101118269/101111181/101120483
BP	GO:0070647	protein modification by small protein conjugation or removal	23/2230	50/5328	0.323273	0.751311	101103864/101116878/101119364/101103797/101123317/101120484/101109460/101107236/101114871/101122479/101121381/101117972/101103161/101109404/101122068/101105129/101113139/101106943/101122304/101116609/101114463/101102405/114110808	STUB1/USP25/USP54/USP39/UBOX5/USP34/USP32/USP1/USP46/USP33/PRPF19/USP19/USP45/USP16/MIB1/USP42/USP15/USP8/USP47/UBA3/USP28/USP43/LOC114110808	23	15	101116878/101120484/101109460/101107236/101114871/101122479/101103161/101109404/101122068/101105129/101113139/101106943/101122304/101116609/101114463	8	101103864/101119364/101103797/101123317/101121381/101117972/101102405/114110808
BP	GO:0006457	protein folding	32/2230	71/5328	0.331146	0.766061	101112429/101101847/101102106/554319/101115069/101108805/101123174/101111516/100037672/101103228/101105450/443258/101101935/101111703/101108482/101107793/101118565/114116387/101111017/101116816/101106462/100302350/101121978/101122667/101114549/101123343/114108594/101104091/101120487/101115735/101114364/101104396	PFDN6/FKBP2/PFDN2/PPIB/CLGN/FKBP15/DNAJA3/PPIF/GRPEL1/FKBP14/PPIH/PPIA/DNAJB4/HSP90B1/FKBP8/TBCA/FKBP5/LOC114116387/PPIC/LOC101116816/PPID/PPIE/PPIL1/LOC101122667/DNAJA2/TRAP1/LOC114108594/CWC27/FKBP9/PPIL2/PPIL6/CALR	32	11	101115069/101103228/101101935/101111703/101118565/114116387/101111017/101116816/101104091/101120487/101114364	21	101112429/101101847/101102106/554319/101108805/101123174/101111516/100037672/101105450/443258/101108482/101107793/101106462/100302350/101121978/101122667/101114549/101123343/114108594/101115735/101104396
BP	GO:1901137	carbohydrate derivative biosynthetic process	46/2230	104/5328	0.344605	0.79354	101104544/101111455/101107373/101108745/101110000/443085/101111133/101109849/443164/100217408/101106911/101112413/101102655/101117519/101108761/443165/101123491/101102072/101121471/101112667/105603365/101102099/443440/101102455/101117403/101105422/101110108/101119139/101109863/780515/101104193/100216440/101106592/443086/101105711/101118119/101103923/101113030/101103393/101115299/105601873/1011185…	B3GALNT1/ATP5ME/PIGC/LOC101108745/GUCY1A1/ALDOA/STT3B/NME4/PFKL/ATP5PD/UGGT1/GPI/COASY/DCAKD/UGGT2/GUCY1B1/ATP5MG/LOC101102072/ST6GALNAC3/ADCY7/LOC105603365/POMGNT1/ALDOB/PIGA/B3GNT2/ALDOC/ST8SIA5/ADCY4/PIGV/PKLR/GAL3ST3/PGK1/GLCE/ENO3/PMM2/ENO1/PANK3/ATP5PF/PMM1/ATP5F1C/LOC105601873/PIGU/B3GNT3/ST6GALNAC2/NME3/ST8SIA4	46	16	101104544/101110000/101111133/101106911/101108761/443165/101121471/101112667/101102455/101117403/101110108/101119139/101104193/101106592/101103923/101112314	30	101111455/101107373/101108745/443085/101109849/443164/100217408/101112413/101102655/101117519/101123491/101102072/105603365/101102099/443440/101105422/101109863/780515/100216440/443086/101105711/101118119/101113030/101103393/101115299/105601873/101118548/101113066/101103907/114110642
BP	GO:0072330	monocarboxylic acid biosynthetic process	11/2230	23/5328	0.352412	0.807812	443085/443164/101112413/443440/101105422/101122299/443186/780515/100216440/443086/101118119	ALDOA/PFKL/GPI/ALDOB/ALDOC/MLYCD/ACACA/PKLR/PGK1/ENO3/ENO1	11	1	443186	10	443085/443164/101112413/443440/101105422/101122299/780515/100216440/443086/101118119
BP	GO:0051130	positive regulation of cellular component organization	7/2230	14/5328	0.359915	0.813862	105601868/100037671/101106701/101115451/100307039/101113640/101103700	ARPC4/ARPC5L/ARPC5/TUBGCP6/EIF5A/TUBGCP2/TUBGCP5	7	2	101115451/101103700	5	105601868/100037671/101106701/100307039/101113640
BP	GO:0070838	divalent metal ion transport	7/2230	14/5328	0.359915	0.813862	101111289/101118500/101108864/101112498/101117907/101113317/101101985	RYR3/RYR2/ITPR1/CACNB2/CACNB4/LOC101113317/NIPAL1	7	6	101111289/101118500/101108864/101112498/101117907/101113317	1	101101985
BP	GO:0072511	divalent inorganic cation transport	7/2230	14/5328	0.359915	0.813862	101111289/101118500/101108864/101112498/101117907/101113317/101101985	RYR3/RYR2/ITPR1/CACNB2/CACNB4/LOC101113317/NIPAL1	7	6	101111289/101118500/101108864/101112498/101117907/101113317	1	101101985
BP	GO:0048583	regulation of response to stimulus	44/2230	100/5328	0.366447	0.820354	101103082/101119502/100216436/114108820/101105172/101104377/101116817/101121007/101103244/101102510/101113454/101117190/101112323/105601865/101115645/101105817/101105233/101118865/101120113/101123633/101102917/101110030/101109114/101120630/101120620/101103192/101104265/114116626/101116876/101113294/101119743/101104295/101115088/101102732/101109912/101114839/101105381/101104385/101114961/101102247…	LOC101103082/LAMTOR1/CYTH2/LOC114108820/RAMP2/RAP1GAP/FGD6/ARHGEF37/LOC101103244/SESN3/NGEF/ARHGEF12/SPRED1/LOC105601865/PLEKHG2/ARHGEF5/FGD4/SOS1/RALGAPA1/DKK2/PTPRC/ARHGEF9/AKT1S1/LOC101120630/ITSN1/FGD2/ARHGEF1/SPRY2/DKK1/ECT2/ARHGEF16/ARHGEF10/TSC2/SOS2/CARTPT/LAT2/CYTH3/GARNL3/ARHGEF40/ARFGEF1/PTK2/PSD2/ALS2/SPRED2	44	29	114108820/101116817/101103244/101102510/101117190/101112323/101115645/101105233/101118865/101120113/101123633/101102917/101110030/101120630/101120620/114116626/101116876/101113294/101104295/101102732/101109912/101105381/101104385/101114961/101102247/101120842/101116827/101109592/101117408	15	101103082/101119502/100216436/101105172/101104377/101121007/101113454/105601865/101105817/101109114/101103192/101104265/101119743/101115088/101114839
BP	GO:0007049	cell cycle	23/2230	51/5328	0.3686	0.820354	101120520/101103082/101122133/101103635/101102328/101117525/101104145/101118211/101116014/101118615/101105994/101108753/100144755/101114800/101116420/101108061/101110519/101118432/101115332/101112796/101118486/101113020/101112835	ANAPC15/LOC101103082/CEP126/BIRC6/RBL1/CDC123/GADD45GIP1/LIN37/SGO1/HAUS2/GAS2L3/PCLAF/RB1/RBL2/HAUS5/RGCC/TMEM67/RHNO1/ZWINT/CNPPD1/MACF1/DST/LIN9	23	17	101122133/101103635/101102328/101116014/101118615/101105994/101108753/100144755/101114800/101116420/101108061/101110519/101118432/101115332/101118486/101113020/101112835	6	101120520/101103082/101117525/101104145/101118211/101112796
BP	GO:0030163	protein catabolic process	26/2230	58/5328	0.369313	0.820354	101110950/101117088/101123468/101108299/101116408/101120589/101116188/101110188/101105833/101115834/101122714/100135690/101112931/101121123/101119145/114115673/100174905/100381249/101110286/101116929/101111116/114112555/101109127/101119567/101121959/101122669	PSMB6/LOC101117088/PSMB5/ANAPC2/PSMB1/PSMB3/PSMB4/PSMB2/PSMD3/PSMB9/CUL2/PSMB7/CUL7/UFD1/CUL4A/LOC114115673/PSMB8/PSMA3/ATE1/PSMB10/SIAH1/LOC114112555/UBR2/UBR1/PSMA7/CUL3	26	9	101122714/114115673/100381249/101110286/101111116/114112555/101109127/101119567/101122669	17	101110950/101117088/101123468/101108299/101116408/101120589/101116188/101110188/101105833/101115834/100135690/101112931/101121123/101119145/100174905/101116929/101121959
BP	GO:0030001	metal ion transport	32/2230	72/5328	0.369323	0.820354	101119019/101116379/101111289/443488/101118500/101109241/100302555/443451/101103874/101119911/101102637/101108864/101114288/101109522/101112498/114117245/101117022/101117907/101112614/101115980/100302624/101122924/114113175/101108597/101120341/101113317/101108544/101101985/101113744/101118040/101103126/101118008	SLC39A10/ATP7A/RYR3/SCNN1A/RYR2/SLC31A2/SLC39A7/ATOX1/SCN3A/ARMC1/SLC39A5/ITPR1/SLC39A11/SCN7A/CACNB2/LOC114117245/SCN11A/CACNB4/KCNN3/KCNT2/KCNMB1/SCN9A/LOC114113175/KCNN4/ASIC2/LOC101113317/SLC31A1/NIPAL1/SCN8A/SLC13A3/SCN2A/KCNJ8	32	22	101119019/101116379/101111289/101118500/101103874/101119911/101108864/101109522/101112498/114117245/101117022/101117907/101112614/101115980/100302624/101122924/114113175/101120341/101113317/101113744/101103126/101118008	10	443488/101109241/100302555/443451/101102637/101114288/101108597/101108544/101101985/101118040
BP	GO:0016043	cellular component organization	111/2230	258/5328	0.371372	0.821271	101120520/101119502/101119803/101115394/101122133/101123220/101118761/101122937/101122706/101104240/101113111/101106682/101106049/101122599/101112012/101106408/101116522/101109140/105601868/443421/101104558/101117736/101105503/100286737/101110986/101119007/101119536/101103980/101116417/101115263/101106463/101122749/101111608/101111895/100307033/101108839/493887/101104585/100037671/101120787/10110…	ANAPC15/LAMTOR1/PSMG4/PAF1/CEP126/MRPL58/LOC101118761/FMNL3/TMEM11/TMOD2/LOC101113111/DIAPH1/SMC4/PEX11G/KCNA2/MUL1/KCTD14/MIGA1/ARPC4/TP53/CENPI/MAP7D3/OXA1L/IGFBP3/LOC101110986/SMC3/SMARCA1/TMOD3/SUV39H2/ARID1A/HSCB/SMCHD1/DIAPH2/ATPAF2/ASF1A/ARID1B/PRNP/LUC7L3/ARPC5L/CAP1/FGB/FGA/SMARCA5/ARPC5/LOC101116921/TRPM7/SMC2/NAP1L5/LOC101106288/CENPH/TBCA/KCTD12/SGO1/MTX1/EIF6/CAV1/HAUS2/PEX3/KCND3/FO…	111	64	101122133/101104240/101106049/101112012/101109140/101104558/101117736/101110986/101119007/101119536/101103980/101116417/101115263/101122749/101111608/100307033/101108839/493887/101104585/101111909/100037693/101119788/101118873/101106288/101120440/101102499/101116014/445468/101118615/101115919/101114664/101122527/101114649/101116420/101108762/101103398/101118913/101105168/101114239/101115451/10110…	47	101120520/101119502/101119803/101115394/101123220/101118761/101122937/101122706/101113111/101106682/101122599/101106408/101116522/105601868/443421/101105503/100286737/101106463/101111895/100037671/101120787/101102336/101102090/101106701/101116921/101107793/101115523/100302338/101118110/101122559/101112232/101123664/101117631/101110622/101118408/100307039/101113640/101114337/101107413/443132/10112…
BP	GO:0051258	protein polymerization	13/2230	28/5328	0.37882	0.83407	101104240/105601868/101103980/100037671/101102336/101102090/101106701/101123664/101115451/101109168/101113640/101103700/101117461	TMOD2/ARPC4/TMOD3/ARPC5L/FGB/FGA/ARPC5/FGG/TUBGCP6/CAPZA2/TUBGCP2/TUBGCP5/CAPZA1	13	6	101104240/101103980/101115451/101109168/101103700/101117461	7	105601868/100037671/101102336/101102090/101106701/101123664/101113640
BP	GO:0032501	multicellular organismal process	34/2230	77/5328	0.38157	0.836456	101111668/101123427/101113869/101123554/101112098/101117424/100307041/101121444/101112323/101107969/101115020/101102336/101102090/101123633/101109634/101123664/101116782/101111116/114116626/101116876/101108877/101121415/443510/105607024/101117853/101107980/114113806/101109912/101116794/101111822/443498/101109772/114116076/101117408	MEA1/IVL/VASH2/NOTCH3/NOTCH2/LAMA2/F2/LAMA5/SPRED1/LAMA4/NOTCH1/FGB/FGA/DKK2/PPDPF/FGG/WNT2B/SIAH1/SPRY2/DKK1/TNP2/WNT5B/SPP2/CHURC1/DLL1/CAMSAP2/LOC114113806/CARTPT/CIART/DRAXIN/EDN1/SPIN4/LOC114116076/SPRED2	34	20	101113869/101123554/101112098/101117424/101121444/101112323/101107969/101115020/101123633/101116782/101111116/114116626/101116876/105607024/101117853/101107980/101109912/101109772/114116076/101117408	14	101111668/101123427/100307041/101102336/101102090/101109634/101123664/101108877/101121415/443510/114113806/101116794/101111822/443498
BP	GO:0043087	regulation of GTPase activity	6/2230	12/5328	0.384823	0.838911	101117432/101119216/101115088/101108362/101108447/101105506	NF1/RASA1/TSC2/RASA2/IQGAP3/IQGAP2	6	4	101117432/101119216/101108362/101108447	2	101115088/101105506
BP	GO:0055086	nucleobase-containing small molecule metabolic process	48/2230	110/5328	0.386033	0.838911	101107683/101103082/101106318/101111455/101110000/101110313/443085/101109849/443164/494439/101111670/100217408/101113505/101112413/101102655/101117519/443165/101118093/101123491/101102072/101112667/105603365/101121421/101111413/101115347/443440/101120423/101105422/101119139/101109923/780515/780506/101105631/100216440/101121951/443086/101105711/101107953/101118119/101103923/101118046/101113030/101…	ATP6V1B1/LOC101103082/ATP5F1B/ATP5ME/GUCY1A1/RPIA/ALDOA/NME4/PFKL/ATP6V1B2/LOC101111670/ATP5PD/NAPRT/GPI/COASY/DCAKD/GUCY1B1/RRM2/ATP5MG/LOC101102072/ADCY7/LOC105603365/DHFR/ATP5F1A/PRPS1/ALDOB/CNP/ALDOC/ADCY4/NDUFC2/PKLR/NAMPT/CTPS2/PGK1/NT5C/ENO3/PMM2/UPP1/ENO1/PANK3/ASPDH/ATP5PF/PMM1/LOC101109657/ATP5F1C/QPRT/LOC105601873/NME3	48	8	101110000/443165/101118093/101112667/101121421/101119139/780506/101103923	40	101107683/101103082/101106318/101111455/101110313/443085/101109849/443164/494439/101111670/100217408/101113505/101112413/101102655/101117519/101123491/101102072/105603365/101111413/101115347/443440/101120423/101105422/101109923/780515/101105631/100216440/101121951/443086/101105711/101107953/101118119/101118046/101113030/101103393/101109657/101115299/101102696/105601873/114110642
BP	GO:0006950	response to stress	55/2230	127/5328	0.401621	0.858005	114113845/101120204/101120214/novel.1867/101108496/novel.1880/101107944/105601867/443404/101106897/101113866/101102510/101114806/101109980/100820742/101112125/100307041/101111703/101109360/101102336/101113646/101102090/101118051/101119174/101120100/101106279/101108753/101107426/novel.1866/101120377/101111691/101122527/101112956/101123503/101123664/101116239/101123280/101119030/101120967/101123343…	PAXX/LOC101120204/NSMCE1/-/GTF2H5/-/MSH2/LOC105601867/IL1A/MGMT/LIG3/SESN3/MRE11/BRCA2/GPX1/XRCC6/F2/HSP90B1/POLK/FGB/NTHL1/FGA/LOC101118051/POLI/AP5S1/XRCC1/PCLAF/MSH6/-/MPG/PMS1/PIF1/PXDN/FANCD2/FGG/LIG4/GEN1/AHSA2P/MSH4/TRAP1/RHNO1/DUOX2/LOC114113806/CARTPT/EXO1/RAD1/RAD52/DUOX1/PTGS2/SLX4/NINJ2/MLH1/FAAP100/GTF2H4/IL17C	55	27	101107944/443404/101102510/101114806/101109980/101111703/101109360/101118051/101119174/101108753/101107426/101111691/101122527/101112956/101123503/101116239/101123280/101119030/101120967/101118432/100462743/101109912/101120258/101112421/101111972/443460/101107039	28	114113845/101120204/101120214/novel.1867/101108496/novel.1880/105601867/101106897/101113866/100820742/101112125/100307041/101102336/101113646/101102090/101120100/101106279/novel.1866/101120377/101123664/101123343/114113806/101120739/101123086/101120483/101108344/101109108/101102343
BP	GO:0009966	regulation of signal transduction	41/2230	94/5328	0.401656	0.858005	101103082/101119502/100216436/114108820/101105172/101104377/101116817/101121007/101103244/101113454/101117190/101112323/105601865/101115645/101105817/101105233/101118865/101120113/101123633/101110030/101109114/101120630/101120620/101103192/101104265/114116626/101116876/101113294/101119743/101104295/101115088/101102732/101109912/101105381/101104385/101114961/101102247/101120842/101116827/101109592…	LOC101103082/LAMTOR1/CYTH2/LOC114108820/RAMP2/RAP1GAP/FGD6/ARHGEF37/LOC101103244/NGEF/ARHGEF12/SPRED1/LOC105601865/PLEKHG2/ARHGEF5/FGD4/SOS1/RALGAPA1/DKK2/ARHGEF9/AKT1S1/LOC101120630/ITSN1/FGD2/ARHGEF1/SPRY2/DKK1/ECT2/ARHGEF16/ARHGEF10/TSC2/SOS2/CARTPT/CYTH3/GARNL3/ARHGEF40/ARFGEF1/PTK2/PSD2/ALS2/SPRED2	41	27	114108820/101116817/101103244/101117190/101112323/101115645/101105233/101118865/101120113/101123633/101110030/101120630/101120620/114116626/101116876/101113294/101104295/101102732/101109912/101105381/101104385/101114961/101102247/101120842/101116827/101109592/101117408	14	101103082/101119502/100216436/101105172/101104377/101121007/101113454/105601865/101105817/101109114/101103192/101104265/101119743/101115088
BP	GO:0010646	regulation of cell communication	41/2230	94/5328	0.401656	0.858005	101103082/101119502/100216436/114108820/101105172/101104377/101116817/101121007/101103244/101113454/101117190/101112323/105601865/101115645/101105817/101105233/101118865/101120113/101123633/101110030/101109114/101120630/101120620/101103192/101104265/114116626/101116876/101113294/101119743/101104295/101115088/101102732/101109912/101105381/101104385/101114961/101102247/101120842/101116827/101109592…	LOC101103082/LAMTOR1/CYTH2/LOC114108820/RAMP2/RAP1GAP/FGD6/ARHGEF37/LOC101103244/NGEF/ARHGEF12/SPRED1/LOC105601865/PLEKHG2/ARHGEF5/FGD4/SOS1/RALGAPA1/DKK2/ARHGEF9/AKT1S1/LOC101120630/ITSN1/FGD2/ARHGEF1/SPRY2/DKK1/ECT2/ARHGEF16/ARHGEF10/TSC2/SOS2/CARTPT/CYTH3/GARNL3/ARHGEF40/ARFGEF1/PTK2/PSD2/ALS2/SPRED2	41	27	114108820/101116817/101103244/101117190/101112323/101115645/101105233/101118865/101120113/101123633/101110030/101120630/101120620/114116626/101116876/101113294/101104295/101102732/101109912/101105381/101104385/101114961/101102247/101120842/101116827/101109592/101117408	14	101103082/101119502/100216436/101105172/101104377/101121007/101113454/105601865/101105817/101109114/101103192/101104265/101119743/101115088
BP	GO:0023051	regulation of signaling	41/2230	94/5328	0.401656	0.858005	101103082/101119502/100216436/114108820/101105172/101104377/101116817/101121007/101103244/101113454/101117190/101112323/105601865/101115645/101105817/101105233/101118865/101120113/101123633/101110030/101109114/101120630/101120620/101103192/101104265/114116626/101116876/101113294/101119743/101104295/101115088/101102732/101109912/101105381/101104385/101114961/101102247/101120842/101116827/101109592…	LOC101103082/LAMTOR1/CYTH2/LOC114108820/RAMP2/RAP1GAP/FGD6/ARHGEF37/LOC101103244/NGEF/ARHGEF12/SPRED1/LOC105601865/PLEKHG2/ARHGEF5/FGD4/SOS1/RALGAPA1/DKK2/ARHGEF9/AKT1S1/LOC101120630/ITSN1/FGD2/ARHGEF1/SPRY2/DKK1/ECT2/ARHGEF16/ARHGEF10/TSC2/SOS2/CARTPT/CYTH3/GARNL3/ARHGEF40/ARFGEF1/PTK2/PSD2/ALS2/SPRED2	41	27	114108820/101116817/101103244/101117190/101112323/101115645/101105233/101118865/101120113/101123633/101110030/101120630/101120620/114116626/101116876/101113294/101104295/101102732/101109912/101105381/101104385/101114961/101102247/101120842/101116827/101109592/101117408	14	101103082/101119502/100216436/101105172/101104377/101121007/101113454/105601865/101105817/101109114/101103192/101104265/101119743/101115088
BP	GO:0016311	dephosphorylation	29/2230	66/5328	0.410571	0.866458	101112817/101117510/101106233/101121760/101101909/101115745/101112145/101118505/101121162/101121292/101107037/101110906/101119351/101102917/101107632/101103717/101108643/101121131/101107242/101121266/101106025/101118488/101109415/101111299/101122558/101107640/101115709/101116547/114110349	PTPRS/PIP4P1/PTPDC1/PTPRB/PTPRA/DUSP23/DUSP14/PTPRD/PTPRR/PTPRJ/LOC101107037/CDC14B/PTEN/PTPRC/DUSP1/PTPRZ1/PTPN6/PTPN5/DUSP12/PTPN13/DUSP10/SSH3/DUPD1/SSH2/PTPN23/PTPRG/STYX/PTPN18/LOC114110349	29	16	101112817/101106233/101121760/101118505/101121162/101121292/101110906/101119351/101102917/101107632/101103717/101121266/101106025/101111299/101107640/101115709	13	101117510/101101909/101115745/101112145/101107037/101108643/101121131/101107242/101118488/101109415/101122558/101116547/114110349
BP	GO:0006310	DNA recombination	5/2230	10/5328	0.413973	0.866458	101113866/101109980/101120100/101116239/101120739	LIG3/BRCA2/AP5S1/LIG4/RAD52	5	2	101109980/101116239	3	101113866/101120100/101120739
BP	GO:0032268	regulation of cellular protein metabolic process	5/2230	10/5328	0.413973	0.866458	101119502/101121971/100307039/101109912/101112796	LAMTOR1/DIABLO/EIF5A/CARTPT/CNPPD1	5	1	101109912	4	101119502/101121971/100307039/101112796
BP	GO:0050793	regulation of developmental process	5/2230	10/5328	0.413973	0.866458	101113869/101117424/101121444/101107969/101114239	VASH2/LAMA2/LAMA5/LAMA4/AKAP2	5	5	101113869/101117424/101121444/101107969/101114239	0
BP	GO:0044085	cellular component biogenesis	70/2230	163/5328	0.416896	0.866458	101119803/100036764/101118761/101104240/101113111/114116593/101112012/101102180/101117097/101116522/101123526/105601868/443421/101120809/101118201/101104558/101112692/101110986/101105143/101103980/101119047/101106463/101111895/493887/101104585/100037671/101103824/101102336/101102090/101106701/100037693/101118873/101106288/101120440/101107793/101102499/100302338/445468/101118615/101115919/10110635…	PSMG4/RPLP0/LOC101118761/TMOD2/LOC101113111/LOC114116593/KCNA2/PES1/FBL/KCTD14/RRP1/ARPC4/TP53/UTP14A/MRPL10/CENPI/YBEY/LOC101110986/MRTO4/TMOD3/GAR1/HSCB/ATPAF2/PRNP/LUC7L3/ARPC5L/FTSJ3/FGB/FGA/ARPC5/TRPM7/NAP1L5/LOC101106288/CENPH/TBCA/KCTD12/EIF6/CAV1/HAUS2/KCND3/POP4/FGG/HAUS5/NSG1/CALY/TUBGCP6/KCTD13/KCNG3/CAPZA2/ITGB3BP/TBL3/TUBGCP2/NAP1L3/KCNC2/TRPM6/TUBGCP5/FXN/PRND/KCTD7/NAF1/CAPZA1/BOP1…	70	31	101104240/101112012/101104558/101110986/101103980/493887/101104585/100037693/101118873/101106288/101120440/101102499/445468/101118615/101115919/101116420/101103398/101118913/101115451/101115443/101109168/101108702/114111225/101122852/101103700/443194/101110559/101117461/101120842/101111067/101111427	39	101119803/100036764/101118761/101113111/114116593/101102180/101117097/101116522/101123526/105601868/443421/101120809/101118201/101112692/101105143/101119047/101106463/101111895/100037671/101103824/101102336/101102090/101106701/101107793/100302338/101106353/101123664/101118408/101112621/101113640/101114337/101107413/101107601/101109624/101113684/101123398/101112265/101119748/101111401
BP	GO:0006366	transcription by RNA polymerase II	17/2230	38/5328	0.418929	0.866458	101106073/101120963/101115394/101102586/101107616/101101983/101102404/101103952/101102102/114108790/101107557/101119558/114110262/101104487/114114077/101107155/114115690	GTF2F1/TAF11/PAF1/MAML2/MED13/ELL2/MED1/MED18/TAF13/LOC114108790/MED20/MAML1/LOC114110262/TAF7/LOC114114077/MED8/LOC114115690	17	8	101102586/101107616/101101983/101102404/101102102/114108790/101119558/101104487	9	101106073/101120963/101115394/101103952/101107557/114110262/114114077/101107155/114115690
BP	GO:0006357	regulation of transcription by RNA polymerase II	11/2230	24/5328	0.421147	0.866458	101106073/101102586/101107616/101102404/101103952/114108790/101107557/101119558/114114077/101107155/114115690	GTF2F1/MAML2/MED13/MED1/MED18/LOC114108790/MED20/MAML1/LOC114114077/MED8/LOC114115690	11	5	101102586/101107616/101102404/114108790/101119558	6	101106073/101103952/101107557/114114077/101107155/114115690
BP	GO:0032940	secretion by cell	11/2230	24/5328	0.421147	0.866458	100145868/101106022/101102061/101107440/101112248/101105854/101105251/101122728/105605780/101122397/114109003	ERP29/EXOC7/STXBP2/EXOC4/EXOC3L1/VPS33B/SCFD2/EXOC3L4/LOC105605780/STXBP3/LOC114109003	11	2	105605780/101122397	9	100145868/101106022/101102061/101107440/101112248/101105854/101105251/101122728/114109003
BP	GO:0046903	secretion	11/2230	24/5328	0.421147	0.866458	100145868/101106022/101102061/101107440/101112248/101105854/101105251/101122728/105605780/101122397/114109003	ERP29/EXOC7/STXBP2/EXOC4/EXOC3L1/VPS33B/SCFD2/EXOC3L4/LOC105605780/STXBP3/LOC114109003	11	2	105605780/101122397	9	100145868/101106022/101102061/101107440/101112248/101105854/101105251/101122728/114109003
BP	GO:0006470	protein dephosphorylation	28/2230	64/5328	0.425377	0.871588	101112817/101106233/101121760/101101909/101115745/101112145/101118505/101121162/101121292/101107037/101110906/101119351/101102917/101107632/101103717/101108643/101121131/101107242/101121266/101106025/101118488/101109415/101111299/101122558/101107640/101115709/101116547/114110349	PTPRS/PTPDC1/PTPRB/PTPRA/DUSP23/DUSP14/PTPRD/PTPRR/PTPRJ/LOC101107037/CDC14B/PTEN/PTPRC/DUSP1/PTPRZ1/PTPN6/PTPN5/DUSP12/PTPN13/DUSP10/SSH3/DUPD1/SSH2/PTPN23/PTPRG/STYX/PTPN18/LOC114110349	28	16	101112817/101106233/101121760/101118505/101121162/101121292/101110906/101119351/101102917/101107632/101103717/101121266/101106025/101111299/101107640/101115709	12	101101909/101115745/101112145/101107037/101108643/101121131/101107242/101118488/101109415/101122558/101116547/114110349
BP	GO:0000226	microtubule cytoskeleton organization	10/2230	22/5328	0.44525	0.903609	101122133/101117736/101118615/101114664/101112232/101116420/101115451/101110519/101113640/101103700	CEP126/MAP7D3/HAUS2/FOPNL/MAP7/HAUS5/TUBGCP6/TMEM67/TUBGCP2/TUBGCP5	10	8	101122133/101117736/101118615/101114664/101116420/101115451/101110519/101103700	2	101112232/101113640
BP	GO:1902531	regulation of intracellular signal transduction	32/2230	74/5328	0.447768	0.903609	101119502/100216436/114108820/101104377/101116817/101121007/101103244/101113454/101117190/101115645/101105817/101105233/101118865/101120113/101110030/101109114/101120630/101120620/101103192/101104265/101113294/101119743/101104295/101115088/101102732/101109912/101105381/101104385/101114961/101102247/101116827/101109592	LAMTOR1/CYTH2/LOC114108820/RAP1GAP/FGD6/ARHGEF37/LOC101103244/NGEF/ARHGEF12/PLEKHG2/ARHGEF5/FGD4/SOS1/RALGAPA1/ARHGEF9/AKT1S1/LOC101120630/ITSN1/FGD2/ARHGEF1/ECT2/ARHGEF16/ARHGEF10/TSC2/SOS2/CARTPT/CYTH3/GARNL3/ARHGEF40/ARFGEF1/PSD2/ALS2	32	21	114108820/101116817/101103244/101117190/101115645/101105233/101118865/101120113/101110030/101120630/101120620/101113294/101104295/101102732/101109912/101105381/101104385/101114961/101102247/101116827/101109592	11	101119502/100216436/101104377/101121007/101113454/101105817/101109114/101103192/101104265/101119743/101115088
BP	GO:0006508	proteolysis	151/2230	357/5328	0.45125	0.903609	780510/101110950/101117088/101117054/101123468/101103840/101117468/101110861/101102413/780470/101105864/101114258/101110441/101110797/101108299/101116408/101115001/101109965/101105898/101111218/101102235/101113615/101119684/101108875/101105076/101116878/105605898/101120589/101121971/101105973/101121054/101123643/101116412/101119364/101103438/100307041/101116188/101110188/101115072/101119080/10110…	CTSV/PSMB6/LOC101117088/DNPEP/PSMB5/ADAMTS6/PRSS27/LONP2/LOC101102413/CTSB/LOC101105864/CELA1/SPG7/SPCS1/ANAPC2/PSMB1/ADAM9/LONP1/ESPL1/ADAM33/ADAMTS19/CTSA/ST14/AFG3L2/ADAMTS10/USP25/DPP7/PSMB3/DIABLO/PRSS53/LOC101121054/SENP3/MIPEP/USP54/APH1A/F2/PSMB4/PSMB2/CFB/ADAMTS9/ADAMTS16/CPN1/USP39/LONRF3/HPN/ADAMTS3/USP34/USP32/CTSF/PSMB9/DPP8/USP1/PRSS36/SPCS2/USP46/SENP5/AGTPBP1/F12/USP33/F10/LOC1011…	151	70	101103840/101115001/101105898/101111218/101102235/101105076/101116878/101105973/101119080/101107994/101104461/101102903/101120484/101109460/101119728/101107236/101114871/101101942/101115757/101122479/101118793/101118642/101106915/101122714/105604204/101103161/101116410/101106492/101118237/101103468/101116733/114115673/101109404/100381249/101122230/101110286/101111116/114114762/101115444/114112555…	81	780510/101110950/101117088/101117054/101123468/101117468/101110861/101102413/780470/101105864/101114258/101110441/101110797/101108299/101116408/101109965/101113615/101119684/101108875/105605898/101120589/101121971/101121054/101123643/101116412/101119364/101103438/100307041/101116188/101110188/101115072/101120287/101103797/101117692/780471/101115834/101106230/101107383/101106770/101118624/10110362…
BP	GO:0009057	macromolecule catabolic process	29/2230	67/5328	0.452063	0.903609	101110950/101117088/101123468/101111768/101108299/101116408/101120589/101116188/101110188/101105833/101115834/101122714/100135690/101112931/101121123/101119145/114115673/100174905/100381249/101110286/101116929/101111116/114112555/101109127/101103360/101119567/101121959/101122669/101119301	PSMB6/LOC101117088/PSMB5/SMG1/ANAPC2/PSMB1/PSMB3/PSMB4/PSMB2/PSMD3/PSMB9/CUL2/PSMB7/CUL7/UFD1/CUL4A/LOC114115673/PSMB8/PSMA3/ATE1/PSMB10/SIAH1/LOC114112555/UBR2/PGLYRP4/UBR1/PSMA7/CUL3/PGLYRP2	29	12	101111768/101122714/114115673/100381249/101110286/101111116/114112555/101109127/101103360/101119567/101122669/101119301	17	101110950/101117088/101123468/101108299/101116408/101120589/101116188/101110188/101105833/101115834/100135690/101112931/101121123/101119145/100174905/101116929/101121959
BP	GO:1901135	carbohydrate derivative metabolic process	63/2230	148/5328	0.460911	0.903609	101107683/101106318/101104544/101111455/101107373/101108745/101110000/101110313/101108959/443085/101111133/101109849/443164/101118106/494439/100217408/101106911/101112413/101109489/101102655/101117519/101108761/443165/101120808/101123491/101102072/101121471/101112667/105603365/101102099/101114796/101111413/443440/101102455/101117403/101105422/101110108/101119139/101109863/101109923/780515/1011041…	ATP6V1B1/ATP5F1B/B3GALNT1/ATP5ME/PIGC/LOC101108745/GUCY1A1/RPIA/ITIH4/ALDOA/STT3B/NME4/PFKL/GALC/ATP6V1B2/ATP5PD/UGGT1/GPI/ITIH1/COASY/DCAKD/UGGT2/GUCY1B1/PGAP1/ATP5MG/LOC101102072/ST6GALNAC3/ADCY7/LOC105603365/POMGNT1/ITIH2/ATP5F1A/ALDOB/PIGA/B3GNT2/ALDOC/ST8SIA5/ADCY4/PIGV/NDUFC2/PKLR/GAL3ST3/PGK1/NT5C/GLCE/PGLYRP4/ENO3/PMM2/UPP1/ENO1/PANK3/ATP5PF/CHIA/PMM1/LOC101109657/ATP5F1C/LOC105601873/PIG…	63	19	101104544/101110000/101111133/101106911/101108761/443165/101120808/101121471/101112667/101102455/101117403/101110108/101119139/101104193/101106592/101103360/101103923/101119301/101112314	44	101107683/101106318/101111455/101107373/101108745/101110313/101108959/443085/101109849/443164/101118106/494439/100217408/101112413/101109489/101102655/101117519/101123491/101102072/105603365/101102099/101114796/101111413/443440/101105422/101109863/101109923/780515/100216440/101121951/443086/101105711/101107953/101118119/101113030/100049063/101103393/101109657/101115299/105601873/101118548/1011130…
BP	GO:0006650	glycerophospholipid metabolic process	9/2230	20/5328	0.471762	0.903609	101107373/101117510/101120727/101107006/101120808/101102455/101109863/101110908/101118548	PIGC/PIP4P1/PIKFYVE/PTDSS2/PGAP1/PIGA/PIGV/INPP1/PIGU	9	3	101120727/101120808/101102455	6	101107373/101117510/101107006/101109863/101110908/101118548
BP	GO:0006790	sulfur compound metabolic process	9/2230	20/5328	0.471762	0.903609	101102912/101119979/101107762/101114544/101114822/105603000/101113872/101107413/101123398	GGT6/TPK1/MAT1A/GSS/GCLC/LOC105603000/GGT7/FXN/CIAPIN1	9	2	101114822/101113872	7	101102912/101119979/101107762/101114544/105603000/101107413/101123398
BP	GO:0046486	glycerolipid metabolic process	9/2230	20/5328	0.471762	0.903609	101107373/101117510/101120727/101107006/101120808/101102455/101109863/101110908/101118548	PIGC/PIP4P1/PIKFYVE/PTDSS2/PGAP1/PIGA/PIGV/INPP1/PIGU	9	3	101120727/101120808/101102455	6	101107373/101117510/101107006/101109863/101110908/101118548
BP	GO:0014070	response to organic cyclic compound	17/2230	39/5328	0.473586	0.903609	101119104/101110798/443412/101117625/443445/101102986/100286739/101103536/101111571/443042/101113222/101114500/101116762/101101902/101102323/443444/101122663	RORC/RXRB/NR3C1/PPARD/THRB/RORA/NR2F2/NR1D2/NR1H2/AR/NR4A1/NR0B2/NR1H3/P2RX1/ESRRG/PGR/RARB	17	11	443412/443445/101102986/100286739/101103536/443042/101113222/101101902/101102323/443444/101122663	6	101119104/101110798/101117625/101111571/101114500/101116762
BP	GO:0048518	positive regulation of biological process	22/2230	51/5328	0.479433	0.903609	101103082/101119502/101106073/101121971/101102586/105601868/101108441/100037671/101106701/101117837/101102917/443207/101110026/101115451/105607024/100307039/101113640/101109912/101111125/101103700/114108790/101119558	LOC101103082/LAMTOR1/GTF2F1/DIABLO/MAML2/ARPC4/BNIP3/ARPC5L/ARPC5/BID/PTPRC/HNF1A/BNIP3L/TUBGCP6/CHURC1/EIF5A/TUBGCP2/CARTPT/GPBP1/TUBGCP5/LOC114108790/MAML1	22	9	101102586/101102917/101115451/105607024/101109912/101111125/101103700/114108790/101119558	13	101103082/101119502/101106073/101121971/105601868/101108441/100037671/101106701/101117837/443207/101110026/100307039/101113640
BP	GO:0006904	vesicle docking involved in exocytosis	6/2230	13/5328	0.480605	0.903609	101102061/101107440/101105854/101105251/101122397/114109003	STXBP2/EXOC4/VPS33B/SCFD2/STXBP3/LOC114109003	6	1	101122397	5	101102061/101107440/101105854/101105251/114109003
BP	GO:0010638	positive regulation of organelle organization	6/2230	13/5328	0.480605	0.903609	105601868/100037671/101106701/101115451/101113640/101103700	ARPC4/ARPC5L/ARPC5/TUBGCP6/TUBGCP2/TUBGCP5	6	2	101115451/101103700	4	105601868/100037671/101106701/101113640
BP	GO:0015698	inorganic anion transport	6/2230	13/5328	0.480605	0.903609	101103039/101106154/101119854/101113767/105603547/101111082	CLCN5/MFSD5/SLC26A8/SLC26A7/SLC26A6/CLCNKA	6	2	101113767/105603547	4	101103039/101106154/101119854/101111082
BP	GO:0022406	membrane docking	6/2230	13/5328	0.480605	0.903609	101102061/101107440/101105854/101105251/101122397/114109003	STXBP2/EXOC4/VPS33B/SCFD2/STXBP3/LOC114109003	6	1	101122397	5	101102061/101107440/101105854/101105251/114109003
BP	GO:0031334	positive regulation of protein complex assembly	6/2230	13/5328	0.480605	0.903609	105601868/100037671/101106701/101115451/101113640/101103700	ARPC4/ARPC5L/ARPC5/TUBGCP6/TUBGCP2/TUBGCP5	6	2	101115451/101103700	4	105601868/100037671/101106701/101113640
BP	GO:0032273	positive regulation of protein polymerization	6/2230	13/5328	0.480605	0.903609	105601868/100037671/101106701/101115451/101113640/101103700	ARPC4/ARPC5L/ARPC5/TUBGCP6/TUBGCP2/TUBGCP5	6	2	101115451/101103700	4	105601868/100037671/101106701/101113640
BP	GO:0044089	positive regulation of cellular component biogenesis	6/2230	13/5328	0.480605	0.903609	105601868/100037671/101106701/101115451/101113640/101103700	ARPC4/ARPC5L/ARPC5/TUBGCP6/TUBGCP2/TUBGCP5	6	2	101115451/101103700	4	105601868/100037671/101106701/101113640
BP	GO:0048278	vesicle docking	6/2230	13/5328	0.480605	0.903609	101102061/101107440/101105854/101105251/101122397/114109003	STXBP2/EXOC4/VPS33B/SCFD2/STXBP3/LOC114109003	6	1	101122397	5	101102061/101107440/101105854/101105251/114109003
BP	GO:0051495	positive regulation of cytoskeleton organization	6/2230	13/5328	0.480605	0.903609	105601868/100037671/101106701/101115451/101113640/101103700	ARPC4/ARPC5L/ARPC5/TUBGCP6/TUBGCP2/TUBGCP5	6	2	101115451/101103700	4	105601868/100037671/101106701/101113640
BP	GO:0140029	exocytic process	6/2230	13/5328	0.480605	0.903609	101102061/101107440/101105854/101105251/101122397/114109003	STXBP2/EXOC4/VPS33B/SCFD2/STXBP3/LOC114109003	6	1	101122397	5	101102061/101107440/101105854/101105251/114109003
BP	GO:0140056	organelle localization by membrane tethering	6/2230	13/5328	0.480605	0.903609	101102061/101107440/101105854/101105251/101122397/114109003	STXBP2/EXOC4/VPS33B/SCFD2/STXBP3/LOC114109003	6	1	101122397	5	101102061/101107440/101105854/101105251/114109003
BP	GO:1902905	positive regulation of supramolecular fiber organization	6/2230	13/5328	0.480605	0.903609	105601868/100037671/101106701/101115451/101113640/101103700	ARPC4/ARPC5L/ARPC5/TUBGCP6/TUBGCP2/TUBGCP5	6	2	101115451/101103700	4	105601868/100037671/101106701/101113640
BP	GO:0008654	phospholipid biosynthetic process	8/2230	18/5328	0.501142	0.935216	101107373/101107006/101102455/101109863/101116926/101109704/101112775/101118548	PIGC/PTDSS2/PIGA/PIGV/CRLS1/ISYNA1/CEPT1/PIGU	8	3	101102455/101116926/101109704	5	101107373/101107006/101109863/101112775/101118548
BP	GO:0051336	regulation of hydrolase activity	8/2230	18/5328	0.501142	0.935216	101117432/101110916/101121971/101119216/101115088/101108362/101108447/101105506	NF1/ATP5IF1/DIABLO/RASA1/TSC2/RASA2/IQGAP3/IQGAP2	8	4	101117432/101119216/101108362/101108447	4	101110916/101121971/101115088/101105506
BP	GO:0044257	cellular protein catabolic process	23/2230	54/5328	0.508227	0.93595	101110950/101117088/101123468/101108299/101116408/101120589/101116188/101110188/101115834/101122714/100135690/101112931/101121123/101119145/114115673/100174905/100381249/101110286/101116929/101111116/114112555/101121959/101122669	PSMB6/LOC101117088/PSMB5/ANAPC2/PSMB1/PSMB3/PSMB4/PSMB2/PSMB9/CUL2/PSMB7/CUL7/UFD1/CUL4A/LOC114115673/PSMB8/PSMA3/ATE1/PSMB10/SIAH1/LOC114112555/PSMA7/CUL3	23	7	101122714/114115673/100381249/101110286/101111116/114112555/101122669	16	101110950/101117088/101123468/101108299/101116408/101120589/101116188/101110188/101115834/100135690/101112931/101121123/101119145/100174905/101116929/101121959
BP	GO:0051603	proteolysis involved in cellular protein catabolic process	23/2230	54/5328	0.508227	0.93595	101110950/101117088/101123468/101108299/101116408/101120589/101116188/101110188/101115834/101122714/100135690/101112931/101121123/101119145/114115673/100174905/100381249/101110286/101116929/101111116/114112555/101121959/101122669	PSMB6/LOC101117088/PSMB5/ANAPC2/PSMB1/PSMB3/PSMB4/PSMB2/PSMB9/CUL2/PSMB7/CUL7/UFD1/CUL4A/LOC114115673/PSMB8/PSMA3/ATE1/PSMB10/SIAH1/LOC114112555/PSMA7/CUL3	23	7	101122714/114115673/100381249/101110286/101111116/114112555/101122669	16	101110950/101117088/101123468/101108299/101116408/101120589/101116188/101110188/101115834/100135690/101112931/101121123/101119145/100174905/101116929/101121959
BP	GO:0006887	exocytosis	10/2230	23/5328	0.516663	0.93595	101106022/101102061/101107440/101112248/101105854/101105251/101122728/105605780/101122397/114109003	EXOC7/STXBP2/EXOC4/EXOC3L1/VPS33B/SCFD2/EXOC3L4/LOC105605780/STXBP3/LOC114109003	10	2	105605780/101122397	8	101106022/101102061/101107440/101112248/101105854/101105251/101122728/114109003
BP	GO:0048193	Golgi vesicle transport	10/2230	23/5328	0.516663	0.93595	101108596/101120199/101119874/101105262/101118786/101122615/101120579/101105101/101122632/101107444	TRAPPC2L/TMEM115/SEC24C/TRAPPC1/SEC24A/SEC23B/SEC24B/TRAPPC4/SEC23A/USO1	10	4	101118786/101120579/101122632/101107444	6	101108596/101120199/101119874/101105262/101122615/101105101
BP	GO:0009187	cyclic nucleotide metabolic process	5/2230	11/5328	0.518315	0.93595	101110000/443165/101112667/101120423/101119139	GUCY1A1/GUCY1B1/ADCY7/CNP/ADCY4	5	4	101110000/443165/101112667/101119139	1	101120423
BP	GO:0019220	regulation of phosphate metabolic process	5/2230	11/5328	0.518315	0.93595	101119502/101102599/114115693/101109912/101112796	LAMTOR1/PPP1R14B/LOC114115693/CARTPT/CNPPD1	5	1	101109912	4	101119502/101102599/114115693/101112796
BP	GO:0051174	regulation of phosphorus metabolic process	5/2230	11/5328	0.518315	0.93595	101119502/101102599/114115693/101109912/101112796	LAMTOR1/PPP1R14B/LOC114115693/CARTPT/CNPPD1	5	1	101109912	4	101119502/101102599/114115693/101112796
BP	GO:0051239	regulation of multicellular organismal process	5/2230	11/5328	0.518315	0.93595	101113869/101117424/101121444/101107969/443498	VASH2/LAMA2/LAMA5/LAMA4/EDN1	5	4	101113869/101117424/101121444/101107969	1	443498
BP	GO:0061024	membrane organization	5/2230	11/5328	0.518315	0.93595	101109140/101105503/445468/101109233/101107444	MIGA1/OXA1L/CAV1/MFN1/USO1	5	4	101109140/445468/101109233/101107444	1	101105503
BP	GO:0006260	DNA replication	17/2230	40/5328	0.527486	0.949096	100913158/101105645/101116171/101108399/101123044/101109663/101109450/101103786/101123472/101123414/101116176/101123086/101116498/101106146/101121088/101110117/101105420	NFIB/PRIM1/RRM1/RFC3/POLE2/POLQ/RFC1/MCM6/MCM9/POLG/POLE/SLX4/MCM8/ORC2/ORC5/PRIMPOL/MCM4	17	14	100913158/101105645/101116171/101108399/101123044/101109663/101109450/101103786/101116176/101116498/101106146/101121088/101110117/101105420	3	101123472/101123414/101123086
BP	GO:0006664	glycolipid metabolic process	7/2230	16/5328	0.533991	0.95058	101107373/101118106/101120808/101102455/101109863/101104193/101118548	PIGC/GALC/PGAP1/PIGA/PIGV/GAL3ST3/PIGU	7	3	101120808/101102455/101104193	4	101107373/101118106/101109863/101118548
BP	GO:0072528	pyrimidine-containing compound biosynthetic process	7/2230	16/5328	0.533991	0.95058	101103082/101109849/101119979/101102072/101105631/105601873/114110642	LOC101103082/NME4/TPK1/LOC101102072/CTPS2/LOC105601873/NME3	7	0		7	101103082/101109849/101119979/101102072/101105631/105601873/114110642
BP	GO:1903509	liposaccharide metabolic process	7/2230	16/5328	0.533991	0.95058	101107373/101118106/101120808/101102455/101109863/101104193/101118548	PIGC/GALC/PGAP1/PIGA/PIGV/GAL3ST3/PIGU	7	3	101120808/101102455/101104193	4	101107373/101118106/101109863/101118548
BP	GO:0006629	lipid metabolic process	53/2230	127/5328	0.545586	0.958474	443185/101115143/100192316/101117659/101107373/101117510/101120727/101102372/101103585/101105703/101114996/101102423/101118106/101105716/101113661/101122862/100135695/101107006/101111472/101120808/100125622/101102657/101122126/101121460/101113026/101102455/101102716/100169699/101106864/101122299/443186/101109863/101116926/101110908/101103993/101104193/101119561/101117379/101116150/101116403/10110…	SCD/GPCPD1/HADHA/PNPLA3/PIGC/PIP4P1/PIKFYVE/PLCL1/PLCB1/PLCE1/GDPD3/PLCXD3/GALC/HSD3B7/PAFAH2/HADH/PSAP/PTDSS2/PLA2G4A/PGAP1/GNLY/FADS6/PLCG2/ACOX2/PMVK/PIGA/PNPLA7/LIPE/PLCB4/MLYCD/ACACA/PIGV/CRLS1/INPP1/GDPD1/GAL3ST3/PLA2G12A/GBA/PLA2G4D/PLA2G4F/PNPLA8/PLA2G12B/ISYNA1/CEPT1/FADS3/ACER1/CRYL1/PIGU/PLCXD1/PLCD1/HMGCS2/PLCB3/FADS1	53	25	443185/101115143/101117659/101120727/101102372/101103585/101105703/101102423/101111472/101120808/101122126/101102455/100169699/101106864/443186/101116926/101103993/101104193/101119561/101116150/101116403/101106930/101109704/101110466/101109049	28	100192316/101107373/101117510/101114996/101118106/101105716/101113661/101122862/100135695/101107006/100125622/101102657/101121460/101113026/101102716/101122299/101109863/101110908/101117379/101115852/101112775/101106585/101118708/101118548/101116550/101110367/101111590/101116105
BP	GO:0007266	Rho protein signal transduction	21/2230	50/5328	0.545856	0.958474	114108820/101116817/101121007/101103244/101113454/101117190/101115645/101105817/101105233/101118865/101110030/101120630/101120620/101103192/101104265/101113294/101119743/101104295/101102732/101114961/101109592	LOC114108820/FGD6/ARHGEF37/LOC101103244/NGEF/ARHGEF12/PLEKHG2/ARHGEF5/FGD4/SOS1/ARHGEF9/LOC101120630/ITSN1/FGD2/ARHGEF1/ECT2/ARHGEF16/ARHGEF10/SOS2/ARHGEF40/ALS2	21	15	114108820/101116817/101103244/101117190/101115645/101105233/101118865/101110030/101120630/101120620/101113294/101104295/101102732/101114961/101109592	6	101121007/101113454/101105817/101103192/101104265/101119743
BP	GO:0035023	regulation of Rho protein signal transduction	21/2230	50/5328	0.545856	0.958474	114108820/101116817/101121007/101103244/101113454/101117190/101115645/101105817/101105233/101118865/101110030/101120630/101120620/101103192/101104265/101113294/101119743/101104295/101102732/101114961/101109592	LOC114108820/FGD6/ARHGEF37/LOC101103244/NGEF/ARHGEF12/PLEKHG2/ARHGEF5/FGD4/SOS1/ARHGEF9/LOC101120630/ITSN1/FGD2/ARHGEF1/ECT2/ARHGEF16/ARHGEF10/SOS2/ARHGEF40/ALS2	21	15	114108820/101116817/101103244/101117190/101115645/101105233/101118865/101110030/101120630/101120620/101113294/101104295/101102732/101114961/101109592	6	101121007/101113454/101105817/101103192/101104265/101119743
BP	GO:0006643	membrane lipid metabolic process	9/2230	21/5328	0.546063	0.958474	101107373/101118106/101120808/101102455/101109863/101104193/101117379/101106585/101118548	PIGC/GALC/PGAP1/PIGA/PIGV/GAL3ST3/GBA/ACER1/PIGU	9	3	101120808/101102455/101104193	6	101107373/101118106/101109863/101117379/101106585/101118548
BP	GO:0051276	chromosome organization	30/2230	72/5328	0.558174	0.976318	101120520/101115394/101118761/101113111/101106049/101104558/101110986/101119007/101119536/101116417/101115263/101122749/100307033/101108839/101111909/101116921/101119788/101118873/101106288/101120440/101122527/101114649/101108762/101110622/101103037/101108702/114111225/101110136/101107695/101111401	ANAPC15/PAF1/LOC101118761/LOC101113111/SMC4/CENPI/LOC101110986/SMC3/SMARCA1/SUV39H2/ARID1A/SMCHD1/ASF1A/ARID1B/SMARCA5/LOC101116921/SMC2/NAP1L5/LOC101106288/CENPH/PIF1/SETD2/TOP2A/SMARCB1/TOP2B/ITGB3BP/NAP1L3/EP300/POT1/LOC101111401	30	23	101106049/101104558/101110986/101119007/101119536/101116417/101115263/101122749/100307033/101108839/101111909/101119788/101118873/101106288/101120440/101122527/101114649/101108762/101103037/101108702/114111225/101110136/101107695	7	101120520/101115394/101118761/101113111/101116921/101110622/101111401
BP	GO:0006221	pyrimidine nucleotide biosynthetic process	6/2230	14/5328	0.571122	0.98116	101103082/101109849/101102072/101105631/105601873/114110642	LOC101103082/NME4/LOC101102072/CTPS2/LOC105601873/NME3	6	0		6	101103082/101109849/101102072/101105631/105601873/114110642
BP	GO:0007169	transmembrane receptor protein tyrosine kinase signaling pathway	6/2230	14/5328	0.571122	0.98116	497272/101107288/780519/101109114/101103889/101120569	TEK/EPHA7/ERBB2/AKT1S1/ERBB3/EPHB6	6	3	497272/101107288/101120569	3	780519/101109114/101103889
BP	GO:0033013	tetrapyrrole metabolic process	6/2230	14/5328	0.571122	0.98116	101112853/101102279/101105869/100528012/101120910/497117	ALAS1/HMOX2/UROS/HMBS/HMOX1/UROD	6	0		6	101112853/101102279/101105869/100528012/101120910/497117
BP	GO:0016053	organic acid biosynthetic process	15/2230	36/5328	0.572634	0.98116	443085/443164/101114205/101112413/101115012/101121421/443440/101105422/101122299/443186/780515/100216440/443086/101121761/101118119	ALDOA/PFKL/RNPEP/GPI/ASS1/DHFR/ALDOB/ALDOC/MLYCD/ACACA/PKLR/PGK1/ENO3/LTA4H/ENO1	15	2	101121421/443186	13	443085/443164/101114205/101112413/101115012/443440/101105422/101122299/780515/100216440/443086/101121761/101118119
BP	GO:0046394	carboxylic acid biosynthetic process	15/2230	36/5328	0.572634	0.98116	443085/443164/101114205/101112413/101115012/101121421/443440/101105422/101122299/443186/780515/100216440/443086/101121761/101118119	ALDOA/PFKL/RNPEP/GPI/ASS1/DHFR/ALDOB/ALDOC/MLYCD/ACACA/PKLR/PGK1/ENO3/LTA4H/ENO1	15	2	101121421/443186	13	443085/443164/101114205/101112413/101115012/443440/101105422/101122299/780515/100216440/443086/101121761/101118119
BP	GO:0051056	regulation of small GTPase mediated signal transduction	29/2230	70/5328	0.574624	0.98116	100216436/114108820/101104377/101116817/101121007/101103244/101113454/101117190/101115645/101105817/101105233/101118865/101120113/101110030/101120630/101120620/101103192/101104265/101113294/101119743/101104295/101115088/101102732/101105381/101104385/101114961/101102247/101116827/101109592	CYTH2/LOC114108820/RAP1GAP/FGD6/ARHGEF37/LOC101103244/NGEF/ARHGEF12/PLEKHG2/ARHGEF5/FGD4/SOS1/RALGAPA1/ARHGEF9/LOC101120630/ITSN1/FGD2/ARHGEF1/ECT2/ARHGEF16/ARHGEF10/TSC2/SOS2/CYTH3/GARNL3/ARHGEF40/ARFGEF1/PSD2/ALS2	29	20	114108820/101116817/101103244/101117190/101115645/101105233/101118865/101120113/101110030/101120630/101120620/101113294/101104295/101102732/101105381/101104385/101114961/101102247/101116827/101109592	9	100216436/101104377/101121007/101113454/101105817/101103192/101104265/101119743/101115088
BP	GO:0098609	cell-cell adhesion	29/2230	70/5328	0.574624	0.98116	101109016/101116884/101118052/101112826/101123237/101113295/101118269/101123376/101104745/101106961/101103720/101115748/101108165/101102480/101106258/101109908/114110152/101116442/101103233/101115499/101102094/101122274/101123632/114114885/101107570/101123120/101105669/101105495/101118069	PCDH7/FAT1/PCDH18/PAG1/FAT4/CDH19/CDHR2/LOC101123376/LOC101104745/CDH11/LOC101103720/DSC1/PCDH10/LOC101102480/FAT2/DCHS1/LOC114110152/LOC101116442/LOC101103233/DSG1/CDHR4/LOC101122274/LOC101123632/LOC114114885/CDH23/LOC101123120/PCDH17/LOC101105495/CDH20	29	28	101109016/101116884/101118052/101112826/101123237/101113295/101123376/101104745/101106961/101103720/101115748/101108165/101102480/101106258/101109908/114110152/101116442/101103233/101115499/101102094/101122274/101123632/114114885/101107570/101123120/101105669/101105495/101118069	1	101118269
BP	GO:0046488	phosphatidylinositol metabolic process	8/2230	19/5328	0.578258	0.984019	101107373/101117510/101120727/101120808/101102455/101109863/101110908/101118548	PIGC/PIP4P1/PIKFYVE/PGAP1/PIGA/PIGV/INPP1/PIGU	8	3	101120727/101120808/101102455	5	101107373/101117510/101109863/101110908/101118548
BP	GO:0007265	Ras protein signal transduction	25/2230	61/5328	0.603471	0.991391	100216436/114108820/101116817/101121007/101103244/101113454/101117190/101115645/101105817/101105233/101118865/101110030/101120630/101120620/101103192/101104265/101113294/101119743/101104295/101102732/101105381/101114961/101102247/101116827/101109592	CYTH2/LOC114108820/FGD6/ARHGEF37/LOC101103244/NGEF/ARHGEF12/PLEKHG2/ARHGEF5/FGD4/SOS1/ARHGEF9/LOC101120630/ITSN1/FGD2/ARHGEF1/ECT2/ARHGEF16/ARHGEF10/SOS2/CYTH3/ARHGEF40/ARFGEF1/PSD2/ALS2	25	18	114108820/101116817/101103244/101117190/101115645/101105233/101118865/101110030/101120630/101120620/101113294/101104295/101102732/101105381/101114961/101102247/101116827/101109592	7	100216436/101121007/101113454/101105817/101103192/101104265/101119743
BP	GO:0046578	regulation of Ras protein signal transduction	25/2230	61/5328	0.603471	0.991391	100216436/114108820/101116817/101121007/101103244/101113454/101117190/101115645/101105817/101105233/101118865/101110030/101120630/101120620/101103192/101104265/101113294/101119743/101104295/101102732/101105381/101114961/101102247/101116827/101109592	CYTH2/LOC114108820/FGD6/ARHGEF37/LOC101103244/NGEF/ARHGEF12/PLEKHG2/ARHGEF5/FGD4/SOS1/ARHGEF9/LOC101120630/ITSN1/FGD2/ARHGEF1/ECT2/ARHGEF16/ARHGEF10/SOS2/CYTH3/ARHGEF40/ARFGEF1/PSD2/ALS2	25	18	114108820/101116817/101103244/101117190/101115645/101105233/101118865/101110030/101120630/101120620/101113294/101104295/101102732/101105381/101114961/101102247/101116827/101109592	7	100216436/101121007/101113454/101105817/101103192/101104265/101119743
BP	GO:0006505	GPI anchor metabolic process	5/2230	12/5328	0.613666	0.991391	101107373/101120808/101102455/101109863/101118548	PIGC/PGAP1/PIGA/PIGV/PIGU	5	2	101120808/101102455	3	101107373/101109863/101118548
BP	GO:0045017	glycerolipid biosynthetic process	5/2230	12/5328	0.613666	0.991391	101107373/101107006/101102455/101109863/101118548	PIGC/PTDSS2/PIGA/PIGV/PIGU	5	1	101102455	4	101107373/101107006/101109863/101118548
BP	GO:0046474	glycerophospholipid biosynthetic process	5/2230	12/5328	0.613666	0.991391	101107373/101107006/101102455/101109863/101118548	PIGC/PTDSS2/PIGA/PIGV/PIGU	5	1	101102455	4	101107373/101107006/101109863/101118548
BP	GO:0072594	establishment of protein localization to organelle	7/2230	17/5328	0.613711	0.991391	101106535/101115523/101117855/114116192/101110723/101118094/101105546	SRP68/MTX1/KPNA3/LOC114116192/SSR3/PEX13/KPNA4	7	3	101117855/101118094/101105546	4	101106535/101115523/114116192/101110723
BP	GO:0045454	cell redox homeostasis	15/2230	37/5328	0.625882	0.991391	101106281/100135700/101117153/101119660/100302358/101107402/101121885/105610456/101114416/101117116/101113033/100147797/114110487/101118669/101108359	TMX2/P4HB/LOC101117153/QSOX1/TXNDC15/GLRX3/TXNRD2/LOC105610456/GSR/TXNRD3/TMX3/GLRX/LOC114110487/DNAJC10/TXNDC11	15	4	101117153/101114416/101113033/101118669	11	101106281/100135700/101119660/100302358/101107402/101121885/105610456/101117116/100147797/114110487/101108359
BP	GO:0007156	homophilic cell adhesion via plasma membrane adhesion molecules	28/2230	69/5328	0.63031	0.991391	101109016/101116884/101118052/101123237/101113295/101118269/101123376/101104745/101106961/101103720/101115748/101108165/101102480/101106258/101109908/114110152/101116442/101103233/101115499/101102094/101122274/101123632/114114885/101107570/101123120/101105669/101105495/101118069	PCDH7/FAT1/PCDH18/FAT4/CDH19/CDHR2/LOC101123376/LOC101104745/CDH11/LOC101103720/DSC1/PCDH10/LOC101102480/FAT2/DCHS1/LOC114110152/LOC101116442/LOC101103233/DSG1/CDHR4/LOC101122274/LOC101123632/LOC114114885/CDH23/LOC101123120/PCDH17/LOC101105495/CDH20	28	27	101109016/101116884/101118052/101123237/101113295/101123376/101104745/101106961/101103720/101115748/101108165/101102480/101106258/101109908/114110152/101116442/101103233/101115499/101102094/101122274/101123632/114114885/101107570/101123120/101105669/101105495/101118069	1	101118269
BP	GO:0098742	cell-cell adhesion via plasma-membrane adhesion molecules	28/2230	69/5328	0.63031	0.991391	101109016/101116884/101118052/101123237/101113295/101118269/101123376/101104745/101106961/101103720/101115748/101108165/101102480/101106258/101109908/114110152/101116442/101103233/101115499/101102094/101122274/101123632/114114885/101107570/101123120/101105669/101105495/101118069	PCDH7/FAT1/PCDH18/FAT4/CDH19/CDHR2/LOC101123376/LOC101104745/CDH11/LOC101103720/DSC1/PCDH10/LOC101102480/FAT2/DCHS1/LOC114110152/LOC101116442/LOC101103233/DSG1/CDHR4/LOC101122274/LOC101123632/LOC114114885/CDH23/LOC101123120/PCDH17/LOC101105495/CDH20	28	27	101109016/101116884/101118052/101123237/101113295/101123376/101104745/101106961/101103720/101115748/101108165/101102480/101106258/101109908/114110152/101116442/101103233/101115499/101102094/101122274/101123632/114114885/101107570/101123120/101105669/101105495/101118069	1	101118269
BP	GO:0032271	regulation of protein polymerization	10/2230	25/5328	0.64836	0.991391	101104240/105601868/101103980/100037671/101106701/101115451/101109168/101113640/101103700/101117461	TMOD2/ARPC4/TMOD3/ARPC5L/ARPC5/TUBGCP6/CAPZA2/TUBGCP2/TUBGCP5/CAPZA1	10	6	101104240/101103980/101115451/101109168/101103700/101117461	4	105601868/100037671/101106701/101113640
BP	GO:0043254	regulation of protein complex assembly	10/2230	25/5328	0.64836	0.991391	101104240/105601868/101103980/100037671/101106701/101115451/101109168/101113640/101103700/101117461	TMOD2/ARPC4/TMOD3/ARPC5L/ARPC5/TUBGCP6/CAPZA2/TUBGCP2/TUBGCP5/CAPZA1	10	6	101104240/101103980/101115451/101109168/101103700/101117461	4	105601868/100037671/101106701/101113640
BP	GO:0044087	regulation of cellular component biogenesis	10/2230	25/5328	0.64836	0.991391	101104240/105601868/101103980/100037671/101106701/101115451/101109168/101113640/101103700/101117461	TMOD2/ARPC4/TMOD3/ARPC5L/ARPC5/TUBGCP6/CAPZA2/TUBGCP2/TUBGCP5/CAPZA1	10	6	101104240/101103980/101115451/101109168/101103700/101117461	4	105601868/100037671/101106701/101113640
BP	GO:1902903	regulation of supramolecular fiber organization	10/2230	25/5328	0.64836	0.991391	101104240/105601868/101103980/100037671/101106701/101115451/101109168/101113640/101103700/101117461	TMOD2/ARPC4/TMOD3/ARPC5L/ARPC5/TUBGCP6/CAPZA2/TUBGCP2/TUBGCP5/CAPZA1	10	6	101104240/101103980/101115451/101109168/101103700/101117461	4	105601868/100037671/101106701/101113640
BP	GO:0033365	protein localization to organelle	8/2230	20/5328	0.649255	0.991391	101106535/101115523/101116624/101117855/114116192/101110723/101118094/101105546	SRP68/MTX1/KDELR2/KPNA3/LOC114116192/SSR3/PEX13/KPNA4	8	3	101117855/101118094/101105546	5	101106535/101115523/101116624/114116192/101110723
BP	GO:0006575	cellular modified amino acid metabolic process	6/2230	15/5328	0.652998	0.991391	101102912/101114544/101107006/101114822/105603000/101113872	GGT6/GSS/PTDSS2/GCLC/LOC105603000/GGT7	6	2	101114822/101113872	4	101102912/101114544/101107006/105603000
BP	GO:0034622	cellular protein-containing complex assembly	31/2230	77/5328	0.654134	0.991391	101119803/101118761/101104240/101113111/105601868/101104558/101110986/101103980/101111895/101104585/100037671/101102336/101102090/101106701/101118873/101106288/101120440/101107793/100302338/101123664/101103398/101118913/101115451/101109168/101108702/101113640/114111225/101103700/101117461/101120842/101111401	PSMG4/LOC101118761/TMOD2/LOC101113111/ARPC4/CENPI/LOC101110986/TMOD3/ATPAF2/LUC7L3/ARPC5L/FGB/FGA/ARPC5/NAP1L5/LOC101106288/CENPH/TBCA/EIF6/FGG/NSG1/CALY/TUBGCP6/CAPZA2/ITGB3BP/TUBGCP2/NAP1L3/TUBGCP5/CAPZA1/PTK2/LOC101111401	31	17	101104240/101104558/101110986/101103980/101104585/101118873/101106288/101120440/101103398/101118913/101115451/101109168/101108702/114111225/101103700/101117461/101120842	14	101119803/101118761/101113111/105601868/101111895/100037671/101102336/101102090/101106701/101107793/100302338/101123664/101113640/101111401
BP	GO:0044265	cellular macromolecule catabolic process	24/2230	60/5328	0.662072	0.991391	101110950/101117088/101123468/101111768/101108299/101116408/101120589/101116188/101110188/101115834/101122714/100135690/101112931/101121123/101119145/114115673/100174905/100381249/101110286/101116929/101111116/114112555/101121959/101122669	PSMB6/LOC101117088/PSMB5/SMG1/ANAPC2/PSMB1/PSMB3/PSMB4/PSMB2/PSMB9/CUL2/PSMB7/CUL7/UFD1/CUL4A/LOC114115673/PSMB8/PSMA3/ATE1/PSMB10/SIAH1/LOC114112555/PSMA7/CUL3	24	8	101111768/101122714/114115673/100381249/101110286/101111116/114112555/101122669	16	101110950/101117088/101123468/101108299/101116408/101120589/101116188/101110188/101115834/100135690/101112931/101121123/101119145/100174905/101116929/101121959
BP	GO:0006367	transcription initiation from RNA polymerase II promoter	4/2230	10/5328	0.66325	0.991391	101106073/101120963/114110262/101104487	GTF2F1/TAF11/LOC114110262/TAF7	4	1	101104487	3	101106073/101120963/114110262
BP	GO:0006778	porphyrin-containing compound metabolic process	4/2230	10/5328	0.66325	0.991391	101112853/101102279/101120910/497117	ALAS1/HMOX2/HMOX1/UROD	4	0		4	101112853/101102279/101120910/497117
BP	GO:0006913	nucleocytoplasmic transport	4/2230	10/5328	0.66325	0.991391	101119123/101115327/101117855/101105546	GLE1/NXF1/KPNA3/KPNA4	4	2	101117855/101105546	2	101119123/101115327
BP	GO:0009119	ribonucleoside metabolic process	4/2230	10/5328	0.66325	0.991391	101109849/101102072/105601873/114110642	NME4/LOC101102072/LOC105601873/NME3	4	0		4	101109849/101102072/105601873/114110642
BP	GO:0009163	nucleoside biosynthetic process	4/2230	10/5328	0.66325	0.991391	101109849/101102072/105601873/114110642	NME4/LOC101102072/LOC105601873/NME3	4	0		4	101109849/101102072/105601873/114110642
BP	GO:0009190	cyclic nucleotide biosynthetic process	4/2230	10/5328	0.66325	0.991391	101110000/443165/101112667/101119139	GUCY1A1/GUCY1B1/ADCY7/ADCY4	4	4	101110000/443165/101112667/101119139	0
BP	GO:0042278	purine nucleoside metabolic process	4/2230	10/5328	0.66325	0.991391	101109849/101102072/105601873/114110642	NME4/LOC101102072/LOC105601873/NME3	4	0		4	101109849/101102072/105601873/114110642
BP	GO:0042451	purine nucleoside biosynthetic process	4/2230	10/5328	0.66325	0.991391	101109849/101102072/105601873/114110642	NME4/LOC101102072/LOC105601873/NME3	4	0		4	101109849/101102072/105601873/114110642
BP	GO:0042455	ribonucleoside biosynthetic process	4/2230	10/5328	0.66325	0.991391	101109849/101102072/105601873/114110642	NME4/LOC101102072/LOC105601873/NME3	4	0		4	101109849/101102072/105601873/114110642
BP	GO:0046128	purine ribonucleoside metabolic process	4/2230	10/5328	0.66325	0.991391	101109849/101102072/105601873/114110642	NME4/LOC101102072/LOC105601873/NME3	4	0		4	101109849/101102072/105601873/114110642
BP	GO:0046129	purine ribonucleoside biosynthetic process	4/2230	10/5328	0.66325	0.991391	101109849/101102072/105601873/114110642	NME4/LOC101102072/LOC105601873/NME3	4	0		4	101109849/101102072/105601873/114110642
BP	GO:0051169	nuclear transport	4/2230	10/5328	0.66325	0.991391	101119123/101115327/101117855/101105546	GLE1/NXF1/KPNA3/KPNA4	4	2	101117855/101105546	2	101119123/101115327
BP	GO:1901068	guanosine-containing compound metabolic process	4/2230	10/5328	0.66325	0.991391	101109849/101102072/105601873/114110642	NME4/LOC101102072/LOC105601873/NME3	4	0		4	101109849/101102072/105601873/114110642
BP	GO:1901070	guanosine-containing compound biosynthetic process	4/2230	10/5328	0.66325	0.991391	101109849/101102072/105601873/114110642	NME4/LOC101102072/LOC105601873/NME3	4	0		4	101109849/101102072/105601873/114110642
BP	GO:1901659	glycosyl compound biosynthetic process	4/2230	10/5328	0.66325	0.991391	101109849/101102072/105601873/114110642	NME4/LOC101102072/LOC105601873/NME3	4	0		4	101109849/101102072/105601873/114110642
BP	GO:0055114	oxidation-reduction process	151/2230	369/5328	0.666069	0.991391	101119706/101122544/101104080/100192316/101118054/101114702/101111900/101103973/101119969/101105929/101118985/101102279/768095/101104108/101116112/443211/101108191/100170327/101117221/443090/101118798/101121831/101114222/101118899/101119850/101117173/101103440/101121693/101104767/101107823/101111594/101105716/101106116/101116171/100310792/101112834/100307046/101117980/100170113/100036762/10082074…	LOC101119706/OSGIN1/IDH3B/HADHA/AIFM3/NDUFS7/ALDH16A1/LOC101103973/LOXL3/ALOX12B/NDUFS3/HMOX2/CYP2J/NDUFS2/COQ7/G6PD/GRHPR/FASN/MSRA/GPD2/ALDH3A2/MECR/FOXRED1/NDUFS4/ACADS/ACADVL/PPOX/ALOXE3/OGFOD3/IMPDH2/PAOX/HSD3B7/CHDH/RRM1/DIO1/LOC101112834/PRDX2/ME2/CYP1A1/SDHA/GPX1/DUS3L/CHML/LOC101111965/LOC101117153/HADH/CYP2D6/QSOX1/DHODH/HGD/ACAD9/ADI1/LOX/CYP2E1/RRM2/GDI2/LOC101118856/ALDH1L2/LOC101110…	151	44	101119706/101103973/101119969/100170327/443090/101116171/101117980/100170113/101120764/101117153/101112220/101118093/101114182/101103587/101112424/101121421/101123553/101104143/101119648/101111265/101119461/101112956/101115416/101121801/101108974/101113499/101120701/101102290/101113655/101114416/101114271/101108734/100462743/100048994/101117027/101111972/443460/101112335/101121924/101110318/10111…	107	101122544/101104080/100192316/101118054/101114702/101111900/101105929/101118985/101102279/768095/101104108/101116112/443211/101108191/101117221/101118798/101121831/101114222/101118899/101119850/101117173/101103440/101121693/101104767/101107823/101111594/101105716/101106116/100310792/101112834/100307046/100036762/100820742/101110760/101111965/101122862/100568286/101119660/101102664/101108617/10111…
BP	GO:0022402	cell cycle process	11/2230	28/5328	0.676837	0.991391	101120520/101122133/101103635/101116014/101118615/101105994/101116420/101110519/101115332/101118486/101113020	ANAPC15/CEP126/BIRC6/SGO1/HAUS2/GAS2L3/HAUS5/TMEM67/ZWINT/MACF1/DST	11	10	101122133/101103635/101116014/101118615/101105994/101116420/101110519/101115332/101118486/101113020	1	101120520
BP	GO:0097435	supramolecular fiber organization	11/2230	28/5328	0.676837	0.991391	101122133/101104240/105601868/101103980/100037671/101106701/101115451/101109168/101113640/101103700/101117461	CEP126/TMOD2/ARPC4/TMOD3/ARPC5L/ARPC5/TUBGCP6/CAPZA2/TUBGCP2/TUBGCP5/CAPZA1	11	7	101122133/101104240/101103980/101115451/101109168/101103700/101117461	4	105601868/100037671/101106701/101113640
BP	GO:0006325	chromatin organization	19/2230	48/5328	0.677412	0.991391	101115394/101118761/101113111/101110986/101119536/101116417/101115263/100307033/101108839/101111909/101116921/101118873/101106288/101114649/101110622/101108702/114111225/101110136/101111401	PAF1/LOC101118761/LOC101113111/LOC101110986/SMARCA1/SUV39H2/ARID1A/ASF1A/ARID1B/SMARCA5/LOC101116921/NAP1L5/LOC101106288/SETD2/SMARCB1/ITGB3BP/NAP1L3/EP300/LOC101111401	19	13	101110986/101119536/101116417/101115263/100307033/101108839/101111909/101118873/101106288/101114649/101108702/114111225/101110136	6	101115394/101118761/101113111/101116921/101110622/101111401
BP	GO:0045786	negative regulation of cell cycle	7/2230	18/5328	0.685346	0.991391	101120520/101105994/101110519/101118432/101115332/101118486/101113020	ANAPC15/GAS2L3/TMEM67/RHNO1/ZWINT/MACF1/DST	7	6	101105994/101110519/101118432/101115332/101118486/101113020	1	101120520
BP	GO:0006954	inflammatory response	5/2230	13/5328	0.69683	0.991391	101120204/105601867/443404/114113806/101107039	LOC101120204/LOC105601867/IL1A/LOC114113806/IL17C	5	2	443404/101107039	3	101120204/105601867/114113806
BP	GO:0032446	protein modification by small protein conjugation	5/2230	13/5328	0.69683	0.991391	101103864/101123317/101121381/101122068/101116609	STUB1/UBOX5/PRPF19/MIB1/UBA3	5	2	101122068/101116609	3	101103864/101123317/101121381
BP	GO:0043244	regulation of protein complex disassembly	5/2230	13/5328	0.69683	0.991391	101104240/101103980/101109168/100307039/101117461	TMOD2/TMOD3/CAPZA2/EIF5A/CAPZA1	5	4	101104240/101103980/101109168/101117461	1	100307039
BP	GO:0044282	small molecule catabolic process	5/2230	13/5328	0.69683	0.991391	101122541/101108617/101121460/101117241/101104679	DTD1/HGD/ACOX2/MIOX/TAT	5	0		5	101122541/101108617/101121460/101117241/101104679
BP	GO:0051494	negative regulation of cytoskeleton organization	5/2230	13/5328	0.69683	0.991391	101104240/101103980/101109168/101110519/101117461	TMOD2/TMOD3/CAPZA2/TMEM67/CAPZA1	5	5	101104240/101103980/101109168/101110519/101117461	0
BP	GO:0005975	carbohydrate metabolic process	44/2230	111/5328	0.716176	0.991391	101120124/101122289/443211/101108912/101116643/101109225/443085/101116778/101113117/443164/101104022/101113198/101112413/100036759/101123013/101116572/100145856/443282/101117587/443440/101106798/101105422/101107690/101113460/101120669/780515/101108802/101104048/100216440/101117241/443086/101119449/101118119/443344/101109704/101117027/100037690/101116035/100049063/101111906/101107188/101118587/443…	GBE1/SHPK/G6PD/GNPDA1/GFPT1/PGM1/ALDOA/SLC3A2/FUOM/PFKL/FGGY/FBP1/GPI/HK1/RPE/MAN2A1/HEXA/GGTA2P/LOC101117587/ALDOB/MAN2A2/ALDOC/HK2/LOC101113460/PCK2/PKLR/GUSB/NANS/PGK1/MIOX/ENO3/FUCA1/ENO1/OVGP1/ISYNA1/UEVLD/PCK1/MDH1/CHIA/HEXB/LOC101107188/GK/LDHA/GANAB	44	10	101116643/101123013/101116572/443282/101117587/101106798/443344/101109704/101117027/101107188	34	101120124/101122289/443211/101108912/101109225/443085/101116778/101113117/443164/101104022/101113198/101112413/100036759/100145856/443440/101105422/101107690/101113460/101120669/780515/101108802/101104048/100216440/101117241/443086/101119449/101118119/100037690/101116035/100049063/101111906/101118587/443089/101111759
BP	GO:0007017	microtubule-based process	29/2230	74/5328	0.719737	0.991391	101122133/101118215/101117696/100037703/101117736/106991730/101118416/101122564/101102946/101107720/101107307/101122522/101105752/101118615/101114664/101112232/101116420/101115451/101110519/101107533/101113640/101119383/101103342/101103700/101113559/101119620/101123442/101102172/101121295	CEP126/DYNC2H1/KIF18A/KIF5B/MAP7D3/KIF26A/KIF27/KIF20B/KIF11/KIF14/KIF2A/KIF3A/CENPE/HAUS2/FOPNL/MAP7/HAUS5/TUBGCP6/TMEM67/KIFC2/TUBGCP2/KIF5A/KIFC3/TUBGCP5/DNAH3/KIF12/KIF4A/IFT46/DNAH10	29	23	101122133/101118215/101117696/100037703/101117736/106991730/101118416/101122564/101102946/101107720/101107307/101122522/101105752/101118615/101114664/101116420/101115451/101110519/101107533/101119383/101103700/101113559/101123442	6	101112232/101113640/101103342/101119620/101102172/101121295
BP	GO:0010639	negative regulation of organelle organization	6/2230	16/5328	0.724402	0.991391	101120520/101104240/101103980/101109168/101110519/101117461	ANAPC15/TMOD2/TMOD3/CAPZA2/TMEM67/CAPZA1	6	5	101104240/101103980/101109168/101110519/101117461	1	101120520
BP	GO:0051493	regulation of cytoskeleton organization	11/2230	29/5328	0.729249	0.991391	101104240/105601868/101103980/100037671/101106701/101115451/101109168/101110519/101113640/101103700/101117461	TMOD2/ARPC4/TMOD3/ARPC5L/ARPC5/TUBGCP6/CAPZA2/TMEM67/TUBGCP2/TUBGCP5/CAPZA1	11	7	101104240/101103980/101115451/101109168/101110519/101103700/101117461	4	105601868/100037671/101106701/101113640
BP	GO:0065003	protein-containing complex assembly	47/2230	119/5328	0.731765	0.991391	101119803/101118761/101104240/101113111/101112012/101116522/105601868/443421/101104558/101110986/101103980/101106463/101111895/493887/101104585/100037671/101102336/101102090/101106701/100037693/101118873/101106288/101120440/101107793/101102499/100302338/101115919/101123664/101103398/101118913/101115451/101118408/101115443/101109168/101108702/101113640/114111225/101122852/101114337/101103700/44319…	PSMG4/LOC101118761/TMOD2/LOC101113111/KCNA2/KCTD14/ARPC4/TP53/CENPI/LOC101110986/TMOD3/HSCB/ATPAF2/PRNP/LUC7L3/ARPC5L/FGB/FGA/ARPC5/TRPM7/NAP1L5/LOC101106288/CENPH/TBCA/KCTD12/EIF6/KCND3/FGG/NSG1/CALY/TUBGCP6/KCTD13/KCNG3/CAPZA2/ITGB3BP/TUBGCP2/NAP1L3/KCNC2/TRPM6/TUBGCP5/PRND/KCTD7/CAPZA1/PTK2/SHKBP1/LOC101111401/KCTD9	47	27	101104240/101112012/101104558/101110986/101103980/493887/101104585/100037693/101118873/101106288/101120440/101102499/101115919/101103398/101118913/101115451/101115443/101109168/101108702/114111225/101122852/101103700/443194/101110559/101117461/101120842/101111427	20	101119803/101118761/101113111/101116522/105601868/443421/101106463/101111895/100037671/101102336/101102090/101106701/101107793/100302338/101123664/101118408/101113640/101114337/101119748/101111401
BP	GO:0043933	protein-containing complex subunit organization	49/2230	124/5328	0.73335	0.991391	101119803/101123220/101118761/101104240/101113111/101112012/101116522/105601868/443421/101104558/101110986/101103980/101106463/101111895/493887/101104585/100037671/101102336/101102090/101106701/100037693/101118873/101106288/101120440/101107793/101102499/100302338/101115919/101123664/101103398/101118913/101115451/101118408/101115443/101109168/101108702/100307039/101113640/114111225/101122852/10111…	PSMG4/MRPL58/LOC101118761/TMOD2/LOC101113111/KCNA2/KCTD14/ARPC4/TP53/CENPI/LOC101110986/TMOD3/HSCB/ATPAF2/PRNP/LUC7L3/ARPC5L/FGB/FGA/ARPC5/TRPM7/NAP1L5/LOC101106288/CENPH/TBCA/KCTD12/EIF6/KCND3/FGG/NSG1/CALY/TUBGCP6/KCTD13/KCNG3/CAPZA2/ITGB3BP/EIF5A/TUBGCP2/NAP1L3/KCNC2/TRPM6/TUBGCP5/PRND/KCTD7/CAPZA1/PTK2/SHKBP1/LOC101111401/KCTD9	49	27	101104240/101112012/101104558/101110986/101103980/493887/101104585/100037693/101118873/101106288/101120440/101102499/101115919/101103398/101118913/101115451/101115443/101109168/101108702/114111225/101122852/101103700/443194/101110559/101117461/101120842/101111427	22	101119803/101123220/101118761/101113111/101116522/105601868/443421/101106463/101111895/100037671/101102336/101102090/101106701/101107793/100302338/101123664/101118408/100307039/101113640/101114337/101119748/101111401
BP	GO:0007010	cytoskeleton organization	24/2230	62/5328	0.735545	0.991391	101122133/101122937/101104240/101106682/105601868/101117736/101103980/101111608/100037671/101120787/101106701/101118615/101114664/101112232/101116420/101105168/101115451/101109168/101110519/101113640/101103700/101102097/101117461/101119493	CEP126/FMNL3/TMOD2/DIAPH1/ARPC4/MAP7D3/TMOD3/DIAPH2/ARPC5L/CAP1/ARPC5/HAUS2/FOPNL/MAP7/HAUS5/DIAPH3/TUBGCP6/CAPZA2/TMEM67/TUBGCP2/TUBGCP5/CAP2/CAPZA1/SVIL	24	16	101122133/101104240/101117736/101103980/101111608/101118615/101114664/101116420/101105168/101115451/101109168/101110519/101103700/101102097/101117461/101119493	8	101122937/101106682/105601868/100037671/101120787/101106701/101112232/101113640
BP	GO:0051259	protein complex oligomerization	16/2230	42/5328	0.74122	0.991391	101112012/101116522/443421/101106463/493887/100037693/101102499/101115919/101118408/101115443/101122852/101114337/443194/101110559/101119748/101111427	KCNA2/KCTD14/TP53/HSCB/PRNP/TRPM7/KCTD12/KCND3/KCTD13/KCNG3/KCNC2/TRPM6/PRND/KCTD7/SHKBP1/KCTD9	16	10	101112012/493887/100037693/101102499/101115919/101115443/101122852/443194/101110559/101111427	6	101116522/443421/101106463/101118408/101114337/101119748
BP	GO:0000375	RNA splicing, via transesterification reactions	4/2230	11/5328	0.74607	0.991391	101103685/101108070/101104585/101115879	SART1/PRPF6/LUC7L3/SNW1	4	1	101104585	3	101103685/101108070/101115879
BP	GO:0000377	RNA splicing, via transesterification reactions with bulged adenosine as nucleophile	4/2230	11/5328	0.74607	0.991391	101103685/101108070/101104585/101115879	SART1/PRPF6/LUC7L3/SNW1	4	1	101104585	3	101103685/101108070/101115879
BP	GO:0000398	mRNA splicing, via spliceosome	4/2230	11/5328	0.74607	0.991391	101103685/101108070/101104585/101115879	SART1/PRPF6/LUC7L3/SNW1	4	1	101104585	3	101103685/101108070/101115879
BP	GO:0006497	protein lipidation	4/2230	11/5328	0.74607	0.991391	101107373/101102455/101109863/101118548	PIGC/PIGA/PIGV/PIGU	4	1	101102455	3	101107373/101109863/101118548
BP	GO:0006506	GPI anchor biosynthetic process	4/2230	11/5328	0.74607	0.991391	101107373/101102455/101109863/101118548	PIGC/PIGA/PIGV/PIGU	4	1	101102455	3	101107373/101109863/101118548
BP	GO:0006661	phosphatidylinositol biosynthetic process	4/2230	11/5328	0.74607	0.991391	101107373/101102455/101109863/101118548	PIGC/PIGA/PIGV/PIGU	4	1	101102455	3	101107373/101109863/101118548
BP	GO:0032011	ARF protein signal transduction	4/2230	11/5328	0.74607	0.991391	100216436/101105381/101102247/101116827	CYTH2/CYTH3/ARFGEF1/PSD2	4	3	101105381/101102247/101116827	1	100216436
BP	GO:0032012	regulation of ARF protein signal transduction	4/2230	11/5328	0.74607	0.991391	100216436/101105381/101102247/101116827	CYTH2/CYTH3/ARFGEF1/PSD2	4	3	101105381/101102247/101116827	1	100216436
BP	GO:0042158	lipoprotein biosynthetic process	4/2230	11/5328	0.74607	0.991391	101107373/101102455/101109863/101118548	PIGC/PIGA/PIGV/PIGU	4	1	101102455	3	101107373/101109863/101118548
BP	GO:0072657	protein localization to membrane	4/2230	11/5328	0.74607	0.991391	101106535/101105503/114116192/101110723	SRP68/OXA1L/LOC114116192/SSR3	4	0		4	101106535/101105503/114116192/101110723
BP	GO:0090150	establishment of protein localization to membrane	4/2230	11/5328	0.74607	0.991391	101106535/101105503/114116192/101110723	SRP68/OXA1L/LOC114116192/SSR3	4	0		4	101106535/101105503/114116192/101110723
BP	GO:0007018	microtubule-based movement	19/2230	50/5328	0.75631	0.991391	101118215/101117696/100037703/106991730/101118416/101122564/101102946/101107720/101107307/101122522/101105752/101107533/101119383/101103342/101113559/101119620/101123442/101102172/101121295	DYNC2H1/KIF18A/KIF5B/KIF26A/KIF27/KIF20B/KIF11/KIF14/KIF2A/KIF3A/CENPE/KIFC2/KIF5A/KIFC3/DNAH3/KIF12/KIF4A/IFT46/DNAH10	19	15	101118215/101117696/100037703/106991730/101118416/101122564/101102946/101107720/101107307/101122522/101105752/101107533/101119383/101113559/101123442	4	101103342/101119620/101102172/101121295
BP	GO:0009247	glycolipid biosynthetic process	5/2230	14/5328	0.766667	0.991391	101107373/101102455/101109863/101104193/101118548	PIGC/PIGA/PIGV/GAL3ST3/PIGU	5	2	101102455/101104193	3	101107373/101109863/101118548
BP	GO:0016569	covalent chromatin modification	5/2230	14/5328	0.766667	0.991391	101115394/101116417/101116921/101114649/101110136	PAF1/SUV39H2/LOC101116921/SETD2/EP300	5	3	101116417/101114649/101110136	2	101115394/101116921
BP	GO:0016570	histone modification	5/2230	14/5328	0.766667	0.991391	101115394/101116417/101116921/101114649/101110136	PAF1/SUV39H2/LOC101116921/SETD2/EP300	5	3	101116417/101114649/101110136	2	101115394/101116921
BP	GO:0046467	membrane lipid biosynthetic process	5/2230	14/5328	0.766667	0.991391	101107373/101102455/101109863/101104193/101118548	PIGC/PIGA/PIGV/GAL3ST3/PIGU	5	2	101102455/101104193	3	101107373/101109863/101118548
BP	GO:0044255	cellular lipid metabolic process	26/2230	68/5328	0.767017	0.991391	100192316/101107373/101117510/101120727/101118106/101122862/101107006/101111472/101120808/101121460/101102455/101122299/443186/101109863/101116926/101110908/101104193/101117379/101116150/101116403/101109704/101112775/101106585/101118708/101118548/101111590	HADHA/PIGC/PIP4P1/PIKFYVE/GALC/HADH/PTDSS2/PLA2G4A/PGAP1/ACOX2/PIGA/MLYCD/ACACA/PIGV/CRLS1/INPP1/GAL3ST3/GBA/PLA2G4D/PLA2G4F/ISYNA1/CEPT1/ACER1/CRYL1/PIGU/HMGCS2	26	10	101120727/101111472/101120808/101102455/443186/101116926/101104193/101116150/101116403/101109704	16	100192316/101107373/101117510/101118106/101122862/101107006/101121460/101122299/101109863/101110908/101117379/101112775/101106585/101118708/101118548/101111590
BP	GO:0022411	cellular component disassembly	6/2230	17/5328	0.784779	0.991391	101123220/101104240/101103980/101109168/100307039/101117461	MRPL58/TMOD2/TMOD3/CAPZA2/EIF5A/CAPZA1	6	4	101104240/101103980/101109168/101117461	2	101123220/100307039
BP	GO:0032984	protein-containing complex disassembly	6/2230	17/5328	0.784779	0.991391	101123220/101104240/101103980/101109168/100307039/101117461	MRPL58/TMOD2/TMOD3/CAPZA2/EIF5A/CAPZA1	6	4	101104240/101103980/101109168/101117461	2	101123220/100307039
BP	GO:0043624	cellular protein complex disassembly	6/2230	17/5328	0.784779	0.991391	101123220/101104240/101103980/101109168/100307039/101117461	MRPL58/TMOD2/TMOD3/CAPZA2/EIF5A/CAPZA1	6	4	101104240/101103980/101109168/101117461	2	101123220/100307039
BP	GO:0051640	organelle localization	6/2230	17/5328	0.784779	0.991391	101102061/101107440/101105854/101105251/101122397/114109003	STXBP2/EXOC4/VPS33B/SCFD2/STXBP3/LOC114109003	6	1	101122397	5	101102061/101107440/101105854/101105251/114109003
BP	GO:0022607	cellular component assembly	52/2230	134/5328	0.791442	0.991391	101119803/101118761/101104240/101113111/101112012/101116522/105601868/443421/101104558/101110986/101103980/101106463/101111895/493887/101104585/100037671/101102336/101102090/101106701/100037693/101118873/101106288/101120440/101107793/101102499/100302338/445468/101118615/101115919/101123664/101116420/101103398/101118913/101115451/101118408/101115443/101109168/101108702/101113640/114111225/10112285…	PSMG4/LOC101118761/TMOD2/LOC101113111/KCNA2/KCTD14/ARPC4/TP53/CENPI/LOC101110986/TMOD3/HSCB/ATPAF2/PRNP/LUC7L3/ARPC5L/FGB/FGA/ARPC5/TRPM7/NAP1L5/LOC101106288/CENPH/TBCA/KCTD12/EIF6/CAV1/HAUS2/KCND3/FGG/HAUS5/NSG1/CALY/TUBGCP6/KCTD13/KCNG3/CAPZA2/ITGB3BP/TUBGCP2/NAP1L3/KCNC2/TRPM6/TUBGCP5/FXN/PRND/KCTD7/CAPZA1/PTK2/CIAPIN1/SHKBP1/LOC101111401/KCTD9	52	30	101104240/101112012/101104558/101110986/101103980/493887/101104585/100037693/101118873/101106288/101120440/101102499/445468/101118615/101115919/101116420/101103398/101118913/101115451/101115443/101109168/101108702/114111225/101122852/101103700/443194/101110559/101117461/101120842/101111427	22	101119803/101118761/101113111/101116522/105601868/443421/101106463/101111895/100037671/101102336/101102090/101106701/101107793/100302338/101123664/101118408/101113640/101114337/101107413/101123398/101119748/101111401
BP	GO:0033043	regulation of organelle organization	12/2230	33/5328	0.792283	0.991391	101120520/101104240/105601868/101103980/100037671/101106701/101115451/101109168/101110519/101113640/101103700/101117461	ANAPC15/TMOD2/ARPC4/TMOD3/ARPC5L/ARPC5/TUBGCP6/CAPZA2/TMEM67/TUBGCP2/TUBGCP5/CAPZA1	12	7	101104240/101103980/101115451/101109168/101110519/101103700/101117461	5	101120520/105601868/100037671/101106701/101113640
BP	GO:0008064	regulation of actin polymerization or depolymerization	7/2230	20/5328	0.800885	0.991391	101104240/105601868/101103980/100037671/101106701/101109168/101117461	TMOD2/ARPC4/TMOD3/ARPC5L/ARPC5/CAPZA2/CAPZA1	7	4	101104240/101103980/101109168/101117461	3	105601868/100037671/101106701
BP	GO:0008154	actin polymerization or depolymerization	7/2230	20/5328	0.800885	0.991391	101104240/105601868/101103980/100037671/101106701/101109168/101117461	TMOD2/ARPC4/TMOD3/ARPC5L/ARPC5/CAPZA2/CAPZA1	7	4	101104240/101103980/101109168/101117461	3	105601868/100037671/101106701
BP	GO:0030041	actin filament polymerization	7/2230	20/5328	0.800885	0.991391	101104240/105601868/101103980/100037671/101106701/101109168/101117461	TMOD2/ARPC4/TMOD3/ARPC5L/ARPC5/CAPZA2/CAPZA1	7	4	101104240/101103980/101109168/101117461	3	105601868/100037671/101106701
BP	GO:0030832	regulation of actin filament length	7/2230	20/5328	0.800885	0.991391	101104240/105601868/101103980/100037671/101106701/101109168/101117461	TMOD2/ARPC4/TMOD3/ARPC5L/ARPC5/CAPZA2/CAPZA1	7	4	101104240/101103980/101109168/101117461	3	105601868/100037671/101106701
BP	GO:0030833	regulation of actin filament polymerization	7/2230	20/5328	0.800885	0.991391	101104240/105601868/101103980/100037671/101106701/101109168/101117461	TMOD2/ARPC4/TMOD3/ARPC5L/ARPC5/CAPZA2/CAPZA1	7	4	101104240/101103980/101109168/101117461	3	105601868/100037671/101106701
BP	GO:0032535	regulation of cellular component size	7/2230	20/5328	0.800885	0.991391	101104240/105601868/101103980/100037671/101106701/101109168/101117461	TMOD2/ARPC4/TMOD3/ARPC5L/ARPC5/CAPZA2/CAPZA1	7	4	101104240/101103980/101109168/101117461	3	105601868/100037671/101106701
BP	GO:0032956	regulation of actin cytoskeleton organization	7/2230	20/5328	0.800885	0.991391	101104240/105601868/101103980/100037671/101106701/101109168/101117461	TMOD2/ARPC4/TMOD3/ARPC5L/ARPC5/CAPZA2/CAPZA1	7	4	101104240/101103980/101109168/101117461	3	105601868/100037671/101106701
BP	GO:0032970	regulation of actin filament-based process	7/2230	20/5328	0.800885	0.991391	101104240/105601868/101103980/100037671/101106701/101109168/101117461	TMOD2/ARPC4/TMOD3/ARPC5L/ARPC5/CAPZA2/CAPZA1	7	4	101104240/101103980/101109168/101117461	3	105601868/100037671/101106701
BP	GO:0040008	regulation of growth	7/2230	20/5328	0.800885	0.991391	101103773/100286737/443132/114116377/100303607/443470/101119533	GAP43/IGFBP3/IGFBP1/CCN3/CCN2/IGFBP4/HTRA4	7	4	101103773/114116377/100303607/443470	3	100286737/443132/101119533
BP	GO:0072527	pyrimidine-containing compound metabolic process	7/2230	20/5328	0.800885	0.991391	101103082/101109849/101119979/101102072/101105631/105601873/114110642	LOC101103082/NME4/TPK1/LOC101102072/CTPS2/LOC105601873/NME3	7	0		7	101103082/101109849/101119979/101102072/101105631/105601873/114110642
BP	GO:0110053	regulation of actin filament organization	7/2230	20/5328	0.800885	0.991391	101104240/105601868/101103980/100037671/101106701/101109168/101117461	TMOD2/ARPC4/TMOD3/ARPC5L/ARPC5/CAPZA2/CAPZA1	7	4	101104240/101103980/101109168/101117461	3	105601868/100037671/101106701
BP	GO:0048523	negative regulation of cellular process	18/2230	49/5328	0.808687	0.991391	101120520/101104240/101112826/101103980/101115388/101115583/101123633/101105994/101109114/101116876/101109168/101110519/101118432/101115332/101118486/101117461/101113020/101113157	ANAPC15/TMOD2/PAG1/TMOD3/NELFCD/DMAP1/DKK2/GAS2L3/AKT1S1/DKK1/CAPZA2/TMEM67/RHNO1/ZWINT/MACF1/CAPZA1/DST/MAF1	18	13	101104240/101112826/101103980/101123633/101105994/101116876/101109168/101110519/101118432/101115332/101118486/101117461/101113020	5	101120520/101115388/101115583/101109114/101113157
BP	GO:0007059	chromosome segregation	4/2230	12/5328	0.812272	0.991391	101120520/101117037/101116014/101103247	ANAPC15/SKA1/SGO1/SKA2	4	3	101117037/101116014/101103247	1	101120520
BP	GO:0010629	negative regulation of gene expression	4/2230	12/5328	0.812272	0.991391	101111768/101115388/101115583/101113157	SMG1/NELFCD/DMAP1/MAF1	4	1	101111768	3	101115388/101115583/101113157
BP	GO:0016054	organic acid catabolic process	4/2230	12/5328	0.812272	0.991391	101122541/101108617/101121460/101104679	DTD1/HGD/ACOX2/TAT	4	0		4	101122541/101108617/101121460/101104679
BP	GO:0016567	protein ubiquitination	4/2230	12/5328	0.812272	0.991391	101103864/101123317/101121381/101122068	STUB1/UBOX5/PRPF19/MIB1	4	1	101122068	3	101103864/101123317/101121381
BP	GO:0018205	peptidyl-lysine modification	4/2230	12/5328	0.812272	0.991391	101107277/101116417/101114649/101110136	DHPS/SUV39H2/SETD2/EP300	4	3	101116417/101114649/101110136	1	101107277
BP	GO:0019953	sexual reproduction	4/2230	12/5328	0.812272	0.991391	101111668/101108877/101107693/101109772	MEA1/TNP2/ZPBP/SPIN4	4	2	101107693/101109772	2	101111668/101108877
BP	GO:0030042	actin filament depolymerization	4/2230	12/5328	0.812272	0.991391	101104240/101103980/101109168/101117461	TMOD2/TMOD3/CAPZA2/CAPZA1	4	4	101104240/101103980/101109168/101117461	0
BP	GO:0030834	regulation of actin filament depolymerization	4/2230	12/5328	0.812272	0.991391	101104240/101103980/101109168/101117461	TMOD2/TMOD3/CAPZA2/CAPZA1	4	4	101104240/101103980/101109168/101117461	0
BP	GO:0030835	negative regulation of actin filament depolymerization	4/2230	12/5328	0.812272	0.991391	101104240/101103980/101109168/101117461	TMOD2/TMOD3/CAPZA2/CAPZA1	4	4	101104240/101103980/101109168/101117461	0
BP	GO:0030837	negative regulation of actin filament polymerization	4/2230	12/5328	0.812272	0.991391	101104240/101103980/101109168/101117461	TMOD2/TMOD3/CAPZA2/CAPZA1	4	4	101104240/101103980/101109168/101117461	0
BP	GO:0031333	negative regulation of protein complex assembly	4/2230	12/5328	0.812272	0.991391	101104240/101103980/101109168/101117461	TMOD2/TMOD3/CAPZA2/CAPZA1	4	4	101104240/101103980/101109168/101117461	0
BP	GO:0032272	negative regulation of protein polymerization	4/2230	12/5328	0.812272	0.991391	101104240/101103980/101109168/101117461	TMOD2/TMOD3/CAPZA2/CAPZA1	4	4	101104240/101103980/101109168/101117461	0
BP	GO:0040011	locomotion	4/2230	12/5328	0.812272	0.991391	101117424/101121444/101107969/101111822	LAMA2/LAMA5/LAMA4/DRAXIN	4	3	101117424/101121444/101107969	1	101111822
BP	GO:0043242	negative regulation of protein complex disassembly	4/2230	12/5328	0.812272	0.991391	101104240/101103980/101109168/101117461	TMOD2/TMOD3/CAPZA2/CAPZA1	4	4	101104240/101103980/101109168/101117461	0
BP	GO:0044703	multi-organism reproductive process	4/2230	12/5328	0.812272	0.991391	101111668/101108877/101107693/101109772	MEA1/TNP2/ZPBP/SPIN4	4	2	101107693/101109772	2	101111668/101108877
BP	GO:0046395	carboxylic acid catabolic process	4/2230	12/5328	0.812272	0.991391	101122541/101108617/101121460/101104679	DTD1/HGD/ACOX2/TAT	4	0		4	101122541/101108617/101121460/101104679
BP	GO:0048285	organelle fission	4/2230	12/5328	0.812272	0.991391	101120520/101122599/101116014/101117631	ANAPC15/PEX11G/SGO1/PEX11B	4	1	101116014	3	101120520/101122599/101117631
BP	GO:0048584	positive regulation of response to stimulus	4/2230	12/5328	0.812272	0.991391	101103082/101119502/101102917/101109912	LOC101103082/LAMTOR1/PTPRC/CARTPT	4	2	101102917/101109912	2	101103082/101119502
BP	GO:0051261	protein depolymerization	4/2230	12/5328	0.812272	0.991391	101104240/101103980/101109168/101117461	TMOD2/TMOD3/CAPZA2/CAPZA1	4	4	101104240/101103980/101109168/101117461	0
BP	GO:0051693	actin filament capping	4/2230	12/5328	0.812272	0.991391	101104240/101103980/101109168/101117461	TMOD2/TMOD3/CAPZA2/CAPZA1	4	4	101104240/101103980/101109168/101117461	0
BP	GO:1901879	regulation of protein depolymerization	4/2230	12/5328	0.812272	0.991391	101104240/101103980/101109168/101117461	TMOD2/TMOD3/CAPZA2/CAPZA1	4	4	101104240/101103980/101109168/101117461	0
BP	GO:1901880	negative regulation of protein depolymerization	4/2230	12/5328	0.812272	0.991391	101104240/101103980/101109168/101117461	TMOD2/TMOD3/CAPZA2/CAPZA1	4	4	101104240/101103980/101109168/101117461	0
BP	GO:1902904	negative regulation of supramolecular fiber organization	4/2230	12/5328	0.812272	0.991391	101104240/101103980/101109168/101117461	TMOD2/TMOD3/CAPZA2/CAPZA1	4	4	101104240/101103980/101109168/101117461	0
BP	GO:0006928	movement of cell or subcellular component	23/2230	62/5328	0.81371	0.991391	101118215/101117696/100037703/101117424/106991730/101121444/101118416/101122564/101107969/101102946/101107720/101107307/101122522/101105752/101107533/101119383/101103342/101113559/101119620/101123442/101111822/101102172/101121295	DYNC2H1/KIF18A/KIF5B/LAMA2/KIF26A/LAMA5/KIF27/KIF20B/LAMA4/KIF11/KIF14/KIF2A/KIF3A/CENPE/KIFC2/KIF5A/KIFC3/DNAH3/KIF12/KIF4A/DRAXIN/IFT46/DNAH10	23	18	101118215/101117696/100037703/101117424/106991730/101121444/101118416/101122564/101107969/101102946/101107720/101107307/101122522/101105752/101107533/101119383/101113559/101123442	5	101103342/101119620/101111822/101102172/101121295
BP	GO:0007267	cell-cell signaling	8/2230	23/5328	0.815333	0.991391	101123633/101116782/101116876/101121415/101113658/101104664/101111822/101123616	DKK2/WNT2B/DKK1/WNT5B/IHH/APC/DRAXIN/DHH	8	5	101123633/101116782/101116876/101104664/101123616	3	101121415/101113658/101111822
BP	GO:0090066	regulation of anatomical structure size	8/2230	23/5328	0.815333	0.991391	101104240/105601868/101103980/100037671/101106701/101109168/101117461/443498	TMOD2/ARPC4/TMOD3/ARPC5L/ARPC5/CAPZA2/CAPZA1/EDN1	8	4	101104240/101103980/101109168/101117461	4	105601868/100037671/101106701/443498
BP	GO:0048519	negative regulation of biological process	20/2230	55/5328	0.833111	0.991391	101120520/101111768/101104240/101112826/101103980/101115388/101115583/101123633/101105994/101109114/101116876/101109168/101110519/101118432/101109912/101115332/101118486/101117461/101113020/101113157	ANAPC15/SMG1/TMOD2/PAG1/TMOD3/NELFCD/DMAP1/DKK2/GAS2L3/AKT1S1/DKK1/CAPZA2/TMEM67/RHNO1/CARTPT/ZWINT/MACF1/CAPZA1/DST/MAF1	20	15	101111768/101104240/101112826/101103980/101123633/101105994/101116876/101109168/101110519/101118432/101109912/101115332/101118486/101117461/101113020	5	101120520/101115388/101115583/101109114/101113157
BP	GO:0051128	regulation of cellular component organization	20/2230	55/5328	0.833111	0.991391	101120520/101104240/105601868/100286737/101103980/100037671/101106701/101114239/101115451/101109168/101110519/100307039/101113640/101103700/443132/101117461/114116377/100303607/443470/101119533	ANAPC15/TMOD2/ARPC4/IGFBP3/TMOD3/ARPC5L/ARPC5/AKAP2/TUBGCP6/CAPZA2/TMEM67/EIF5A/TUBGCP2/TUBGCP5/IGFBP1/CAPZA1/CCN3/CCN2/IGFBP4/HTRA4	20	11	101104240/101103980/101114239/101115451/101109168/101110519/101103700/101117461/114116377/100303607/443470	9	101120520/105601868/100286737/100037671/101106701/100307039/101113640/443132/101119533
BP	GO:0006220	pyrimidine nucleotide metabolic process	6/2230	18/5328	0.834495	0.991391	101103082/101109849/101102072/101105631/105601873/114110642	LOC101103082/NME4/LOC101102072/CTPS2/LOC105601873/NME3	6	0		6	101103082/101109849/101102072/101105631/105601873/114110642
BP	GO:0006631	fatty acid metabolic process	6/2230	18/5328	0.834495	0.991391	100192316/101122862/101121460/101122299/443186/101118708	HADHA/HADH/ACOX2/MLYCD/ACACA/CRYL1	6	1	443186	5	100192316/101122862/101121460/101122299/101118708
BP	GO:0008380	RNA splicing	6/2230	18/5328	0.834495	0.991391	101103685/101108070/101104585/101107041/101122992/101115879	SART1/PRPF6/LUC7L3/TSEN34/TRPT1/SNW1	6	1	101104585	5	101103685/101108070/101107041/101122992/101115879
BP	GO:0016055	Wnt signaling pathway	6/2230	18/5328	0.834495	0.991391	101123633/101116782/101116876/101121415/101104664/101111822	DKK2/WNT2B/DKK1/WNT5B/APC/DRAXIN	6	4	101123633/101116782/101116876/101104664	2	101121415/101111822
BP	GO:0051129	negative regulation of cellular component organization	6/2230	18/5328	0.834495	0.991391	101120520/101104240/101103980/101109168/101110519/101117461	ANAPC15/TMOD2/TMOD3/CAPZA2/TMEM67/CAPZA1	6	5	101104240/101103980/101109168/101110519/101117461	1	101120520
BP	GO:0198738	cell-cell signaling by wnt	6/2230	18/5328	0.834495	0.991391	101123633/101116782/101116876/101121415/101104664/101111822	DKK2/WNT2B/DKK1/WNT5B/APC/DRAXIN	6	4	101123633/101116782/101116876/101104664	2	101121415/101111822
BP	GO:1905114	cell surface receptor signaling pathway involved in cell-cell signaling	6/2230	18/5328	0.834495	0.991391	101123633/101116782/101116876/101121415/101104664/101111822	DKK2/WNT2B/DKK1/WNT5B/APC/DRAXIN	6	4	101123633/101116782/101116876/101104664	2	101121415/101111822
BP	GO:0032259	methylation	8/2230	24/5328	0.854767	0.991391	101116417/101103824/101116921/101114649/101107755/101102217/101113204/101102816	SUV39H2/FTSJ3/LOC101116921/SETD2/LCMT1/TRMT61B/FTSJ1/PRMT5	8	3	101116417/101114649/101102217	5	101103824/101116921/101107755/101113204/101102816
BP	GO:0051260	protein homooligomerization	12/2230	35/5328	0.860955	0.991391	101112012/101116522/493887/101102499/101115919/101118408/101115443/101122852/443194/101110559/101119748/101111427	KCNA2/KCTD14/PRNP/KCTD12/KCND3/KCTD13/KCNG3/KCNC2/PRND/KCTD7/SHKBP1/KCTD9	12	9	101112012/493887/101102499/101115919/101115443/101122852/443194/101110559/101111427	3	101116522/101118408/101119748
BP	GO:0000278	mitotic cell cycle	3/2230	10/5328	0.861021	0.991391	101120520/101122133/101115332	ANAPC15/CEP126/ZWINT	3	2	101122133/101115332	1	101120520
BP	GO:0016032	viral process	3/2230	10/5328	0.861021	0.991391	105616742/novel.368/novel.1547	LOC105616742/-/-	3	2	105616742/novel.368	1	novel.1547
BP	GO:0016571	histone methylation	3/2230	10/5328	0.861021	0.991391	101116417/101116921/101114649	SUV39H2/LOC101116921/SETD2	3	2	101116417/101114649	1	101116921
BP	GO:0031324	negative regulation of cellular metabolic process	3/2230	10/5328	0.861021	0.991391	101115388/101115583/101113157	NELFCD/DMAP1/MAF1	3	0		3	101115388/101115583/101113157
BP	GO:0032504	multicellular organism reproduction	3/2230	10/5328	0.861021	0.991391	101111668/101108877/101109772	MEA1/TNP2/SPIN4	3	1	101109772	2	101111668/101108877
BP	GO:0040012	regulation of locomotion	3/2230	10/5328	0.861021	0.991391	101117424/101121444/101107969	LAMA2/LAMA5/LAMA4	3	3	101117424/101121444/101107969	0
BP	GO:0044403	symbiont process	3/2230	10/5328	0.861021	0.991391	105616742/novel.368/novel.1547	LOC105616742/-/-	3	2	105616742/novel.368	1	novel.1547
BP	GO:0044419	interspecies interaction between organisms	3/2230	10/5328	0.861021	0.991391	105616742/novel.368/novel.1547	LOC105616742/-/-	3	2	105616742/novel.368	1	novel.1547
BP	GO:0051270	regulation of cellular component movement	3/2230	10/5328	0.861021	0.991391	101117424/101121444/101107969	LAMA2/LAMA5/LAMA4	3	3	101117424/101121444/101107969	0
BP	GO:1903047	mitotic cell cycle process	3/2230	10/5328	0.861021	0.991391	101120520/101122133/101115332	ANAPC15/CEP126/ZWINT	3	2	101122133/101115332	1	101120520
BP	GO:2000145	regulation of cell motility	3/2230	10/5328	0.861021	0.991391	101117424/101121444/101107969	LAMA2/LAMA5/LAMA4	3	3	101117424/101121444/101107969	0
BP	GO:0006915	apoptotic process	15/2230	43/5328	0.861578	0.991391	101120189/101103635/443061/443059/101121971/780444/101108441/101117837/101113497/101119930/101110026/101102430/101105208/101106530/101107334	BIRC3/BIRC6/BCL2L1/BAX/DIABLO/BAD/BNIP3/BID/CIDEB/BIRC2/BNIP3L/CIDEC/LOC101105208/BCL2L10/CASP8	15	6	101120189/101103635/101119930/101102430/101106530/101107334	9	443061/443059/101121971/780444/101108441/101117837/101113497/101110026/101105208
BP	GO:0012501	programmed cell death	15/2230	43/5328	0.861578	0.991391	101120189/101103635/443061/443059/101121971/780444/101108441/101117837/101113497/101119930/101110026/101102430/101105208/101106530/101107334	BIRC3/BIRC6/BCL2L1/BAX/DIABLO/BAD/BNIP3/BID/CIDEB/BIRC2/BNIP3L/CIDEC/LOC101105208/BCL2L10/CASP8	15	6	101120189/101103635/101119930/101102430/101106530/101107334	9	443061/443059/101121971/780444/101108441/101117837/101113497/101110026/101105208
BP	GO:0006479	protein methylation	4/2230	13/5328	0.86358	0.991391	101116417/101116921/101114649/101102816	SUV39H2/LOC101116921/SETD2/PRMT5	4	2	101116417/101114649	2	101116921/101102816
BP	GO:0008213	protein alkylation	4/2230	13/5328	0.86358	0.991391	101116417/101116921/101114649/101102816	SUV39H2/LOC101116921/SETD2/PRMT5	4	2	101116417/101114649	2	101116921/101102816
BP	GO:0009147	pyrimidine nucleoside triphosphate metabolic process	4/2230	13/5328	0.86358	0.991391	101109849/101102072/105601873/114110642	NME4/LOC101102072/LOC105601873/NME3	4	0		4	101109849/101102072/105601873/114110642
BP	GO:1901605	alpha-amino acid metabolic process	4/2230	13/5328	0.86358	0.991391	101122541/101108617/101115012/101121421	DTD1/HGD/ASS1/DHFR	4	1	101121421	3	101122541/101108617/101115012
BP	GO:0006820	anion transport	18/2230	51/5328	0.864081	0.991391	101114529/101103039/101119078/101102429/101115921/443246/101106154/101105078/101118550/101119854/101113767/105603547/101105902/101113619/101111082/101115351/443514/101112843	MPC1/CLCN5/SLC7A4/SLC4A7/MPC2/SLC1A3/MFSD5/SLC7A7/SLC7A6/SLC26A8/SLC26A7/SLC26A6/SLC4A5/LOC101113619/CLCNKA/SLC4A3/SLC1A1/LOC101112843	18	9	101102429/443246/101118550/101113767/105603547/101105902/101113619/101115351/101112843	9	101114529/101103039/101119078/101115921/101106154/101105078/101119854/101111082/443514
BP	GO:0065004	protein-DNA complex assembly	10/2230	30/5328	0.872481	0.991391	101118761/101113111/101104558/101110986/101118873/101106288/101120440/101108702/114111225/101111401	LOC101118761/LOC101113111/CENPI/LOC101110986/NAP1L5/LOC101106288/CENPH/ITGB3BP/NAP1L3/LOC101111401	10	7	101104558/101110986/101118873/101106288/101120440/101108702/114111225	3	101118761/101113111/101111401
BP	GO:0071824	protein-DNA complex subunit organization	10/2230	30/5328	0.872481	0.991391	101118761/101113111/101104558/101110986/101118873/101106288/101120440/101108702/114111225/101111401	LOC101118761/LOC101113111/CENPI/LOC101110986/NAP1L5/LOC101106288/CENPH/ITGB3BP/NAP1L3/LOC101111401	10	7	101104558/101110986/101118873/101106288/101120440/101108702/114111225	3	101118761/101113111/101111401
BP	GO:0001558	regulation of cell growth	6/2230	19/5328	0.874501	0.991391	100286737/443132/114116377/100303607/443470/101119533	IGFBP3/IGFBP1/CCN3/CCN2/IGFBP4/HTRA4	6	3	114116377/100303607/443470	3	100286737/443132/101119533
BP	GO:0016049	cell growth	6/2230	19/5328	0.874501	0.991391	100286737/443132/114116377/100303607/443470/101119533	IGFBP3/IGFBP1/CCN3/CCN2/IGFBP4/HTRA4	6	3	114116377/100303607/443470	3	100286737/443132/101119533
BP	GO:0006397	mRNA processing	11/2230	33/5328	0.880434	0.991391	101103685/101108070/101103254/101117378/101101988/101104585/101104159/101103214/101118493/101115879/101111415	SART1/PRPF6/SSU72/CSTF2T/RBM25/LUC7L3/RBM26/CSTF2/SMNDC1/SNW1/DBR1	11	3	101101988/101104585/101104159	8	101103685/101108070/101103254/101117378/101103214/101118493/101115879/101111415
BP	GO:0030029	actin filament-based process	11/2230	33/5328	0.880434	0.991391	101122937/101104240/101106682/105601868/101103980/101111608/100037671/101106701/101105168/101109168/101117461	FMNL3/TMOD2/DIAPH1/ARPC4/TMOD3/DIAPH2/ARPC5L/ARPC5/DIAPH3/CAPZA2/CAPZA1	11	6	101104240/101103980/101111608/101105168/101109168/101117461	5	101122937/101106682/105601868/100037671/101106701
BP	GO:0030036	actin cytoskeleton organization	11/2230	33/5328	0.880434	0.991391	101122937/101104240/101106682/105601868/101103980/101111608/100037671/101106701/101105168/101109168/101117461	FMNL3/TMOD2/DIAPH1/ARPC4/TMOD3/DIAPH2/ARPC5L/ARPC5/DIAPH3/CAPZA2/CAPZA1	11	6	101104240/101103980/101111608/101105168/101109168/101117461	5	101122937/101106682/105601868/100037671/101106701
BP	GO:0007015	actin filament organization	7/2230	22/5328	0.880797	0.991391	101104240/105601868/101103980/100037671/101106701/101109168/101117461	TMOD2/ARPC4/TMOD3/ARPC5L/ARPC5/CAPZA2/CAPZA1	7	4	101104240/101103980/101109168/101117461	3	105601868/100037671/101106701
BP	GO:0098656	anion transmembrane transport	7/2230	22/5328	0.880797	0.991391	101114529/101119078/101115921/101105078/101118550/101113619/101112843	MPC1/SLC7A4/MPC2/SLC7A7/SLC7A6/LOC101113619/LOC101112843	7	3	101118550/101113619/101112843	4	101114529/101119078/101115921/101105078
BP	GO:1903825	organic acid transmembrane transport	7/2230	22/5328	0.880797	0.991391	101114529/101119078/101115921/101105078/101118550/101113619/101112843	MPC1/SLC7A4/MPC2/SLC7A7/SLC7A6/LOC101113619/LOC101112843	7	3	101118550/101113619/101112843	4	101114529/101119078/101115921/101105078
BP	GO:1905039	carboxylic acid transmembrane transport	7/2230	22/5328	0.880797	0.991391	101114529/101119078/101115921/101105078/101118550/101113619/101112843	MPC1/SLC7A4/MPC2/SLC7A7/SLC7A6/LOC101113619/LOC101112843	7	3	101118550/101113619/101112843	4	101114529/101119078/101115921/101105078
BP	GO:0006486	protein glycosylation	12/2230	36/5328	0.887838	0.992638	101104544/101108745/101111133/101106911/101108761/101121471/101102099/101117403/101110108/101113066/101103907/101112314	B3GALNT1/LOC101108745/STT3B/UGGT1/UGGT2/ST6GALNAC3/POMGNT1/B3GNT2/ST8SIA5/B3GNT3/ST6GALNAC2/ST8SIA4	12	8	101104544/101111133/101106911/101108761/101121471/101117403/101110108/101112314	4	101108745/101102099/101113066/101103907
BP	GO:0043413	macromolecule glycosylation	12/2230	36/5328	0.887838	0.992638	101104544/101108745/101111133/101106911/101108761/101121471/101102099/101117403/101110108/101113066/101103907/101112314	B3GALNT1/LOC101108745/STT3B/UGGT1/UGGT2/ST6GALNAC3/POMGNT1/B3GNT2/ST8SIA5/B3GNT3/ST6GALNAC2/ST8SIA4	12	8	101104544/101111133/101106911/101108761/101121471/101117403/101110108/101112314	4	101108745/101102099/101113066/101103907
BP	GO:0070085	glycosylation	12/2230	36/5328	0.887838	0.992638	101104544/101108745/101111133/101106911/101108761/101121471/101102099/101117403/101110108/101113066/101103907/101112314	B3GALNT1/LOC101108745/STT3B/UGGT1/UGGT2/ST6GALNAC3/POMGNT1/B3GNT2/ST8SIA5/B3GNT3/ST6GALNAC2/ST8SIA4	12	8	101104544/101111133/101106911/101108761/101121471/101117403/101110108/101112314	4	101108745/101102099/101113066/101103907
BP	GO:0042157	lipoprotein metabolic process	9/2230	28/5328	0.893292	0.993156	101107373/101112253/101104619/101117785/101104568/101112345/101102455/101109863/101118548	PIGC/APOE/APOA2/LOC101117785/LOC101104568/LOC101112345/PIGA/PIGV/PIGU	9	2	101104568/101102455	7	101107373/101112253/101104619/101117785/101112345/101109863/101118548
BP	GO:0016071	mRNA metabolic process	13/2230	39/5328	0.894732	0.993156	101103685/101111768/101108070/101103254/101117378/101101988/101104585/101104159/101103214/101106353/101118493/101115879/101111415	SART1/SMG1/PRPF6/SSU72/CSTF2T/RBM25/LUC7L3/RBM26/CSTF2/POP4/SMNDC1/SNW1/DBR1	13	4	101111768/101101988/101104585/101104159	9	101103685/101108070/101103254/101117378/101103214/101106353/101118493/101115879/101111415
BP	GO:0010605	negative regulation of macromolecule metabolic process	4/2230	14/5328	0.902345	0.993156	101111768/101115388/101115583/101113157	SMG1/NELFCD/DMAP1/MAF1	4	1	101111768	3	101115388/101115583/101113157
BP	GO:0055085	transmembrane transport	131/2230	339/5328	0.902775	0.993156	101107683/101103533/101119019/443542/101114221/101113504/101106318/101111455/101118936/101111289/101105826/101114022/101105120/101112012/494438/101118500/101109241/100302555/101123476/101114529/101111570/101105204/105605099/101103039/494439/101119654/101119078/101110989/101117577/100217408/101103874/114113810/443456/101116716/101119199/101115921/443003/101105242/100820754/101113834/101102637/1141…	ATP6V1B1/VDAC2/SLC39A10/ATP5MC2/ATP6V0B/ATP6V1H/ATP5F1B/ATP5ME/SLC2A13/RYR3/SLC18B1/SLC30A4/TOMM40L/KCNA2/ATP6V1E1/RYR2/SLC31A2/SLC39A7/ATP6V0A1/MPC1/TOMM40/TRPC1/SLC18A3/CLCN5/ATP6V1B2/SLC5A10/SLC7A4/SPNS1/LOC101117577/ATP5PD/SCN3A/LOC114113810/SLC16A1/SLC8A1/ABCD2/MPC2/ATP6V0C/SLC12A2/SLC24A5/SLC16A7/SLC39A5/LOC114114000/ATP6V1F/LOC101118064/ABCB4/SLC5A7/MFSD9/ITPR1/ATP5MG/SLC2A3/LOC105603365/S…	131	64	101119019/101118936/101111289/101105826/101114022/101112012/101118500/101105204/105605099/101117577/101103874/114113810/443456/101116716/101119199/101105242/100820754/101113834/114114000/101115268/101108864/101109522/100037693/101112498/101106534/101117022/101105055/101104210/101106315/101117907/101115919/101122924/101107449/101110651/101118550/114113175/114113733/101115443/101102401/101121117/10…	67	101107683/101103533/443542/101114221/101113504/101106318/101111455/101105120/494438/101109241/100302555/101123476/101114529/101111570/101103039/494439/101119654/101119078/101110989/100217408/101115921/443003/101102637/101112724/101118064/101122517/101108476/101123491/443308/105603365/101114288/100145866/101111413/101119350/101121256/101114652/101115166/101112740/101119087/101108422/101119596/1011…
BP	GO:0043414	macromolecule methylation	5/2230	17/5328	0.90345	0.993156	101116417/101116921/101114649/101102217/101102816	SUV39H2/LOC101116921/SETD2/TRMT61B/PRMT5	5	3	101116417/101114649/101102217	2	101116921/101102816
BP	GO:0009605	response to external stimulus	3/2230	11/5328	0.904128	0.993156	101109912/101111822/101101902	CARTPT/DRAXIN/P2RX1	3	2	101109912/101101902	1	101111822
BP	GO:0048870	cell motility	3/2230	11/5328	0.904128	0.993156	101117424/101121444/101107969	LAMA2/LAMA5/LAMA4	3	3	101117424/101121444/101107969	0
BP	GO:0051674	localization of cell	3/2230	11/5328	0.904128	0.993156	101117424/101121444/101107969	LAMA2/LAMA5/LAMA4	3	3	101117424/101121444/101107969	0
BP	GO:0008219	cell death	15/2230	45/5328	0.907145	0.993581	101120189/101103635/443061/443059/101121971/780444/101108441/101117837/101113497/101119930/101110026/101102430/101105208/101106530/101107334	BIRC3/BIRC6/BCL2L1/BAX/DIABLO/BAD/BNIP3/BID/CIDEB/BIRC2/BNIP3L/CIDEC/LOC101105208/BCL2L10/CASP8	15	6	101120189/101103635/101119930/101102430/101106530/101107334	9	443061/443059/101121971/780444/101108441/101117837/101113497/101110026/101105208
BP	GO:0006333	chromatin assembly or disassembly	9/2230	29/5328	0.917167	0.993581	101118761/101113111/101110986/100307033/101118873/101106288/101108702/114111225/101111401	LOC101118761/LOC101113111/LOC101110986/ASF1A/NAP1L5/LOC101106288/ITGB3BP/NAP1L3/LOC101111401	9	6	101110986/100307033/101118873/101106288/101108702/114111225	3	101118761/101113111/101111401
BP	GO:0015711	organic anion transport	9/2230	29/5328	0.917167	0.993581	101114529/101119078/101115921/443246/101105078/101118550/101113619/443514/101112843	MPC1/SLC7A4/MPC2/SLC1A3/SLC7A7/SLC7A6/LOC101113619/SLC1A1/LOC101112843	9	4	443246/101118550/101113619/101112843	5	101114529/101119078/101115921/101105078/443514
BP	GO:0015849	organic acid transport	9/2230	29/5328	0.917167	0.993581	101114529/101119078/101115921/443246/101105078/101118550/101113619/443514/101112843	MPC1/SLC7A4/MPC2/SLC1A3/SLC7A7/SLC7A6/LOC101113619/SLC1A1/LOC101112843	9	4	443246/101118550/101113619/101112843	5	101114529/101119078/101115921/101105078/443514
BP	GO:0046942	carboxylic acid transport	9/2230	29/5328	0.917167	0.993581	101114529/101119078/101115921/443246/101105078/101118550/101113619/443514/101112843	MPC1/SLC7A4/MPC2/SLC1A3/SLC7A7/SLC7A6/LOC101113619/SLC1A1/LOC101112843	9	4	443246/101118550/101113619/101112843	5	101114529/101119078/101115921/101105078/443514
BP	GO:0000003	reproduction	5/2230	18/5328	0.929971	0.993581	101111668/101116014/101108877/101107693/101109772	MEA1/SGO1/TNP2/ZPBP/SPIN4	5	3	101116014/101107693/101109772	2	101111668/101108877
BP	GO:0003333	amino acid transmembrane transport	5/2230	18/5328	0.929971	0.993581	101119078/101105078/101118550/101113619/101112843	SLC7A4/SLC7A7/SLC7A6/LOC101113619/LOC101112843	5	3	101118550/101113619/101112843	2	101119078/101105078
BP	GO:0006865	amino acid transport	5/2230	18/5328	0.929971	0.993581	101119078/101105078/101118550/101113619/101112843	SLC7A4/SLC7A7/SLC7A6/LOC101113619/LOC101112843	5	3	101118550/101113619/101112843	2	101119078/101105078
BP	GO:0022414	reproductive process	5/2230	18/5328	0.929971	0.993581	101111668/101116014/101108877/101107693/101109772	MEA1/SGO1/TNP2/ZPBP/SPIN4	5	3	101116014/101107693/101109772	2	101111668/101108877
BP	GO:0009892	negative regulation of metabolic process	4/2230	15/5328	0.931015	0.993581	101111768/101115388/101115583/101113157	SMG1/NELFCD/DMAP1/MAF1	4	1	101111768	3	101115388/101115583/101113157
BP	GO:0006334	nucleosome assembly	8/2230	27/5328	0.933969	0.993581	101118761/101113111/101110986/101118873/101106288/101108702/114111225/101111401	LOC101118761/LOC101113111/LOC101110986/NAP1L5/LOC101106288/ITGB3BP/NAP1L3/LOC101111401	8	5	101110986/101118873/101106288/101108702/114111225	3	101118761/101113111/101111401
BP	GO:0031497	chromatin assembly	8/2230	27/5328	0.933969	0.993581	101118761/101113111/101110986/101118873/101106288/101108702/114111225/101111401	LOC101118761/LOC101113111/LOC101110986/NAP1L5/LOC101106288/ITGB3BP/NAP1L3/LOC101111401	8	5	101110986/101118873/101106288/101108702/114111225	3	101118761/101113111/101111401
BP	GO:0034728	nucleosome organization	8/2230	27/5328	0.933969	0.993581	101118761/101113111/101110986/101118873/101106288/101108702/114111225/101111401	LOC101118761/LOC101113111/LOC101110986/NAP1L5/LOC101106288/ITGB3BP/NAP1L3/LOC101111401	8	5	101110986/101118873/101106288/101108702/114111225	3	101118761/101113111/101111401
BP	GO:0006811	ion transport	107/2230	284/5328	0.937415	0.993581	101107683/101119019/443542/101114221/101113504/101106318/101111455/101116379/101111289/101114022/101112012/494438/443488/101118500/101123239/101109241/101105940/100302555/101123476/101114529/443451/101105204/101106047/101103039/494439/101119078/101102429/100217408/101103874/101106359/101119911/101115921/443003/101105242/101102637/101110155/101112724/101117759/101108864/101123491/105603365/1011142…	ATP6V1B1/SLC39A10/ATP5MC2/ATP6V0B/ATP6V1H/ATP5F1B/ATP5ME/ATP7A/RYR3/SLC30A4/KCNA2/ATP6V1E1/SCNN1A/RYR2/CHRNA3/SLC31A2/FXYD5/SLC39A7/ATP6V0A1/MPC1/ATOX1/TRPC1/ATP13A3/CLCN5/ATP6V1B2/SLC7A4/SLC4A7/ATP5PD/SCN3A/KCNE3/ARMC1/MPC2/ATP6V0C/SLC12A2/SLC39A5/CHRNE/ATP6V1F/GABRA1/ITPR1/ATP5MG/LOC105603365/SLC39A11/SLC1A3/SCN7A/TRPM7/ATP5F1A/MFSD5/CACNB2/LOC114117245/GABRB2/SCN11A/SLC9A6/KCNH2/CACNB4/KCNN3/K…	107	59	101119019/101116379/101111289/101114022/101112012/101118500/101123239/101105204/101106047/101102429/101103874/101119911/101105242/101117759/101108864/443246/101109522/100037693/101112498/114117245/100913155/101117022/101105055/101106315/101117907/101112614/101115980/101115919/100302624/101122924/101120989/101115206/101118550/101106150/114113175/114113733/101115443/101113767/101102401/101121117/10…	48	101107683/443542/101114221/101113504/101106318/101111455/494438/443488/101109241/101105940/100302555/101123476/101114529/443451/101103039/494439/101119078/100217408/101106359/101115921/443003/101102637/101110155/101112724/101123491/105603365/101114288/101111413/101106154/101108422/101119596/101105078/101119854/101108597/101106478/101103310/101114337/101104444/101117259/101113030/101108544/1011019…
BP	GO:0071103	DNA conformation change	10/2230	33/5328	0.938849	0.993581	101118761/101113111/101110986/101118873/101106288/101108762/101103037/101108702/114111225/101111401	LOC101118761/LOC101113111/LOC101110986/NAP1L5/LOC101106288/TOP2A/TOP2B/ITGB3BP/NAP1L3/LOC101111401	10	7	101110986/101118873/101106288/101108762/101103037/101108702/114111225	3	101118761/101113111/101111401
BP	GO:0010941	regulation of cell death	11/2230	36/5328	0.941465	0.993581	101120189/443061/443059/101121971/101108441/101117837/101119930/101110026/101105208/101106530/101107334	BIRC3/BCL2L1/BAX/DIABLO/BNIP3/BID/BIRC2/BNIP3L/LOC101105208/BCL2L10/CASP8	11	4	101120189/101119930/101106530/101107334	7	443061/443059/101121971/101108441/101117837/101110026/101105208
BP	GO:0042981	regulation of apoptotic process	11/2230	36/5328	0.941465	0.993581	101120189/443061/443059/101121971/101108441/101117837/101119930/101110026/101105208/101106530/101107334	BIRC3/BCL2L1/BAX/DIABLO/BNIP3/BID/BIRC2/BNIP3L/LOC101105208/BCL2L10/CASP8	11	4	101120189/101119930/101106530/101107334	7	443061/443059/101121971/101108441/101117837/101110026/101105208
BP	GO:0043067	regulation of programmed cell death	11/2230	36/5328	0.941465	0.993581	101120189/443061/443059/101121971/101108441/101117837/101119930/101110026/101105208/101106530/101107334	BIRC3/BCL2L1/BAX/DIABLO/BNIP3/BID/BIRC2/BNIP3L/LOC101105208/BCL2L10/CASP8	11	4	101120189/101119930/101106530/101107334	7	443061/443059/101121971/101108441/101117837/101110026/101105208
BP	GO:0009101	glycoprotein biosynthetic process	12/2230	39/5328	0.9441	0.993581	101104544/101108745/101111133/101106911/101108761/101121471/101102099/101117403/101110108/101113066/101103907/101112314	B3GALNT1/LOC101108745/STT3B/UGGT1/UGGT2/ST6GALNAC3/POMGNT1/B3GNT2/ST8SIA5/B3GNT3/ST6GALNAC2/ST8SIA4	12	8	101104544/101111133/101106911/101108761/101121471/101117403/101110108/101112314	4	101108745/101102099/101113066/101103907
BP	GO:0040007	growth	12/2230	39/5328	0.9441	0.993581	101103773/101104900/100286737/554322/443132/443502/101120483/114116377/100303607/443470/101119533/443524	GAP43/GDF11/IGFBP3/TGFB2/IGFBP1/BMP4/NINJ2/CCN3/CCN2/IGFBP4/HTRA4/INHBA	12	8	101103773/101104900/554322/443502/114116377/100303607/443470/443524	4	100286737/443132/101120483/101119533
BP	GO:0008610	lipid biosynthetic process	14/2230	45/5328	0.949271	0.993793	101107373/101105716/101107006/101113026/101102455/101122299/443186/101109863/101116926/101104193/101109704/101112775/101118548/101111590	PIGC/HSD3B7/PTDSS2/PMVK/PIGA/MLYCD/ACACA/PIGV/CRLS1/GAL3ST3/ISYNA1/CEPT1/PIGU/HMGCS2	14	5	101102455/443186/101116926/101104193/101109704	9	101107373/101105716/101107006/101113026/101122299/101109863/101112775/101118548/101111590
BP	GO:0051704	multi-organism process	7/2230	25/5328	0.949385	0.993793	101111668/105616742/novel.368/101108877/101107693/novel.1547/101109772	MEA1/LOC105616742/-/TNP2/ZPBP/-/SPIN4	7	4	105616742/novel.368/101107693/101109772	3	101111668/101108877/novel.1547
BP	GO:0006323	DNA packaging	8/2230	28/5328	0.95024	0.993793	101118761/101113111/101110986/101118873/101106288/101108702/114111225/101111401	LOC101118761/LOC101113111/LOC101110986/NAP1L5/LOC101106288/ITGB3BP/NAP1L3/LOC101111401	8	5	101110986/101118873/101106288/101108702/114111225	3	101118761/101113111/101111401
BP	GO:0032879	regulation of localization	3/2230	13/5328	0.956097	0.996069	101117424/101121444/101107969	LAMA2/LAMA5/LAMA4	3	3	101117424/101121444/101107969	0
BP	GO:0009100	glycoprotein metabolic process	12/2230	40/5328	0.956385	0.996069	101104544/101108745/101111133/101106911/101108761/101121471/101102099/101117403/101110108/101113066/101103907/101112314	B3GALNT1/LOC101108745/STT3B/UGGT1/UGGT2/ST6GALNAC3/POMGNT1/B3GNT2/ST8SIA5/B3GNT3/ST6GALNAC2/ST8SIA4	12	8	101104544/101111133/101106911/101108761/101121471/101117403/101110108/101112314	4	101108745/101102099/101113066/101103907
BP	GO:0006633	fatty acid biosynthetic process	2/2230	10/5328	0.963913	0.997699	101122299/443186	MLYCD/ACACA	2	1	443186	1	101122299
BP	GO:0022900	electron transport chain	2/2230	10/5328	0.963913	0.997699	101118899/101109923	NDUFS4/NDUFC2	2	0		2	101118899/101109923
BP	GO:0042493	response to drug	2/2230	10/5328	0.963913	0.997699	101111999/101101902	TCN1/P2RX1	2	2	101111999/101101902	0
BP	GO:0006813	potassium ion transport	6/2230	24/5328	0.973531	0.998817	114117245/101112614/101115980/100302624/101108597/101118008	LOC114117245/KCNN3/KCNT2/KCNMB1/KCNN4/KCNJ8	6	5	114117245/101112614/101115980/100302624/101118008	1	101108597
BP	GO:0009116	nucleoside metabolic process	6/2230	24/5328	0.973531	0.998817	101109849/101102072/101107953/101109657/105601873/114110642	NME4/LOC101102072/UPP1/LOC101109657/LOC105601873/NME3	6	0		6	101109849/101102072/101107953/101109657/105601873/114110642
BP	GO:1901657	glycosyl compound metabolic process	6/2230	24/5328	0.973531	0.998817	101109849/101102072/101107953/101109657/105601873/114110642	NME4/LOC101102072/UPP1/LOC101109657/LOC105601873/NME3	6	0		6	101109849/101102072/101107953/101109657/105601873/114110642
BP	GO:0006869	lipid transport	5/2230	21/5328	0.974941	0.998817	101112253/101104619/101117785/101104568/101112345	APOE/APOA2/LOC101117785/LOC101104568/LOC101112345	5	1	101104568	4	101112253/101104619/101117785/101112345
BP	GO:0010876	lipid localization	5/2230	21/5328	0.974941	0.998817	101112253/101104619/101117785/101104568/101112345	APOE/APOA2/LOC101117785/LOC101104568/LOC101112345	5	1	101104568	4	101112253/101104619/101117785/101112345
BP	GO:0006511	ubiquitin-dependent protein catabolic process	10/2230	39/5328	0.98874	0.999999	101108299/101122714/101112931/101121123/101119145/100381249/101110286/101111116/101121959/101122669	ANAPC2/CUL2/CUL7/UFD1/CUL4A/PSMA3/ATE1/SIAH1/PSMA7/CUL3	10	5	101122714/100381249/101110286/101111116/101122669	5	101108299/101112931/101121123/101119145/101121959
BP	GO:0019941	modification-dependent protein catabolic process	10/2230	39/5328	0.98874	0.999999	101108299/101122714/101112931/101121123/101119145/100381249/101110286/101111116/101121959/101122669	ANAPC2/CUL2/CUL7/UFD1/CUL4A/PSMA3/ATE1/SIAH1/PSMA7/CUL3	10	5	101122714/100381249/101110286/101111116/101122669	5	101108299/101112931/101121123/101119145/101121959
BP	GO:0043632	modification-dependent macromolecule catabolic process	10/2230	39/5328	0.98874	0.999999	101108299/101122714/101112931/101121123/101119145/100381249/101110286/101111116/101121959/101122669	ANAPC2/CUL2/CUL7/UFD1/CUL4A/PSMA3/ATE1/SIAH1/PSMA7/CUL3	10	5	101122714/100381249/101110286/101111116/101122669	5	101108299/101112931/101121123/101119145/101121959
BP	GO:0006720	isoprenoid metabolic process	1/2230	10/5328	0.995609	0.999999	101111590	HMGCS2	1	0		1	101111590
BP	GO:0008299	isoprenoid biosynthetic process	1/2230	10/5328	0.995609	0.999999	101111590	HMGCS2	1	0		1	101111590
BP	GO:0009607	response to biotic stimulus	2/2230	15/5328	0.996571	0.999999	101101946/114110140	TMEM265/LOC114110140	2	0		2	101101946/114110140
BP	GO:0006836	neurotransmitter transport	1/2230	11/5328	0.99745	0.999999	101107169	SLC6A14	1	1	101107169	0
BP	GO:0019882	antigen processing and presentation	5/2230	28/5328	0.998271	0.999999	114108675/101109746/101102561/101109219/101109747	LOC114108675/LOC101109746/CD74/LOC101109219/LOC101109747	5	1	114108675	4	101109746/101102561/101109219/101109747
BP	GO:0006952	defense response	8/2230	44/5328	0.99979	0.999999	101120204/novel.1867/novel.1880/105601867/443404/novel.1866/114113806/101107039	LOC101120204/-/-/LOC105601867/IL1A/-/LOC114113806/IL17C	8	2	443404/101107039	6	101120204/novel.1867/novel.1880/105601867/novel.1866/114113806
BP	GO:0007186	G-protein coupled receptor signaling pathway	77/2230	262/5328	0.999993	0.999999	101102897/101106020/101105172/101114699/101116915/101112295/101105547/101114407/101111639/101119735/101116228/106990147/101117990/678671/101113240/443189/101121209/101110748/101117842/443346/101114118/101109070/114110311/101117595/443532/443107/101110791/101122003/101115511/101123135/101108481/101113224/101111955/101108320/101121067/101102902/101104226/101117453/101117637/443330/101118952/1011041…	CHRM2/GPR180/RAMP2/F2RL3/ADGRG6/GNAQ/PTGER3/P2RY1/CNR1/DGKE/LOC101116228/LTB4R2/ADGRA2/CCR10/LTB4R/CHRM3/ADGRF5/GPRC5A/PTGER1/LPAR1/LPAR6/ADGRG2/LOC114110311/ADGRB1/CXCR4/AGTR1/LGR4/CYSLTR1/CALCRL/GPR179/DGKI/DGKA/GPR19/DGKH/GNA14/ADGRA3/C3AR1/CCR5/P2RY14/ADORA3/GNA15/ADGRL2/TACR1/NSG1/CALY/P2RY12/LPAR5/DGKB/TACR3/P2RY8/F2R/GNAT2/CARTPT/ADGRG7/SSTR1/ADRB3/AGTR2/GPR34/CCRL2/GPR161/SCTR/ADRA2C/GPR1…	77	61	101102897/101106020/101116915/101112295/101105547/101114407/101111639/101119735/106990147/101117990/678671/101113240/443189/101121209/101117842/443346/101114118/101109070/114110311/101117595/443107/101110791/101122003/101115511/101123135/101108481/101113224/101111955/101108320/101121067/101102902/101104226/101117453/101117637/101104103/101122011/101103398/101118913/101117897/101102720/101121604/1…	16	101105172/101114699/101116228/101110748/443532/443330/101118952/101109610/101112114/101116208/101107096/101121739/101103963/100500782/101102014/101114889
BP	GO:0006955	immune response	31/2230	134/5328	0.999999	0.999999	114108675/101109746/443404/101102078/101121145/101119957/101104661/101119231/101113771/101102917/101123437/101123048/101122559/114108665/101102561/101111100/101102957/101104302/443448/101114839/101107908/101105539/101109219/100144766/101109747/443442/101110634/101114089/101122795/114117787/101112480	LOC114108675/LOC101109746/IL1A/LOC101102078/CXCL12/CCL21/LOC101104661/VTN/LOC101113771/PTPRC/AZGP1/ENPP1/LST1/LOC114108665/CD74/CXCL13/TNFSF15/CCL20/XCL1/LAT2/LOC101107908/HFE/LOC101109219/FCGRT/LOC101109747/LOC443442/CD1E/LOC101114089/ENPP3/LOC114117787/LOC101112480	31	15	114108675/443404/101102078/101121145/101104661/101102917/101123048/114108665/101111100/101102957/101104302/101107908/101105539/101114089/114117787	16	101109746/101119957/101119231/101113771/101123437/101122559/101102561/443448/101114839/101109219/100144766/101109747/443442/101110634/101122795/101112480
BP	GO:0002376	immune system process	32/2230	138/5328	0.999999	0.999999	114108675/101109746/101112826/443404/101102078/101121145/101119957/101104661/101119231/101113771/101102917/101123437/101123048/101122559/114108665/101102561/101111100/101102957/101104302/443448/101114839/101107908/101105539/101109219/100144766/101109747/443442/101110634/101114089/101122795/114117787/101112480	LOC114108675/LOC101109746/PAG1/IL1A/LOC101102078/CXCL12/CCL21/LOC101104661/VTN/LOC101113771/PTPRC/AZGP1/ENPP1/LST1/LOC114108665/CD74/CXCL13/TNFSF15/CCL20/XCL1/LAT2/LOC101107908/HFE/LOC101109219/FCGRT/LOC101109747/LOC443442/CD1E/LOC101114089/ENPP3/LOC114117787/LOC101112480	32	16	114108675/101112826/443404/101102078/101121145/101104661/101102917/101123048/114108665/101111100/101102957/101104302/101107908/101105539/101114089/114117787	16	101109746/101119957/101119231/101113771/101123437/101122559/101102561/443448/101114839/101109219/100144766/101109747/443442/101110634/101122795/101112480
CC	GO:0098805	whole membrane	26/1327	33/3305	6.34853e-06	0.000825309	101117328/101103533/101119502/101113504/101106572/101105120/101122599/101112826/101111570/101117839/101119874/100145866/101105647/101115523/101118110/101117631/780443/101118850/101118786/101122615/114115625/101102042/101120579/101122632/101109233/101116450	CLTB/VDAC2/LAMTOR1/ATP6V1H/CLTA/TOMM40L/PEX11G/PAG1/TOMM40/COPG2/SEC24C/VDAC1/TOMM22/MTX1/PEX3/PEX11B/COPG1/VDAC3/SEC24A/SEC23B/TOMM20L/LOC101102042/SEC24B/SEC23A/MFN1/TOMM20	26	6	101112826/101118786/114115625/101120579/101122632/101109233	20	101117328/101103533/101119502/101113504/101106572/101105120/101122599/101111570/101117839/101119874/100145866/101105647/101115523/101118110/101117631/780443/101118850/101122615/101102042/101116450
CC	GO:0005739	mitochondrion	50/1327	78/3305	1.33123e-05	0.000865298	101112853/101103533/101110916/114110252/101111455/101110664/101105120/101108685/101115694/101122706/101121891/101121971/101114529/101121851/101111570/100415906/114113165/100217408/novel.1543/101105620/114117223/101115921/101108441/101122388/101123491/105603365/100145866/101105647/101115523/101108419/100170667/101110811/101121893/101109923/101103257/101118850/101110026/101122162/101108442/10111796…	ALAS1/VDAC2/ATP5IF1/LOC114110252/ATP5ME/LOC101110664/TOMM40L/GLYAT/LOC101115694/TMEM11/MTERF4/DIABLO/MPC1/NDUFB7/TOMM40/NDUFB8/LOC114113165/ATP5PD/-/NDUFV3/LOC114117223/MPC2/BNIP3/MRPS24/ATP5MG/LOC105603365/VDAC1/TOMM22/MTX1/LOC101108419/COX5A/MRPS34/MRPL37/NDUFC2/NDUFA3/VDAC3/BNIP3L/MRPL50/MRPL47/LOC101117965/NDUFB4/ATP5PF/TOMM20L/MRPS26/LOC101102042/MTERF1/MFN1/C1QBP/MTERF2/TOMM20	50	6	114117223/101108442/114115625/101109695/101109233/101117236	44	101112853/101103533/101110916/114110252/101111455/101110664/101105120/101108685/101115694/101122706/101121891/101121971/101114529/101121851/101111570/100415906/114113165/100217408/novel.1543/101105620/101115921/101108441/101122388/101123491/105603365/100145866/101105647/101115523/101108419/100170667/101110811/101121893/101109923/101103257/101118850/101110026/101122162/101117965/101108353/10111303…
CC	GO:0098588	bounding membrane of organelle	31/1327	45/3305	8.21538e-05	0.00356	101117328/101103533/101119502/101113504/101106572/101105120/101122599/101111570/101117839/101119874/100145866/101105647/101115523/101118110/101121815/101111921/101117631/780443/101118850/101109305/101118786/101122615/114115625/101114088/101102042/101105615/101120579/101122632/101109233/101107444/101116450	CLTB/VDAC2/LAMTOR1/ATP6V1H/CLTA/TOMM40L/PEX11G/TOMM40/COPG2/SEC24C/VDAC1/TOMM22/MTX1/PEX3/SLC35A5/SLC35A3/PEX11B/COPG1/VDAC3/CHSY1/SEC24A/SEC23B/TOMM20L/CHPF/LOC101102042/B4GALNT4/SEC24B/SEC23A/MFN1/USO1/TOMM20	31	11	101121815/101111921/101109305/101118786/114115625/101114088/101105615/101120579/101122632/101109233/101107444	20	101117328/101103533/101119502/101113504/101106572/101105120/101122599/101111570/101117839/101119874/100145866/101105647/101115523/101118110/101117631/780443/101118850/101122615/101102042/101116450
CC	GO:0031090	organelle membrane	45/1327	73/3305	0.000145008	0.00471277	101117328/101103533/101119502/101113504/101111455/101106572/101105120/101115694/101122706/101122599/101114529/101111570/101117839/100217408/101105620/101115921/101119874/101123491/105603365/100145866/101105647/101115523/101118110/101121815/100170667/101111921/101117631/780443/101109923/101103257/101118850/101109305/101117965/101118786/101122615/101113030/114115625/101114088/101102042/101105615/10…	CLTB/VDAC2/LAMTOR1/ATP6V1H/ATP5ME/CLTA/TOMM40L/LOC101115694/TMEM11/PEX11G/MPC1/TOMM40/COPG2/ATP5PD/NDUFV3/MPC2/SEC24C/ATP5MG/LOC105603365/VDAC1/TOMM22/MTX1/PEX3/SLC35A5/COX5A/SLC35A3/PEX11B/COPG1/NDUFC2/NDUFA3/VDAC3/CHSY1/LOC101117965/SEC24A/SEC23B/ATP5PF/TOMM20L/CHPF/LOC101102042/B4GALNT4/SEC24B/SEC23A/MFN1/USO1/TOMM20	45	11	101121815/101111921/101109305/101118786/114115625/101114088/101105615/101120579/101122632/101109233/101107444	34	101117328/101103533/101119502/101113504/101111455/101106572/101105120/101115694/101122706/101122599/101114529/101111570/101117839/100217408/101105620/101115921/101119874/101123491/105603365/100145866/101105647/101115523/101118110/100170667/101117631/780443/101109923/101103257/101118850/101117965/101122615/101113030/101102042/101116450
CC	GO:0005840	ribosome	151/1327	309/3305	0.00069072	0.0179587	101112339/114114013/101115593/101114892/114115362/114112986/101112126/106990112/114108769/100037668/101102145/101104237/100037666/101111087/101106836/101114092/101117395/114113983/443070/114115632/101106101/100135452/100036761/101109132/101109545/114115299/101106214/100127215/101106700/101107098/100036760/105610137/100037665/101112471/101104725/114118401/101106861/780524/101106472/101118649/10112…	LOC101112339/LOC114114013/LOC101115593/LOC101114892/LOC114115362/LOC114112986/RPL35/RPS26/LOC114108769/LOC100037668/RPS14/LOC101104237/RPS11/RPL12/RPL3/LOC101114092/LOC101117395/LOC114113983/RPL32/LOC114115632/RPS19/RPL14/RPS18/LOC101109132/LOC101109545/LOC114115299/LOC101106214/RPL10/RPL38/LOC101107098/RPL13A/LOC105610137/RPS6/LOC101112471/MRPL23/LOC114118401/MRPL27/RPS2/FAU/LOC101118649/MRPS23/…	151	10	101107098/101117063/114117223/101117060/114116976/105605152/101108442/106991582/101103412/114116830	141	101112339/114114013/101115593/101114892/114115362/114112986/101112126/106990112/114108769/100037668/101102145/101104237/100037666/101111087/101106836/101114092/101117395/114113983/443070/114115632/101106101/100135452/100036761/101109132/101109545/114115299/101106214/100127215/101106700/100036760/105610137/100037665/101112471/101104725/114118401/101106861/780524/101106472/101118649/101120254/44329…
CC	GO:0005615	extracellular space	21/1327	31/3305	0.0016741	0.0275173	443404/101105541/101121620/101114123/101102336/101102090/101102644/101104056/101121825/101117513/443393/101106514/101111354/101103897/101123664/101122940/101109912/443206/101108131/101103445/101121925	IL1A/ECM1/SOGA1/SOST/FGB/FGA/GC/SOSTDC1/LOC101121825/CD109/ALB/IL36G/IL36RN/AFM/FGG/LOC101122940/CARTPT/IL18/LOC101108131/MTCL1/ADA2	21	10	443404/101121620/101114123/101104056/101117513/101106514/101122940/101109912/443206/101103445	11	101105541/101102336/101102090/101102644/101121825/443393/101111354/101103897/101123664/101108131/101121925
CC	GO:1905368	peptidase complex	22/1327	33/3305	0.00178963	0.0275173	101110950/101117088/101123468/101110797/101116408/100135691/101120589/101104410/101116188/101110188/101105833/101115834/101107383/101117421/100135690/114115673/100174905/100381249/101116929/114112555/114114126/101121959	PSMB6/LOC101117088/PSMB5/SPCS1/PSMB1/PSME2/PSMB3/SUPT20H/PSMB4/PSMB2/PSMD3/PSMB9/SPCS2/PSME1/PSMB7/LOC114115673/PSMB8/PSMA3/PSMB10/LOC114112555/LOC114114126/PSMA7	22	4	101104410/114115673/100381249/114112555	18	101110950/101117088/101123468/101110797/101116408/100135691/101120589/101116188/101110188/101105833/101115834/101107383/101117421/100135690/100174905/101116929/114114126/101121959
CC	GO:0019867	outer membrane	12/1327	15/3305	0.00196248	0.0275173	101103533/101117919/101105120/101111570/100145866/101105647/101115523/101118850/114115625/101102042/101109233/101116450	VDAC2/SAMM50/TOMM40L/TOMM40/VDAC1/TOMM22/MTX1/VDAC3/TOMM20L/LOC101102042/MFN1/TOMM20	12	2	114115625/101109233	10	101103533/101117919/101105120/101111570/100145866/101105647/101115523/101118850/101102042/101116450
CC	GO:1990904	ribonucleoprotein complex	160/1327	336/3305	0.00205505	0.0275173	101112339/114114013/101115593/101114892/114115362/114112986/101112126/106990112/114108769/100037668/101102145/101104237/100037666/101111087/101106836/101114092/101117395/114113983/443070/114115632/101106101/100135452/100036761/101109132/101109545/114115299/101106214/100127215/101106700/101107098/100036760/105610137/100037665/101112471/101104725/114118401/101106861/780524/101106472/101118649/10112…	LOC101112339/LOC114114013/LOC101115593/LOC101114892/LOC114115362/LOC114112986/RPL35/RPS26/LOC114108769/LOC100037668/RPS14/LOC101104237/RPS11/RPL12/RPL3/LOC101114092/LOC101117395/LOC114113983/RPL32/LOC114115632/RPS19/RPL14/RPS18/LOC101109132/LOC101109545/LOC114115299/LOC101106214/RPL10/RPL38/LOC101107098/RPL13A/LOC105610137/RPS6/LOC101112471/MRPL23/LOC114118401/MRPL27/RPS2/FAU/LOC101118649/MRPS23/…	160	11	101107098/101117063/114117223/101117060/101104585/114116976/105605152/101108442/106991582/101103412/114116830	149	101112339/114114013/101115593/101114892/114115362/114112986/101112126/106990112/114108769/100037668/101102145/101104237/100037666/101111087/101106836/101114092/101117395/114113983/443070/114115632/101106101/100135452/100036761/101109132/101109545/114115299/101106214/100127215/101106700/100036760/105610137/100037665/101112471/101104725/114118401/101106861/780524/101106472/101118649/101120254/44329…
CC	GO:0044429	mitochondrial part	34/1327	57/3305	0.00211672	0.0275173	101112853/101103533/114110252/101111455/101110664/101105120/101115694/101122706/101114529/101111570/100217408/101105620/114117223/101115921/101108441/101123491/105603365/100145866/101105647/101115523/100170667/101109923/101103257/101118850/101110026/101108442/101117965/101113030/114115625/101112501/101102042/101109233/101106021/101116450	ALAS1/VDAC2/LOC114110252/ATP5ME/LOC101110664/TOMM40L/LOC101115694/TMEM11/MPC1/TOMM40/ATP5PD/NDUFV3/LOC114117223/MPC2/BNIP3/ATP5MG/LOC105603365/VDAC1/TOMM22/MTX1/COX5A/NDUFC2/NDUFA3/VDAC3/BNIP3L/MRPL47/LOC101117965/ATP5PF/TOMM20L/MRPS26/LOC101102042/MFN1/C1QBP/TOMM20	34	4	114117223/101108442/114115625/101109233	30	101112853/101103533/114110252/101111455/101110664/101105120/101115694/101122706/101114529/101111570/100217408/101105620/101115921/101108441/101123491/105603365/100145866/101105647/101115523/100170667/101109923/101103257/101118850/101110026/101117965/101113030/101112501/101102042/101106021/101116450
CC	GO:0000502	proteasome complex	19/1327	28/3305	0.00270887	0.0289329	101110950/101117088/101123468/101116408/100135691/101120589/101116188/101110188/101105833/101115834/101117421/100135690/114115673/100174905/100381249/101116929/114112555/114114126/101121959	PSMB6/LOC101117088/PSMB5/PSMB1/PSME2/PSMB3/PSMB4/PSMB2/PSMD3/PSMB9/PSME1/PSMB7/LOC114115673/PSMB8/PSMA3/PSMB10/LOC114112555/LOC114114126/PSMA7	19	3	114115673/100381249/114112555	16	101110950/101117088/101123468/101116408/100135691/101120589/101116188/101110188/101105833/101115834/101117421/100135690/100174905/101116929/114114126/101121959
CC	GO:1905369	endopeptidase complex	19/1327	28/3305	0.00270887	0.0289329	101110950/101117088/101123468/101116408/100135691/101120589/101116188/101110188/101105833/101115834/101117421/100135690/114115673/100174905/100381249/101116929/114112555/114114126/101121959	PSMB6/LOC101117088/PSMB5/PSMB1/PSME2/PSMB3/PSMB4/PSMB2/PSMD3/PSMB9/PSME1/PSMB7/LOC114115673/PSMB8/PSMA3/PSMB10/LOC114112555/LOC114114126/PSMA7	19	3	114115673/100381249/114112555	16	101110950/101117088/101123468/101116408/100135691/101120589/101116188/101110188/101105833/101115834/101117421/100135690/100174905/101116929/114114126/101121959
CC	GO:0016469	proton-transporting two-sector ATPase complex	20/1327	30/3305	0.00289329	0.0289329	101107683/443542/101114221/101113504/101106318/101111455/494438/101123476/494439/100217408/443003/101123491/105603365/101111413/101108422/101103310/101113030/101122445/101115299/101108285	ATP6V1B1/ATP5MC2/ATP6V0B/ATP6V1H/ATP5F1B/ATP5ME/ATP6V1E1/ATP6V0A1/ATP6V1B2/ATP5PD/ATP6V0C/ATP5MG/LOC105603365/ATP5F1A/ATP6V0E1/ATP6V1C2/ATP5PF/ATP6V1C1/ATP5F1C/ATP5MC3	20	0		20	101107683/443542/101114221/101113504/101106318/101111455/494438/101123476/494439/100217408/443003/101123491/105603365/101111413/101108422/101103310/101113030/101122445/101115299/101108285
CC	GO:0005741	mitochondrial outer membrane	11/1327	14/3305	0.00397837	0.0344792	101103533/101105120/101111570/100145866/101105647/101115523/101118850/114115625/101102042/101109233/101116450	VDAC2/TOMM40L/TOMM40/VDAC1/TOMM22/MTX1/VDAC3/TOMM20L/LOC101102042/MFN1/TOMM20	11	2	114115625/101109233	9	101103533/101105120/101111570/100145866/101105647/101115523/101118850/101102042/101116450
CC	GO:0031968	organelle outer membrane	11/1327	14/3305	0.00397837	0.0344792	101103533/101105120/101111570/100145866/101105647/101115523/101118850/114115625/101102042/101109233/101116450	VDAC2/TOMM40L/TOMM40/VDAC1/TOMM22/MTX1/VDAC3/TOMM20L/LOC101102042/MFN1/TOMM20	11	2	114115625/101109233	9	101103533/101105120/101111570/100145866/101105647/101115523/101118850/101102042/101116450
CC	GO:0031967	organelle envelope	32/1327	55/3305	0.00488445	0.0351583	101103533/114110252/101120350/101111455/101110664/101105120/101115694/101122706/101114529/101111570/100217408/101105620/101115921/101108441/101123491/105603365/100145866/101105647/101115523/100170667/101119123/101109923/101103257/101118850/101110026/101117965/101113030/114115625/101102042/101118939/101109233/101116450	VDAC2/LOC114110252/NUP93/ATP5ME/LOC101110664/TOMM40L/LOC101115694/TMEM11/MPC1/TOMM40/ATP5PD/NDUFV3/MPC2/BNIP3/ATP5MG/LOC105603365/VDAC1/TOMM22/MTX1/COX5A/GLE1/NDUFC2/NDUFA3/VDAC3/BNIP3L/LOC101117965/ATP5PF/TOMM20L/LOC101102042/NUP50/MFN1/TOMM20	32	2	114115625/101109233	30	101103533/114110252/101120350/101111455/101110664/101105120/101115694/101122706/101114529/101111570/100217408/101105620/101115921/101108441/101123491/105603365/100145866/101105647/101115523/100170667/101119123/101109923/101103257/101118850/101110026/101117965/101113030/101102042/101118939/101116450
CC	GO:0031975	envelope	32/1327	55/3305	0.00488445	0.0351583	101103533/114110252/101120350/101111455/101110664/101105120/101115694/101122706/101114529/101111570/100217408/101105620/101115921/101108441/101123491/105603365/100145866/101105647/101115523/100170667/101119123/101109923/101103257/101118850/101110026/101117965/101113030/114115625/101102042/101118939/101109233/101116450	VDAC2/LOC114110252/NUP93/ATP5ME/LOC101110664/TOMM40L/LOC101115694/TMEM11/MPC1/TOMM40/ATP5PD/NDUFV3/MPC2/BNIP3/ATP5MG/LOC105603365/VDAC1/TOMM22/MTX1/COX5A/GLE1/NDUFC2/NDUFA3/VDAC3/BNIP3L/LOC101117965/ATP5PF/TOMM20L/LOC101102042/NUP50/MFN1/TOMM20	32	2	114115625/101109233	30	101103533/114110252/101120350/101111455/101110664/101105120/101115694/101122706/101114529/101111570/100217408/101105620/101115921/101108441/101123491/105603365/100145866/101105647/101115523/100170667/101119123/101109923/101103257/101118850/101110026/101117965/101113030/101102042/101118939/101116450
CC	GO:0005740	mitochondrial envelope	29/1327	49/3305	0.0051868	0.0351583	101103533/114110252/101111455/101110664/101105120/101115694/101122706/101114529/101111570/100217408/101105620/101115921/101108441/101123491/105603365/100145866/101105647/101115523/100170667/101109923/101103257/101118850/101110026/101117965/101113030/114115625/101102042/101109233/101116450	VDAC2/LOC114110252/ATP5ME/LOC101110664/TOMM40L/LOC101115694/TMEM11/MPC1/TOMM40/ATP5PD/NDUFV3/MPC2/BNIP3/ATP5MG/LOC105603365/VDAC1/TOMM22/MTX1/COX5A/NDUFC2/NDUFA3/VDAC3/BNIP3L/LOC101117965/ATP5PF/TOMM20L/LOC101102042/MFN1/TOMM20	29	2	114115625/101109233	27	101103533/114110252/101111455/101110664/101105120/101115694/101122706/101114529/101111570/100217408/101105620/101115921/101108441/101123491/105603365/100145866/101105647/101115523/100170667/101109923/101103257/101118850/101110026/101117965/101113030/101102042/101116450
CC	GO:0044421	extracellular region part	41/1327	74/3305	0.00521577	0.0351583	101103840/101106600/443404/101109518/101102235/101105076/101102453/101105541/101121620/101119080/101107994/101102903/101102052/101114123/101102336/101102090/101102644/101104056/101118642/101106381/101121825/101116410/101117513/443393/101106514/101111354/101103897/101123664/101122940/101115444/101120355/101113485/101109912/101119157/443206/101120031/101118979/101108131/101103445/101121925/101103901	ADAMTS6/GPC6/IL1A/GPC4/ADAMTS19/ADAMTS10/COL15A1/ECM1/SOGA1/ADAMTS9/ADAMTS16/ADAMTS3/MFAP5/SOST/FGB/FGA/GC/SOSTDC1/ADAMTS12/ADAMTSL4/LOC101121825/MMP16/CD109/ALB/IL36G/IL36RN/AFM/FGG/LOC101122940/ADAMTS20/MMP1/MMP19/CARTPT/MMP12/IL18/ADAMTS8/ADAMTS18/LOC101108131/MTCL1/ADA2/PAPLN	41	30	101103840/101106600/443404/101109518/101102235/101105076/101102453/101121620/101119080/101107994/101102903/101102052/101114123/101104056/101118642/101106381/101116410/101117513/101106514/101122940/101115444/101120355/101113485/101109912/101119157/443206/101120031/101118979/101103445/101103901	11	101105541/101102336/101102090/101102644/101121825/443393/101111354/101103897/101123664/101108131/101121925
CC	GO:0031966	mitochondrial membrane	25/1327	41/3305	0.00540897	0.0351583	101103533/101111455/101105120/101115694/101122706/101114529/101111570/100217408/101105620/101115921/101123491/105603365/100145866/101105647/101115523/100170667/101109923/101103257/101118850/101117965/101113030/114115625/101102042/101109233/101116450	VDAC2/ATP5ME/TOMM40L/LOC101115694/TMEM11/MPC1/TOMM40/ATP5PD/NDUFV3/MPC2/ATP5MG/LOC105603365/VDAC1/TOMM22/MTX1/COX5A/NDUFC2/NDUFA3/VDAC3/LOC101117965/ATP5PF/TOMM20L/LOC101102042/MFN1/TOMM20	25	2	114115625/101109233	23	101103533/101111455/101105120/101115694/101122706/101114529/101111570/100217408/101105620/101115921/101123491/105603365/100145866/101105647/101115523/100170667/101109923/101103257/101118850/101117965/101113030/101102042/101116450
CC	GO:0044433	cytoplasmic vesicle part	10/1327	13/3305	0.00793635	0.0491298	101117328/101119502/101106572/101117839/101119874/780443/101118786/101122615/101120579/101122632	CLTB/LAMTOR1/CLTA/COPG2/SEC24C/COPG1/SEC24A/SEC23B/SEC24B/SEC23A	10	3	101118786/101120579/101122632	7	101117328/101119502/101106572/101117839/101119874/780443/101122615
CC	GO:0005839	proteasome core complex	15/1327	23/3305	0.0130584	0.0696662	101110950/101117088/101123468/101116408/101120589/101116188/101110188/101115834/100135690/114115673/100174905/100381249/101116929/114112555/101121959	PSMB6/LOC101117088/PSMB5/PSMB1/PSMB3/PSMB4/PSMB2/PSMB9/PSMB7/LOC114115673/PSMB8/PSMA3/PSMB10/LOC114112555/PSMA7	15	3	114115673/100381249/114112555	12	101110950/101117088/101123468/101116408/101120589/101116188/101110188/101115834/100135690/100174905/101116929/101121959
CC	GO:0005798	Golgi-associated vesicle	9/1327	12/3305	0.0155409	0.0696662	101117328/101106572/101117839/101119874/780443/101118786/101122615/101120579/101122632	CLTB/CLTA/COPG2/SEC24C/COPG1/SEC24A/SEC23B/SEC24B/SEC23A	9	3	101118786/101120579/101122632	6	101117328/101106572/101117839/101119874/780443/101122615
CC	GO:0012506	vesicle membrane	9/1327	12/3305	0.0155409	0.0696662	101117328/101106572/101117839/101119874/780443/101118786/101122615/101120579/101122632	CLTB/CLTA/COPG2/SEC24C/COPG1/SEC24A/SEC23B/SEC24B/SEC23A	9	3	101118786/101120579/101122632	6	101117328/101106572/101117839/101119874/780443/101122615
CC	GO:0030120	vesicle coat	9/1327	12/3305	0.0155409	0.0696662	101117328/101106572/101117839/101119874/780443/101118786/101122615/101120579/101122632	CLTB/CLTA/COPG2/SEC24C/COPG1/SEC24A/SEC23B/SEC24B/SEC23A	9	3	101118786/101120579/101122632	6	101117328/101106572/101117839/101119874/780443/101122615
CC	GO:0030135	coated vesicle	9/1327	12/3305	0.0155409	0.0696662	101117328/101106572/101117839/101119874/780443/101118786/101122615/101120579/101122632	CLTB/CLTA/COPG2/SEC24C/COPG1/SEC24A/SEC23B/SEC24B/SEC23A	9	3	101118786/101120579/101122632	6	101117328/101106572/101117839/101119874/780443/101122615
CC	GO:0030659	cytoplasmic vesicle membrane	9/1327	12/3305	0.0155409	0.0696662	101117328/101106572/101117839/101119874/780443/101118786/101122615/101120579/101122632	CLTB/CLTA/COPG2/SEC24C/COPG1/SEC24A/SEC23B/SEC24B/SEC23A	9	3	101118786/101120579/101122632	6	101117328/101106572/101117839/101119874/780443/101122615
CC	GO:0030660	Golgi-associated vesicle membrane	9/1327	12/3305	0.0155409	0.0696662	101117328/101106572/101117839/101119874/780443/101118786/101122615/101120579/101122632	CLTB/CLTA/COPG2/SEC24C/COPG1/SEC24A/SEC23B/SEC24B/SEC23A	9	3	101118786/101120579/101122632	6	101117328/101106572/101117839/101119874/780443/101122615
CC	GO:0030662	coated vesicle membrane	9/1327	12/3305	0.0155409	0.0696662	101117328/101106572/101117839/101119874/780443/101118786/101122615/101120579/101122632	CLTB/CLTA/COPG2/SEC24C/COPG1/SEC24A/SEC23B/SEC24B/SEC23A	9	3	101118786/101120579/101122632	6	101117328/101106572/101117839/101119874/780443/101122615
CC	GO:0033178	proton-transporting two-sector ATPase complex, catalytic domain	9/1327	13/3305	0.0326512	0.141467	101107683/101113504/101106318/494438/494439/101111413/101103310/101122445/101115299	ATP6V1B1/ATP6V1H/ATP5F1B/ATP6V1E1/ATP6V1B2/ATP5F1A/ATP6V1C2/ATP6V1C1/ATP5F1C	9	0		9	101107683/101113504/101106318/494438/494439/101111413/101103310/101122445/101115299
CC	GO:0033177	proton-transporting two-sector ATPase complex, proton-transporting domain	11/1327	17/3305	0.0354633	0.141467	443542/101114221/101111455/101123476/100217408/443003/101123491/105603365/101108422/101113030/101108285	ATP5MC2/ATP6V0B/ATP5ME/ATP6V0A1/ATP5PD/ATP6V0C/ATP5MG/LOC105603365/ATP6V0E1/ATP5PF/ATP5MC3	11	0		11	443542/101114221/101111455/101123476/100217408/443003/101123491/105603365/101108422/101113030/101108285
CC	GO:0044455	mitochondrial membrane part	12/1327	19/3305	0.0358999	0.141467	101111455/101115694/101122706/100217408/101105620/101123491/105603365/101103257/101117965/101113030/114115625/101116450	ATP5ME/LOC101115694/TMEM11/ATP5PD/NDUFV3/ATP5MG/LOC105603365/NDUFA3/LOC101117965/ATP5PF/TOMM20L/TOMM20	12	1	114115625	11	101111455/101115694/101122706/100217408/101105620/101123491/105603365/101103257/101117965/101113030/101116450
CC	GO:0098798	mitochondrial protein complex	13/1327	21/3305	0.0359109	0.141467	101111455/100217408/101105620/114117223/101123491/105603365/101103257/101108442/101117965/101113030/114115625/101112501/101116450	ATP5ME/ATP5PD/NDUFV3/LOC114117223/ATP5MG/LOC105603365/NDUFA3/MRPL47/LOC101117965/ATP5PF/TOMM20L/MRPS26/TOMM20	13	3	114117223/101108442/114115625	10	101111455/100217408/101105620/101123491/105603365/101103257/101117965/101113030/101112501/101116450
CC	GO:0005667	transcription factor complex	16/1327	28/3305	0.0509579	0.191998	101101958/443172/101115742/101105870/101106963/101103068/101105084/101119170/101102051/114115020/101122456/114118261/114110262/101104487/101114231/443171	TAF12/SMAD5/E2F8/TFDP2/E2F4/SMAD6/SMAD9/TAF1D/E2F7/LOC114115020/TAF4/LOC114118261/LOC114110262/TAF7/SMAD2/SMAD4	16	11	443172/101115742/101105870/101103068/101105084/101119170/101102051/101122456/101104487/101114231/443171	5	101101958/101106963/114115020/114118261/114110262
CC	GO:0001518	voltage-gated sodium channel complex	7/1327	10/3305	0.0556222	0.191998	101103874/101109522/101117022/101122924/114113175/101113744/101103126	SCN3A/SCN7A/SCN11A/SCN9A/LOC114113175/SCN8A/SCN2A	7	7	101103874/101109522/101117022/101122924/114113175/101113744/101103126	0
CC	GO:0034706	sodium channel complex	7/1327	10/3305	0.0556222	0.191998	101103874/101109522/101117022/101122924/114113175/101113744/101103126	SCN3A/SCN7A/SCN11A/SCN9A/LOC114113175/SCN8A/SCN2A	7	7	101103874/101109522/101117022/101122924/114113175/101113744/101103126	0
CC	GO:0031410	cytoplasmic vesicle	12/1327	20/3305	0.0575994	0.191998	101117328/101119502/101106572/101117839/101119874/780443/101121240/101118786/101122615/101115639/101120579/101122632	CLTB/LAMTOR1/CLTA/COPG2/SEC24C/COPG1/SCG2/SEC24A/SEC23B/CHGB/SEC24B/SEC23A	12	5	101121240/101118786/101115639/101120579/101122632	7	101117328/101119502/101106572/101117839/101119874/780443/101122615
CC	GO:0031982	vesicle	12/1327	20/3305	0.0575994	0.191998	101117328/101119502/101106572/101117839/101119874/780443/101121240/101118786/101122615/101115639/101120579/101122632	CLTB/LAMTOR1/CLTA/COPG2/SEC24C/COPG1/SCG2/SEC24A/SEC23B/CHGB/SEC24B/SEC23A	12	5	101121240/101118786/101115639/101120579/101122632	7	101117328/101119502/101106572/101117839/101119874/780443/101122615
CC	GO:0097708	intracellular vesicle	12/1327	20/3305	0.0575994	0.191998	101117328/101119502/101106572/101117839/101119874/780443/101121240/101118786/101122615/101115639/101120579/101122632	CLTB/LAMTOR1/CLTA/COPG2/SEC24C/COPG1/SCG2/SEC24A/SEC23B/CHGB/SEC24B/SEC23A	12	5	101121240/101118786/101115639/101120579/101122632	7	101117328/101119502/101106572/101117839/101119874/780443/101122615
CC	GO:0016591	DNA-directed RNA polymerase II, holoenzyme	9/1327	15/3305	0.0966429	0.307139	101101958/101115394/105601859/101107292/114115020/101122456/114118261/114110262/101104487	TAF12/PAF1/POLR2M/INTS2/LOC114115020/TAF4/LOC114118261/LOC114110262/TAF7	9	3	101107292/101122456/101104487	6	101101958/101115394/105601859/114115020/114118261/114110262
CC	GO:0005581	collagen trimer	8/1327	13/3305	0.0992295	0.307139	443512/101115457/101114493/100101231/101119374/101118172/101115805/101112706	COL1A2/COL5A3/COL5A2/COL3A1/COL27A1/COL4A4/COL4A2/COL4A5	8	8	443512/101115457/101114493/100101231/101119374/101118172/101115805/101112706	0
CC	GO:0098800	inner mitochondrial membrane protein complex	8/1327	13/3305	0.0992295	0.307139	101111455/100217408/101105620/101123491/105603365/101103257/101117965/101113030	ATP5ME/ATP5PD/NDUFV3/ATP5MG/LOC105603365/NDUFA3/LOC101117965/ATP5PF	8	0		8	101111455/100217408/101105620/101123491/105603365/101103257/101117965/101113030
CC	GO:0030117	membrane coat	15/1327	28/3305	0.104503	0.30876	101117328/101106572/101120710/101117839/101119874/101123025/101120100/780443/101115974/101121852/101118786/101122615/101119310/101120579/101122632	CLTB/CLTA/AP4B1/COPG2/SEC24C/GGA1/AP5S1/COPG1/AP2B1/AP3D1/SEC24A/SEC23B/AP1G2/SEC24B/SEC23A	15	3	101118786/101120579/101122632	12	101117328/101106572/101120710/101117839/101119874/101123025/101120100/780443/101115974/101121852/101122615/101119310
CC	GO:0048475	coated membrane	15/1327	28/3305	0.104503	0.30876	101117328/101106572/101120710/101117839/101119874/101123025/101120100/780443/101115974/101121852/101118786/101122615/101119310/101120579/101122632	CLTB/CLTA/AP4B1/COPG2/SEC24C/GGA1/AP5S1/COPG1/AP2B1/AP3D1/SEC24A/SEC23B/AP1G2/SEC24B/SEC23A	15	3	101118786/101120579/101122632	12	101117328/101106572/101120710/101117839/101119874/101123025/101120100/780443/101115974/101121852/101122615/101119310
CC	GO:0005743	mitochondrial inner membrane	14/1327	26/3305	0.110299	0.318643	101111455/101115694/101122706/101114529/100217408/101105620/101115921/101123491/105603365/100170667/101109923/101103257/101117965/101113030	ATP5ME/LOC101115694/TMEM11/MPC1/ATP5PD/NDUFV3/MPC2/ATP5MG/LOC105603365/COX5A/NDUFC2/NDUFA3/LOC101117965/ATP5PF	14	0		14	101111455/101115694/101122706/101114529/100217408/101105620/101115921/101123491/105603365/100170667/101109923/101103257/101117965/101113030
CC	GO:0005794	Golgi apparatus	17/1327	33/3305	0.123597	0.337011	101117328/101106572/101105646/101117839/101105262/101108475/101121815/101111921/780443/101104193/101109305/101113170/101103330/101114088/101105615/101105101/101107444	CLTB/CLTA/BICD1/COPG2/TRAPPC1/GOLGA2/SLC35A5/SLC35A3/COPG1/GAL3ST3/CHSY1/COG8/COG3/CHPF/B4GALNT4/TRAPPC4/USO1	17	9	101105646/101121815/101111921/101104193/101109305/101103330/101114088/101105615/101107444	8	101117328/101106572/101117839/101105262/101108475/780443/101113170/101105101
CC	GO:0031974	membrane-enclosed lumen	38/1327	81/3305	0.127027	0.337011	101112853/101107370/101101958/101115394/101106673/100145868/101102180/101102586/101116674/101104410/114117223/101107616/101101983/105601859/101107292/101102404/101110622/101119170/101103952/101108442/114115020/101123086/101110136/101112501/114108790/101107557/101119558/101122456/114118261/101109108/114110262/101104487/101107695/101113762/114114077/101106021/101107155/114115690	ALAS1/TEN1/TAF12/PAF1/INO80B/ERP29/PES1/MAML2/MED29/SUPT20H/LOC114117223/MED13/ELL2/POLR2M/INTS2/MED1/SMARCB1/TAF1D/MED18/MRPL47/LOC114115020/SLX4/EP300/MRPS26/LOC114108790/MED20/MAML1/TAF4/LOC114118261/FAAP100/LOC114110262/TAF7/POT1/ICE2/LOC114114077/C1QBP/MED8/LOC114115690	38	16	101102586/101104410/114117223/101107616/101101983/101107292/101102404/101119170/101108442/101110136/114108790/101119558/101122456/101104487/101107695/101113762	22	101112853/101107370/101101958/101115394/101106673/100145868/101102180/101116674/105601859/101110622/101103952/114115020/101123086/101112501/101107557/114118261/101109108/114110262/114114077/101106021/101107155/114115690
CC	GO:0043233	organelle lumen	38/1327	81/3305	0.127027	0.337011	101112853/101107370/101101958/101115394/101106673/100145868/101102180/101102586/101116674/101104410/114117223/101107616/101101983/105601859/101107292/101102404/101110622/101119170/101103952/101108442/114115020/101123086/101110136/101112501/114108790/101107557/101119558/101122456/114118261/101109108/114110262/101104487/101107695/101113762/114114077/101106021/101107155/114115690	ALAS1/TEN1/TAF12/PAF1/INO80B/ERP29/PES1/MAML2/MED29/SUPT20H/LOC114117223/MED13/ELL2/POLR2M/INTS2/MED1/SMARCB1/TAF1D/MED18/MRPL47/LOC114115020/SLX4/EP300/MRPS26/LOC114108790/MED20/MAML1/TAF4/LOC114118261/FAAP100/LOC114110262/TAF7/POT1/ICE2/LOC114114077/C1QBP/MED8/LOC114115690	38	16	101102586/101104410/114117223/101107616/101101983/101107292/101102404/101119170/101108442/101110136/114108790/101119558/101122456/101104487/101107695/101113762	22	101112853/101107370/101101958/101115394/101106673/100145868/101102180/101116674/105601859/101110622/101103952/114115020/101123086/101112501/101107557/114118261/101109108/114110262/114114077/101106021/101107155/114115690
CC	GO:0070013	intracellular organelle lumen	38/1327	81/3305	0.127027	0.337011	101112853/101107370/101101958/101115394/101106673/100145868/101102180/101102586/101116674/101104410/114117223/101107616/101101983/105601859/101107292/101102404/101110622/101119170/101103952/101108442/114115020/101123086/101110136/101112501/114108790/101107557/101119558/101122456/114118261/101109108/114110262/101104487/101107695/101113762/114114077/101106021/101107155/114115690	ALAS1/TEN1/TAF12/PAF1/INO80B/ERP29/PES1/MAML2/MED29/SUPT20H/LOC114117223/MED13/ELL2/POLR2M/INTS2/MED1/SMARCB1/TAF1D/MED18/MRPL47/LOC114115020/SLX4/EP300/MRPS26/LOC114108790/MED20/MAML1/TAF4/LOC114118261/FAAP100/LOC114110262/TAF7/POT1/ICE2/LOC114114077/C1QBP/MED8/LOC114115690	38	16	101102586/101104410/114117223/101107616/101101983/101107292/101102404/101119170/101108442/101110136/114108790/101119558/101122456/101104487/101107695/101113762	22	101112853/101107370/101101958/101115394/101106673/100145868/101102180/101116674/105601859/101110622/101103952/114115020/101123086/101112501/101107557/114118261/101109108/114110262/114114077/101106021/101107155/114115690
CC	GO:0098796	membrane protein complex	58/1327	128/3305	0.130977	0.340541	101107683/101117328/443542/101114221/101119502/101113504/101106318/101111455/101106572/101110797/101109746/494438/101123476/101120710/101117839/494439/100217408/101105620/101103874/443003/101119874/101107383/101123491/105603365/101123025/101109522/101111413/101112498/114117245/101117022/101120100/101117907/101108422/780443/101122924/101113852/101115974/101103257/101121852/114113175/101117965/1011…	ATP6V1B1/CLTB/ATP5MC2/ATP6V0B/LAMTOR1/ATP6V1H/ATP5F1B/ATP5ME/CLTA/SPCS1/LOC101109746/ATP6V1E1/ATP6V0A1/AP4B1/COPG2/ATP6V1B2/ATP5PD/NDUFV3/SCN3A/ATP6V0C/SEC24C/SPCS2/ATP5MG/LOC105603365/GGA1/SCN7A/ATP5F1A/CACNB2/LOC114117245/SCN11A/AP5S1/CACNB4/ATP6V0E1/COPG1/SCN9A/SGCB/AP2B1/NDUFA3/AP3D1/LOC114113175/LOC101117965/SEC24A/ATP6V1C2/SEC23B/LOC101109219/ATP5PF/TOMM20L/AP1G2/SGCE/ATP6V1C1/SCN8A/LOC1011…	58	16	101103874/101109522/101112498/114117245/101117022/101117907/101122924/101113852/114113175/101118786/114115625/101115114/101113744/101120579/101103126/101122632	42	101107683/101117328/443542/101114221/101119502/101113504/101106318/101111455/101106572/101110797/101109746/494438/101123476/101120710/101117839/494439/100217408/101105620/443003/101119874/101107383/101123491/105603365/101123025/101111413/101120100/101108422/780443/101115974/101103257/101121852/101117965/101103310/101122615/101109219/101113030/101119310/101122445/101109747/101115299/101108285/1011…
CC	GO:0034702	ion channel complex	9/1327	16/3305	0.144572	0.354931	101103874/101109522/101112498/101117022/101117907/101122924/114113175/101113744/101103126	SCN3A/SCN7A/CACNB2/SCN11A/CACNB4/SCN9A/LOC114113175/SCN8A/SCN2A	9	9	101103874/101109522/101112498/101117022/101117907/101122924/114113175/101113744/101103126	0
CC	GO:0034703	cation channel complex	9/1327	16/3305	0.144572	0.354931	101103874/101109522/101112498/101117022/101117907/101122924/114113175/101113744/101103126	SCN3A/SCN7A/CACNB2/SCN11A/CACNB4/SCN9A/LOC114113175/SCN8A/SCN2A	9	9	101103874/101109522/101112498/101117022/101117907/101122924/114113175/101113744/101103126	0
CC	GO:0019866	organelle inner membrane	14/1327	27/3305	0.147433	0.354931	101111455/101115694/101122706/101114529/100217408/101105620/101115921/101123491/105603365/100170667/101109923/101103257/101117965/101113030	ATP5ME/LOC101115694/TMEM11/MPC1/ATP5PD/NDUFV3/MPC2/ATP5MG/LOC105603365/COX5A/NDUFC2/NDUFA3/LOC101117965/ATP5PF	14	0		14	101111455/101115694/101122706/101114529/100217408/101105620/101115921/101123491/105603365/100170667/101109923/101103257/101117965/101113030
CC	GO:0044431	Golgi apparatus part	14/1327	27/3305	0.147433	0.354931	101117328/101106572/101117839/101105262/101121815/101111921/780443/101109305/101113170/101103330/101114088/101105615/101105101/101107444	CLTB/CLTA/COPG2/TRAPPC1/SLC35A5/SLC35A3/COPG1/CHSY1/COG8/COG3/CHPF/B4GALNT4/TRAPPC4/USO1	14	7	101121815/101111921/101109305/101103330/101114088/101105615/101107444	7	101117328/101106572/101117839/101105262/780443/101113170/101105101
CC	GO:0098687	chromosomal region	8/1327	14/3305	0.152433	0.360296	101107370/101110805/101104558/101120440/101116014/101103247/101115332/101107695	TEN1/NUF2/CENPI/CENPH/SGO1/SKA2/ZWINT/POT1	8	7	101110805/101104558/101120440/101116014/101103247/101115332/101107695	1	101107370
CC	GO:0005777	peroxisome	6/1327	10/3305	0.168425	0.384127	101122599/101121460/101118110/101117631/114108778/101118094	PEX11G/ACOX2/PEX3/PEX11B/PEX19/PEX13	6	1	101118094	5	101122599/101121460/101118110/101117631/114108778
CC	GO:0042579	microbody	6/1327	10/3305	0.168425	0.384127	101122599/101121460/101118110/101117631/114108778/101118094	PEX11G/ACOX2/PEX3/PEX11B/PEX19/PEX13	6	1	101118094	5	101122599/101121460/101118110/101117631/114108778
CC	GO:0005654	nucleoplasm	25/1327	53/3305	0.181159	0.399165	101101958/101115394/101102586/101116674/101104410/101107616/101101983/105601859/101107292/101102404/101103952/114115020/101110136/114108790/101107557/101119558/101122456/114118261/101109108/114110262/101104487/101113762/114114077/101107155/114115690	TAF12/PAF1/MAML2/MED29/SUPT20H/MED13/ELL2/POLR2M/INTS2/MED1/MED18/LOC114115020/EP300/LOC114108790/MED20/MAML1/TAF4/LOC114118261/FAAP100/LOC114110262/TAF7/ICE2/LOC114114077/MED8/LOC114115690	25	12	101102586/101104410/101107616/101101983/101107292/101102404/101110136/114108790/101119558/101122456/101104487/101113762	13	101101958/101115394/101116674/105601859/101103952/114115020/101107557/114118261/101109108/114110262/114114077/101107155/114115690
CC	GO:0044451	nucleoplasm part	25/1327	53/3305	0.181159	0.399165	101101958/101115394/101102586/101116674/101104410/101107616/101101983/105601859/101107292/101102404/101103952/114115020/101110136/114108790/101107557/101119558/101122456/114118261/101109108/114110262/101104487/101113762/114114077/101107155/114115690	TAF12/PAF1/MAML2/MED29/SUPT20H/MED13/ELL2/POLR2M/INTS2/MED1/MED18/LOC114115020/EP300/LOC114108790/MED20/MAML1/TAF4/LOC114118261/FAAP100/LOC114110262/TAF7/ICE2/LOC114114077/MED8/LOC114115690	25	12	101102586/101104410/101107616/101101983/101107292/101102404/101110136/114108790/101119558/101122456/101104487/101113762	13	101101958/101115394/101116674/105601859/101103952/114115020/101107557/114118261/101109108/114110262/114114077/101107155/114115690
CC	GO:0005634	nucleus	182/1327	434/3305	0.223019	0.482134	101119104/101120520/101109984/101107370/101110439/101106073/100913158/101101958/101120963/101120350/101115394/101119621/101115617/101112933/101108496/101101916/101106673/101110798/101118761/101105991/101108070/101111257/101113111/101105898/101112587/101119211/101102180/101119770/101103254/101104676/101102328/101106931/101123608/443478/101114040/101102586/100147799/101118598/101109811/101102510/10…	RORC/ANAPC15/AATF/TEN1/C14H19orf33/GTF2F1/NFIB/TAF12/TAF11/NUP93/PAF1/FAM50A/KMT2C/SF3B2/GTF2H5/KMT2A/INO80B/RXRB/LOC101118761/BUD31/PRPF6/BAZ2B/LOC101113111/ESPL1/ADRM1/IK/PES1/TOE1/SSU72/ELF3/RBL1/CBX3/ZNF711/GABPA/SFMBT2/MAML2/CCND2/NOL10/CCNE2/SESN3/MED29/NR3C1/LOC101110986/SUPT20H/MRE11/GADD45GIP1/MED13/SMARCA1/KAT2A/SUV39H2/TAF10/DDX54/POP7/ZFX/LOC105603393/MDM1/PBX2/ASF1A/MAF/LUC7L3/NELFCD…	182	94	100913158/101115617/101101916/101111257/101105898/101102328/101106931/101123608/443478/101114040/101102586/100147799/101109811/101102510/443412/101110986/101104410/101114806/101107616/101119536/101116417/101114932/105603393/101106759/100307033/106991578/101104585/101114361/101101983/101107196/101108022/101123624/101115536/101114404/101111909/101101949/101110282/101105732/101118873/101106288/10111…	88	101119104/101120520/101109984/101107370/101110439/101106073/101101958/101120963/101120350/101115394/101119621/101112933/101108496/101106673/101110798/101118761/101105991/101108070/101113111/101112587/101119211/101102180/101119770/101103254/101104676/101118598/101116674/101104145/101109985/101110174/101109648/101102363/101122392/101115388/101115583/101103824/101107666/101116921/101115452/101102895…
CC	GO:0044798	nuclear transcription factor complex	7/1327	13/3305	0.231915	0.482134	101101958/101119170/114115020/101122456/114118261/114110262/101104487	TAF12/TAF1D/LOC114115020/TAF4/LOC114118261/LOC114110262/TAF7	7	3	101119170/101122456/101104487	4	101101958/114115020/114118261/114110262
CC	GO:0031012	extracellular matrix	20/1327	43/3305	0.240607	0.482134	101103840/101106600/101109518/101102235/101105076/101102453/101119080/101107994/101102903/101102052/101118642/101106381/101116410/101115444/101120355/101113485/101119157/101120031/101118979/101103901	ADAMTS6/GPC6/GPC4/ADAMTS19/ADAMTS10/COL15A1/ADAMTS9/ADAMTS16/ADAMTS3/MFAP5/ADAMTS12/ADAMTSL4/MMP16/ADAMTS20/MMP1/MMP19/MMP12/ADAMTS8/ADAMTS18/PAPLN	20	20	101103840/101106600/101109518/101102235/101105076/101102453/101119080/101107994/101102903/101102052/101118642/101106381/101116410/101115444/101120355/101113485/101119157/101120031/101118979/101103901	0
CC	GO:0012505	endomembrane system	44/1327	100/3305	0.242976	0.482134	101117328/101119502/101120350/101106572/101105646/101104394/101110797/101110652/101115069/100145868/101117839/101111605/101119874/101105262/101107383/101121173/101108475/101123553/101121793/101121815/101111921/780443/101119123/101104193/101109305/101113170/101121240/101103330/101118786/101114692/101122615/100379136/101115639/101114088/101105615/101120579/101118939/101105101/101122632/101116374/10…	CLTB/LAMTOR1/NUP93/CLTA/BICD1/BCAP29/SPCS1/SSR4/CLGN/ERP29/COPG2/BCAP31/SEC24C/TRAPPC1/SPCS2/LRPAP1/GOLGA2/LOC101123553/RRBP1/SLC35A5/SLC35A3/COPG1/GLE1/GAL3ST3/CHSY1/COG8/SCG2/COG3/SEC24A/ORMDL2/SEC23B/DUOXA2/CHGB/CHPF/B4GALNT4/SEC24B/NUP50/TRAPPC4/SEC23A/P4HA1/USO1/CALR/ALG3/JAGN1	44	19	101105646/101104394/101115069/101123553/101121815/101111921/101104193/101109305/101121240/101103330/101118786/100379136/101115639/101114088/101105615/101120579/101122632/101116374/101107444	25	101117328/101119502/101120350/101106572/101110797/101110652/100145868/101117839/101111605/101119874/101105262/101107383/101121173/101108475/101121793/780443/101119123/101113170/101114692/101122615/101118939/101105101/101104396/101121650/101102095
CC	GO:1902495	transmembrane transporter complex	10/1327	20/3305	0.248497	0.482134	101103874/101109522/101112498/114117245/101117022/101117907/101122924/114113175/101113744/101103126	SCN3A/SCN7A/CACNB2/LOC114117245/SCN11A/CACNB4/SCN9A/LOC114113175/SCN8A/SCN2A	10	10	101103874/101109522/101112498/114117245/101117022/101117907/101122924/114113175/101113744/101103126	0
CC	GO:1990351	transporter complex	10/1327	20/3305	0.248497	0.482134	101103874/101109522/101112498/114117245/101117022/101117907/101122924/114113175/101113744/101103126	SCN3A/SCN7A/CACNB2/LOC114117245/SCN11A/CACNB4/SCN9A/LOC114113175/SCN8A/SCN2A	10	10	101103874/101109522/101112498/114117245/101117022/101117907/101122924/114113175/101113744/101103126	0
CC	GO:0005815	microtubule organizing center	6/1327	11/3305	0.24952	0.482134	101122133/101114664/101115451/101113640/101103700/101116809	CEP126/FOPNL/TUBGCP6/TUBGCP2/TUBGCP5/CDK5RAP2	6	4	101122133/101114664/101115451/101103700	2	101113640/101116809
CC	GO:0090575	RNA polymerase II transcription factor complex	6/1327	11/3305	0.24952	0.482134	101101958/114115020/101122456/114118261/114110262/101104487	TAF12/LOC114115020/TAF4/LOC114118261/LOC114110262/TAF7	6	2	101122456/101104487	4	101101958/114115020/114118261/114110262
CC	GO:0031981	nuclear lumen	32/1327	72/3305	0.263026	0.482134	101107370/101101958/101115394/101106673/101102180/101102586/101116674/101104410/101107616/101101983/105601859/101107292/101102404/101110622/101119170/101103952/114115020/101123086/101110136/114108790/101107557/101119558/101122456/114118261/101109108/114110262/101104487/101107695/101113762/114114077/101107155/114115690	TEN1/TAF12/PAF1/INO80B/PES1/MAML2/MED29/SUPT20H/MED13/ELL2/POLR2M/INTS2/MED1/SMARCB1/TAF1D/MED18/LOC114115020/SLX4/EP300/LOC114108790/MED20/MAML1/TAF4/LOC114118261/FAAP100/LOC114110262/TAF7/POT1/ICE2/LOC114114077/MED8/LOC114115690	32	14	101102586/101104410/101107616/101101983/101107292/101102404/101119170/101110136/114108790/101119558/101122456/101104487/101107695/101113762	18	101107370/101101958/101115394/101106673/101102180/101116674/105601859/101110622/101103952/114115020/101123086/101107557/114118261/101109108/114110262/114114077/101107155/114115690
CC	GO:0000428	DNA-directed RNA polymerase complex	9/1327	18/3305	0.267028	0.482134	101101958/101115394/105601859/101107292/114115020/101122456/114118261/114110262/101104487	TAF12/PAF1/POLR2M/INTS2/LOC114115020/TAF4/LOC114118261/LOC114110262/TAF7	9	3	101107292/101122456/101104487	6	101101958/101115394/105601859/114115020/114118261/114110262
CC	GO:0030880	RNA polymerase complex	9/1327	18/3305	0.267028	0.482134	101101958/101115394/105601859/101107292/114115020/101122456/114118261/114110262/101104487	TAF12/PAF1/POLR2M/INTS2/LOC114115020/TAF4/LOC114118261/LOC114110262/TAF7	9	3	101107292/101122456/101104487	6	101101958/101115394/105601859/114115020/114118261/114110262
CC	GO:0055029	nuclear DNA-directed RNA polymerase complex	9/1327	18/3305	0.267028	0.482134	101101958/101115394/105601859/101107292/114115020/101122456/114118261/114110262/101104487	TAF12/PAF1/POLR2M/INTS2/LOC114115020/TAF4/LOC114118261/LOC114110262/TAF7	9	3	101107292/101122456/101104487	6	101101958/101115394/105601859/114115020/114118261/114110262
CC	GO:0061695	transferase complex, transferring phosphorus-containing groups	9/1327	18/3305	0.267028	0.482134	101101958/101115394/105601859/101107292/114115020/101122456/114118261/114110262/101104487	TAF12/PAF1/POLR2M/INTS2/LOC114115020/TAF4/LOC114118261/LOC114110262/TAF7	9	3	101107292/101122456/101104487	6	101101958/101115394/105601859/114115020/114118261/114110262
CC	GO:0044428	nuclear part	40/1327	93/3305	0.319798	0.562821	101120520/101107370/101101958/101120350/101115394/101108496/101106673/101102180/101102586/101116674/101104410/101107616/101104585/101101983/105601859/101107292/101102404/101119123/101110622/101119170/101103952/114115020/101123086/101110136/114108790/101107557/101119558/101122456/101115879/101118939/114118261/101109108/114110262/101104487/101102343/101107695/101113762/114114077/101107155/114115690	ANAPC15/TEN1/TAF12/NUP93/PAF1/GTF2H5/INO80B/PES1/MAML2/MED29/SUPT20H/MED13/LUC7L3/ELL2/POLR2M/INTS2/MED1/GLE1/SMARCB1/TAF1D/MED18/LOC114115020/SLX4/EP300/LOC114108790/MED20/MAML1/TAF4/SNW1/NUP50/LOC114118261/FAAP100/LOC114110262/TAF7/GTF2H4/POT1/ICE2/LOC114114077/MED8/LOC114115690	40	15	101102586/101104410/101107616/101104585/101101983/101107292/101102404/101119170/101110136/114108790/101119558/101122456/101104487/101107695/101113762	25	101120520/101107370/101101958/101120350/101115394/101108496/101106673/101102180/101116674/105601859/101119123/101110622/101103952/114115020/101123086/101107557/101115879/101118939/114118261/101109108/114110262/101102343/114114077/101107155/114115690
CC	GO:0044422	organelle part	167/1327	404/3305	0.320375	0.562821	101117328/101112853/101104237/101103533/101120520/101107370/100141296/101119502/101120214/101113504/101117550/101101958/114110252/101120350/101115394/101111455/101106572/101110664/101108496/101122212/101122133/101106673/101118215/101104467/101110797/101105120/101115694/101122706/100145868/101122599/101110805/101102180/101108657/100303604/101114529/101102586/105601868/101111570/101117839/101104558…	CLTB/ALAS1/LOC101104237/VDAC2/ANAPC15/TEN1/KRT35/LAMTOR1/NSMCE1/ATP6V1H/CGN/TAF12/LOC114110252/NUP93/PAF1/ATP5ME/CLTA/LOC101110664/GTF2H5/TNNT1/CEP126/INO80B/DYNC2H1/TNNT3/SPCS1/TOMM40L/LOC101115694/TMEM11/ERP29/PEX11G/NUF2/PES1/MYO9A/KRT17/MPC1/MAML2/ARPC4/TOMM40/COPG2/CENPI/ATP5PD/MED29/SUPT20H/NDUFV3/LOC114117223/KRT6A/MED13/INA/MPC2/MYO5C/BNIP3/LUC7L3/ARPC5L/SEC24C/ELL2/LOC101117431/TRAPPC1/S…	167	64	101122133/101118215/101110805/101108657/101102586/101104558/101104410/114117223/101107616/101115747/101106017/101104585/101101983/101112452/101109450/101106288/101120440/101116014/101119539/101107292/101102404/101121815/101105480/101114664/101111921/101111130/101102221/101116420/101111109/101109305/101117946/101119170/101115451/101109168/101110519/101103330/101103247/101108442/101118786/101115332…	103	101117328/101112853/101104237/101103533/101120520/101107370/100141296/101119502/101120214/101113504/101117550/101101958/114110252/101120350/101115394/101111455/101106572/101110664/101108496/101122212/101106673/101104467/101110797/101105120/101115694/101122706/100145868/101122599/101102180/100303604/101114529/105601868/101111570/101117839/100217408/101116674/101105620/101112304/101115921/101108441…
CC	GO:0000775	chromosome, centromeric region	6/1327	12/3305	0.338571	0.586856	101110805/101104558/101120440/101116014/101103247/101115332	NUF2/CENPI/CENPH/SGO1/SKA2/ZWINT	6	6	101110805/101104558/101120440/101116014/101103247/101115332	0
CC	GO:1902494	catalytic complex	48/1327	114/3305	0.366556	0.617581	101120520/101110950/101117088/101123468/101120214/101101958/101115394/101106673/101118215/101110797/101116408/100135691/101120589/101104410/101105620/101116188/101110188/101105833/101115834/101107383/101117421/114117245/100135690/105601859/101107292/101106353/114115673/100174905/100381249/101103257/101107792/101116929/114112555/114114126/443086/101118119/101113810/101113559/114115020/101110136/10…	ANAPC15/PSMB6/LOC101117088/PSMB5/NSMCE1/TAF12/PAF1/INO80B/DYNC2H1/SPCS1/PSMB1/PSME2/PSMB3/SUPT20H/NDUFV3/PSMB4/PSMB2/PSMD3/PSMB9/SPCS2/PSME1/LOC114117245/PSMB7/POLR2M/INTS2/POP4/LOC114115673/PSMB8/PSMA3/NDUFA3/PPP2R5E/PSMB10/LOC114112555/LOC114114126/ENO3/ENO1/EXOSC1/DNAH3/LOC114115020/EP300/TRMT61B/PPP2R5C/PSMA7/TAF4/LOC114118261/LOC114110262/TAF7/DNAH10	48	14	101118215/101104410/114117245/101107292/114115673/100381249/101107792/114112555/101113559/101110136/101102217/101102015/101122456/101104487	34	101120520/101110950/101117088/101123468/101120214/101101958/101115394/101106673/101110797/101116408/100135691/101120589/101105620/101116188/101110188/101105833/101115834/101107383/101117421/100135690/105601859/101106353/100174905/101103257/101116929/114114126/443086/101118119/101113810/114115020/101121959/114118261/114110262/101121295
CC	GO:0044446	intracellular organelle part	165/1327	402/3305	0.367683	0.617581	101117328/101112853/101104237/101103533/101120520/101107370/100141296/101119502/101120214/101113504/101117550/101101958/114110252/101120350/101115394/101111455/101106572/101110664/101108496/101122212/101122133/101106673/101118215/101104467/101110797/101105120/101115694/101122706/100145868/101122599/101110805/101102180/101108657/100303604/101114529/101102586/105601868/101111570/101117839/101104558…	CLTB/ALAS1/LOC101104237/VDAC2/ANAPC15/TEN1/KRT35/LAMTOR1/NSMCE1/ATP6V1H/CGN/TAF12/LOC114110252/NUP93/PAF1/ATP5ME/CLTA/LOC101110664/GTF2H5/TNNT1/CEP126/INO80B/DYNC2H1/TNNT3/SPCS1/TOMM40L/LOC101115694/TMEM11/ERP29/PEX11G/NUF2/PES1/MYO9A/KRT17/MPC1/MAML2/ARPC4/TOMM40/COPG2/CENPI/ATP5PD/MED29/SUPT20H/NDUFV3/LOC114117223/KRT6A/MED13/INA/MPC2/MYO5C/BNIP3/LUC7L3/ARPC5L/SEC24C/ELL2/LOC101117431/TRAPPC1/S…	165	62	101122133/101118215/101110805/101108657/101102586/101104558/101104410/114117223/101107616/101115747/101106017/101104585/101101983/101112452/101109450/101106288/101120440/101116014/101119539/101107292/101102404/101121815/101105480/101114664/101111921/101111130/101102221/101116420/101111109/101109305/101117946/101119170/101115451/101109168/101103330/101103247/101108442/101118786/101115332/101106091…	103	101117328/101112853/101104237/101103533/101120520/101107370/100141296/101119502/101120214/101113504/101117550/101101958/114110252/101120350/101115394/101111455/101106572/101110664/101108496/101122212/101106673/101104467/101110797/101105120/101115694/101122706/100145868/101122599/101102180/100303604/101114529/105601868/101111570/101117839/100217408/101116674/101105620/101112304/101115921/101108441…
CC	GO:0030119	AP-type membrane coat adaptor complex	5/1327	10/3305	0.370549	0.617581	101120710/101123025/101120100/101115974/101119310	AP4B1/GGA1/AP5S1/AP2B1/AP1G2	5	0		5	101120710/101123025/101120100/101115974/101119310
CC	GO:0005887	integral component of plasma membrane	10/1327	22/3305	0.380921	0.618997	497272/101103874/101109522/114117245/101117022/101122924/114113175/101113744/101103126/101101902	TEK/SCN3A/SCN7A/LOC114117245/SCN11A/SCN9A/LOC114113175/SCN8A/SCN2A/P2RX1	10	10	497272/101103874/101109522/114117245/101117022/101122924/114113175/101113744/101103126/101101902	0
CC	GO:0031226	intrinsic component of plasma membrane	10/1327	22/3305	0.380921	0.618997	497272/101103874/101109522/114117245/101117022/101122924/114113175/101113744/101103126/101101902	TEK/SCN3A/SCN7A/LOC114117245/SCN11A/SCN9A/LOC114113175/SCN8A/SCN2A/P2RX1	10	10	497272/101103874/101109522/114117245/101117022/101122924/114113175/101113744/101103126/101101902	0
CC	GO:0000139	Golgi membrane	6/1327	13/3305	0.42999	0.690107	101121815/101111921/101109305/101114088/101105615/101107444	SLC35A5/SLC35A3/CHSY1/CHPF/B4GALNT4/USO1	6	6	101121815/101111921/101109305/101114088/101105615/101107444	0
CC	GO:0016592	mediator complex	8/1327	20/3305	0.589876	0.935169	101116674/101107616/101102404/101103952/101107557/114114077/101107155/114115690	MED29/MED13/MED1/MED18/MED20/LOC114114077/MED8/LOC114115690	8	2	101107616/101102404	6	101116674/101103952/101107557/114114077/101107155/114115690
CC	GO:0098791	Golgi subcompartment	6/1327	15/3305	0.601755	0.942507	101121815/101111921/101109305/101114088/101105615/101107444	SLC35A5/SLC35A3/CHSY1/CHPF/B4GALNT4/USO1	6	6	101121815/101111921/101109305/101114088/101105615/101107444	0
CC	GO:0000145	exocyst	5/1327	13/3305	0.651475	0.973469	101106022/101107440/101112248/101122728/105605780	EXOC7/EXOC4/EXOC3L1/EXOC3L4/LOC105605780	5	1	105605780	4	101106022/101107440/101112248/101122728
CC	GO:0005938	cell cortex	5/1327	13/3305	0.651475	0.973469	101106022/101107440/101112248/101122728/105605780	EXOC7/EXOC4/EXOC3L1/EXOC3L4/LOC105605780	5	1	105605780	4	101106022/101107440/101112248/101122728
CC	GO:0044448	cell cortex part	5/1327	13/3305	0.651475	0.973469	101106022/101107440/101112248/101122728/105605780	EXOC7/EXOC4/EXOC3L1/EXOC3L4/LOC105605780	5	1	105605780	4	101106022/101107440/101112248/101122728
CC	GO:0099568	cytoplasmic region	5/1327	13/3305	0.651475	0.973469	101106022/101107440/101112248/101122728/105605780	EXOC7/EXOC4/EXOC3L1/EXOC3L4/LOC105605780	5	1	105605780	4	101106022/101107440/101112248/101122728
CC	GO:0099023	tethering complex	6/1327	16/3305	0.676105	0.992786	101106022/101107440/101112248/101122728/101113170/105605780	EXOC7/EXOC4/EXOC3L1/EXOC3L4/COG8/LOC105605780	6	1	105605780	5	101106022/101107440/101112248/101122728/101113170
CC	GO:0032040	small-subunit processome	4/1327	11/3305	0.707644	0.992786	101122695/114116593/101120809/101112621	NOP14/LOC114116593/UTP14A/TBL3	4	0		4	101122695/114116593/101120809/101112621
CC	GO:0032993	protein-DNA complex	4/1327	11/3305	0.707644	0.992786	101107370/101106288/101108877/101111401	TEN1/LOC101106288/TNP2/LOC101111401	4	1	101106288	3	101107370/101108877/101111401
CC	GO:0044454	nuclear chromosome part	4/1327	11/3305	0.707644	0.992786	101107370/101106673/101123086/101107695	TEN1/INO80B/SLX4/POT1	4	1	101107695	3	101107370/101106673/101123086
CC	GO:1990234	transferase complex	14/1327	38/3305	0.718001	0.992786	101120520/101120214/101101958/101115394/101104410/105601859/101107292/114115020/101110136/101102217/101122456/114118261/114110262/101104487	ANAPC15/NSMCE1/TAF12/PAF1/SUPT20H/POLR2M/INTS2/LOC114115020/EP300/TRMT61B/TAF4/LOC114118261/LOC114110262/TAF7	14	6	101104410/101107292/101110136/101102217/101122456/101104487	8	101120520/101120214/101101958/101115394/105601859/114115020/114118261/114110262
CC	GO:0000228	nuclear chromosome	5/1327	14/3305	0.725109	0.992786	101107370/101106673/101110622/101123086/101107695	TEN1/INO80B/SMARCB1/SLX4/POT1	5	1	101107695	4	101107370/101106673/101110622/101123086
CC	GO:0030684	preribosome	5/1327	14/3305	0.725109	0.992786	101122695/114116593/101123526/101120809/101112621	NOP14/LOC114116593/RRP1/UTP14A/TBL3	5	0		5	101122695/114116593/101123526/101120809/101112621
CC	GO:0005694	chromosome	23/1327	62/3305	0.732524	0.992786	101107370/101120214/101106673/101106049/101110805/101104558/101119007/101122749/101109450/101119788/101106288/101120440/101116014/101114649/101110622/101108877/101103247/101115332/101123086/101106146/101107695/101121088/101111401	TEN1/NSMCE1/INO80B/SMC4/NUF2/CENPI/SMC3/SMCHD1/RFC1/SMC2/LOC101106288/CENPH/SGO1/SETD2/SMARCB1/TNP2/SKA2/ZWINT/SLX4/ORC2/POT1/ORC5/LOC101111401	23	16	101106049/101110805/101104558/101119007/101122749/101109450/101119788/101106288/101120440/101116014/101114649/101103247/101115332/101106146/101107695/101121088	7	101107370/101120214/101106673/101110622/101108877/101123086/101111401
CC	GO:0019028	viral capsid	4/1327	12/3305	0.778321	0.992786	105616742/novel.368/novel.1494/novel.1446	LOC105616742/-/-/-	4	4	105616742/novel.368/novel.1494/novel.1446	0
CC	GO:0019031	viral envelope	4/1327	12/3305	0.778321	0.992786	novel.719/114117237/novel.1545/novel.1446	-/LOC114117237/-/-	4	3	114117237/novel.1545/novel.1446	1	novel.719
CC	GO:0036338	viral membrane	4/1327	12/3305	0.778321	0.992786	novel.719/114117237/novel.1545/novel.1446	-/LOC114117237/-/-	4	3	114117237/novel.1545/novel.1446	1	novel.719
CC	GO:0099080	supramolecular complex	25/1327	69/3305	0.78583	0.992786	100141296/101122212/101104467/100303604/101112304/101115747/101102052/101117431/101112452/101117682/101119539/101105480/101118712/101121135/101111130/101102221/101110495/101111109/101111379/101117946/101103247/101106091/101117175/101109430/101108117	KRT35/TNNT1/TNNT3/KRT17/KRT6A/INA/MFAP5/LOC101117431/NEFM/LOC101117682/NEFL/SYNC/LOC101118712/TNNI2/SYNM/PRPH/KRT8/KRT20/KRT23/KRT19/SKA2/KRT222/KRT36/KRT1/KRT18	25	11	101115747/101102052/101112452/101119539/101105480/101111130/101102221/101111109/101117946/101103247/101106091	14	100141296/101122212/101104467/100303604/101112304/101117431/101117682/101118712/101121135/101110495/101111379/101117175/101109430/101108117
CC	GO:0099081	supramolecular polymer	25/1327	69/3305	0.78583	0.992786	100141296/101122212/101104467/100303604/101112304/101115747/101102052/101117431/101112452/101117682/101119539/101105480/101118712/101121135/101111130/101102221/101110495/101111109/101111379/101117946/101103247/101106091/101117175/101109430/101108117	KRT35/TNNT1/TNNT3/KRT17/KRT6A/INA/MFAP5/LOC101117431/NEFM/LOC101117682/NEFL/SYNC/LOC101118712/TNNI2/SYNM/PRPH/KRT8/KRT20/KRT23/KRT19/SKA2/KRT222/KRT36/KRT1/KRT18	25	11	101115747/101102052/101112452/101119539/101105480/101111130/101102221/101111109/101117946/101103247/101106091	14	100141296/101122212/101104467/100303604/101112304/101117431/101117682/101118712/101121135/101110495/101111379/101117175/101109430/101108117
CC	GO:0099512	supramolecular fiber	25/1327	69/3305	0.78583	0.992786	100141296/101122212/101104467/100303604/101112304/101115747/101102052/101117431/101112452/101117682/101119539/101105480/101118712/101121135/101111130/101102221/101110495/101111109/101111379/101117946/101103247/101106091/101117175/101109430/101108117	KRT35/TNNT1/TNNT3/KRT17/KRT6A/INA/MFAP5/LOC101117431/NEFM/LOC101117682/NEFL/SYNC/LOC101118712/TNNI2/SYNM/PRPH/KRT8/KRT20/KRT23/KRT19/SKA2/KRT222/KRT36/KRT1/KRT18	25	11	101115747/101102052/101112452/101119539/101105480/101111130/101102221/101111109/101117946/101103247/101106091	14	100141296/101122212/101104467/100303604/101112304/101117431/101117682/101118712/101121135/101110495/101111379/101117175/101109430/101108117
CC	GO:0019012	virion	7/1327	21/3305	0.804477	0.992786	105616742/novel.719/114117237/novel.368/novel.1494/novel.1545/novel.1446	LOC105616742/-/LOC114117237/-/-/-/-	7	6	105616742/114117237/novel.368/novel.1494/novel.1545/novel.1446	1	novel.719
CC	GO:0044423	virion part	7/1327	21/3305	0.804477	0.992786	105616742/novel.719/114117237/novel.368/novel.1494/novel.1545/novel.1446	LOC105616742/-/LOC114117237/-/-/-/-	7	6	105616742/114117237/novel.368/novel.1494/novel.1545/novel.1446	1	novel.719
CC	GO:0005783	endoplasmic reticulum	16/1327	46/3305	0.815212	0.992786	101104394/101110797/101110652/101115069/100145868/101111605/101107383/101121173/101123553/101121793/101114692/100379136/101116374/101104396/101121650/101102095	BCAP29/SPCS1/SSR4/CLGN/ERP29/BCAP31/SPCS2/LRPAP1/LOC101123553/RRBP1/ORMDL2/DUOXA2/P4HA1/CALR/ALG3/JAGN1	16	5	101104394/101115069/101123553/100379136/101116374	11	101110797/101110652/100145868/101111605/101107383/101121173/101121793/101114692/101104396/101121650/101102095
CC	GO:0044427	chromosomal part	17/1327	49/3305	0.823944	0.992786	101107370/101120214/101106673/101110805/101104558/101109450/101106288/101120440/101116014/101108877/101103247/101115332/101123086/101106146/101107695/101121088/101111401	TEN1/NSMCE1/INO80B/NUF2/CENPI/RFC1/LOC101106288/CENPH/SGO1/TNP2/SKA2/ZWINT/SLX4/ORC2/POT1/ORC5/LOC101111401	17	11	101110805/101104558/101109450/101106288/101120440/101116014/101103247/101115332/101106146/101107695/101121088	6	101107370/101120214/101106673/101108877/101123086/101111401
CC	GO:0000786	nucleosome	3/1327	10/3305	0.835528	0.992786	101106288/101108877/101111401	LOC101106288/TNP2/LOC101111401	3	1	101106288	2	101108877/101111401
CC	GO:0005576	extracellular region	104/1327	277/3305	0.838516	0.992786	101120204/novel.1867/101103840/101106600/novel.1880/443318/105601867/443404/101109518/101102235/101105076/101102453/101105541/101121620/101118853/101112253/100286737/101104619/101117785/100307041/101119080/101121145/101107994/100216462/101102903/101119957/101104661/101102052/101116784/100294596/101114123/101102336/641305/101106770/101102090/101102644/101104056/101104568/101118624/101118642/101106…	LOC101120204/-/ADAMTS6/GPC6/-/IGF1/LOC105601867/IL1A/GPC4/ADAMTS19/ADAMTS10/COL15A1/ECM1/SOGA1/ANOS1/APOE/IGFBP3/APOA2/LOC101117785/F2/ADAMTS9/CXCL12/ADAMTS16/FN1/ADAMTS3/CCL21/LOC101104661/MFAP5/THBS3/CALCA/SOST/FGB/PI3/F12/FGA/GC/SOSTDC1/LOC101104568/F10/ADAMTS12/ADAMTSL4/LOC101113771/LOC101121825/LOC101112345/PROC/KRTDAP/F7/VIP/DKK2/MMP16/CD109/ALB/IL36G/IL36RN/AFM/-/FGG/LOC101122940/WNT2B/LOC…	104	54	101103840/101106600/443318/443404/101109518/101102235/101105076/101102453/101121620/101118853/101119080/101121145/101107994/100216462/101102903/101104661/101102052/101116784/101114123/641305/101104056/101104568/101118642/101106381/100145884/101123633/101116410/101117513/101106514/101122940/101116782/114108665/101111100/101119561/101115444/101116876/101104302/101115211/101120355/101113485/10110991…	50	101120204/novel.1867/novel.1880/105601867/101105541/101112253/100286737/101104619/101117785/100307041/101119957/100294596/101102336/101106770/101102090/101102644/101118624/101113771/101121825/101112345/105601889/101107125/101118369/443393/101111354/101103897/novel.1866/101123664/443316/101121415/101114545/443510/105607400/443448/101115852/443036/443132/100049063/443269/443390/101111822/443498/100…
CC	GO:0005882	intermediate filament	20/1327	58/3305	0.847116	0.992786	100141296/100303604/101112304/101115747/101117431/101112452/101117682/101119539/101105480/101118712/101111130/101102221/101110495/101111109/101111379/101117946/101106091/101117175/101109430/101108117	KRT35/KRT17/KRT6A/INA/LOC101117431/NEFM/LOC101117682/NEFL/SYNC/LOC101118712/SYNM/PRPH/KRT8/KRT20/KRT23/KRT19/KRT222/KRT36/KRT1/KRT18	20	9	101115747/101112452/101119539/101105480/101111130/101102221/101111109/101117946/101106091	11	100141296/100303604/101112304/101117431/101117682/101118712/101110495/101111379/101117175/101109430/101108117
CC	GO:0045111	intermediate filament cytoskeleton	20/1327	58/3305	0.847116	0.992786	100141296/100303604/101112304/101115747/101117431/101112452/101117682/101119539/101105480/101118712/101111130/101102221/101110495/101111109/101111379/101117946/101106091/101117175/101109430/101108117	KRT35/KRT17/KRT6A/INA/LOC101117431/NEFM/LOC101117682/NEFL/SYNC/LOC101118712/SYNM/PRPH/KRT8/KRT20/KRT23/KRT19/KRT222/KRT36/KRT1/KRT18	20	9	101115747/101112452/101119539/101105480/101111130/101102221/101111109/101117946/101106091	11	100141296/100303604/101112304/101117431/101117682/101118712/101110495/101111379/101117175/101109430/101108117
CC	GO:0098797	plasma membrane protein complex	17/1327	50/3305	0.850923	0.992786	101117328/101106572/101109746/101103874/101109522/101112498/114117245/101117022/101117907/101122924/101113852/114113175/101109219/101115114/101113744/101109747/101103126	CLTB/CLTA/LOC101109746/SCN3A/SCN7A/CACNB2/LOC114117245/SCN11A/CACNB4/SCN9A/SGCB/LOC114113175/LOC101109219/SGCE/SCN8A/LOC101109747/SCN2A	17	12	101103874/101109522/101112498/114117245/101117022/101117907/101122924/101113852/114113175/101115114/101113744/101103126	5	101117328/101106572/101109746/101109219/101109747
CC	GO:0099513	polymeric cytoskeletal fiber	21/1327	61/3305	0.853974	0.992786	100141296/100303604/101112304/101115747/101117431/101112452/101117682/101119539/101105480/101118712/101111130/101102221/101110495/101111109/101111379/101117946/101103247/101106091/101117175/101109430/101108117	KRT35/KRT17/KRT6A/INA/LOC101117431/NEFM/LOC101117682/NEFL/SYNC/LOC101118712/SYNM/PRPH/KRT8/KRT20/KRT23/KRT19/SKA2/KRT222/KRT36/KRT1/KRT18	21	10	101115747/101112452/101119539/101105480/101111130/101102221/101111109/101117946/101103247/101106091	11	100141296/100303604/101112304/101117431/101117682/101118712/101110495/101111379/101117175/101109430/101108117
CC	GO:0071944	cell periphery	28/1327	81/3305	0.876055	0.992786	101117328/101106572/101123427/101109746/101112826/497272/101103874/101106022/101107440/101112667/101112248/101109522/101112498/114117245/101117022/101117907/101119139/101122924/101113852/101122728/114113175/105605780/101109219/101115114/101113744/101109747/101103126/101101902	CLTB/CLTA/IVL/LOC101109746/PAG1/TEK/SCN3A/EXOC7/EXOC4/ADCY7/EXOC3L1/SCN7A/CACNB2/LOC114117245/SCN11A/CACNB4/ADCY4/SCN9A/SGCB/EXOC3L4/LOC114113175/LOC105605780/LOC101109219/SGCE/SCN8A/LOC101109747/SCN2A/P2RX1	28	18	101112826/497272/101103874/101112667/101109522/101112498/114117245/101117022/101117907/101119139/101122924/101113852/114113175/105605780/101115114/101113744/101103126/101101902	10	101117328/101106572/101123427/101109746/101106022/101107440/101112248/101122728/101109219/101109747
CC	GO:0005856	cytoskeleton	57/1327	158/3305	0.87615	0.992786	100141296/101117550/101104034/101122212/101114431/101122133/101118215/101104467/101118371/101108657/100303604/105601868/101117736/101112304/101115747/101106017/100037671/101117431/101112452/101116485/101106701/101115985/101117682/101119539/101105480/101114664/101118712/101121135/101111130/101112232/101102221/101116420/101110495/101111109/101111379/101112182/101117946/101115451/101109168/101103247…	KRT35/CGN/PPL/TNNT1/PLEKHH2/CEP126/DYNC2H1/TNNT3/EVPL/MYO9A/KRT17/ARPC4/MAP7D3/KRT6A/INA/MYO5C/ARPC5L/LOC101117431/NEFM/EPPK1/ARPC5/MYH14/LOC101117682/NEFL/SYNC/FOPNL/LOC101118712/TNNI2/SYNM/MAP7/PRPH/HAUS5/KRT8/KRT20/KRT23/MYO5B/KRT19/TUBGCP6/CAPZA2/SKA2/TUBGCP2/KRT222/MACF1/TUBGCP5/DNAH3/MYO18B/MYO1F/CAPZA1/DST/MYH11/LOC105603639/KRT36/KRT1/CDK5RAP2/KRT18/DNAH10/DSP	57	28	101114431/101122133/101118215/101108657/101117736/101115747/101106017/101112452/101116485/101119539/101105480/101114664/101111130/101102221/101116420/101111109/101117946/101115451/101109168/101103247/101106091/101118486/101103700/101113559/101117620/101117461/101113020/101114409	29	100141296/101117550/101104034/101122212/101104467/101118371/100303604/105601868/101112304/100037671/101117431/101106701/101115985/101117682/101118712/101121135/101112232/101110495/101111379/101112182/101113640/101104826/105603639/101117175/101109430/101116809/101108117/101121295/101119169
CC	GO:0015630	microtubule cytoskeleton	13/1327	40/3305	0.876968	0.992786	101122133/101118215/101117736/101114664/101112232/101116420/101115451/101103247/101113640/101103700/101113559/101116809/101121295	CEP126/DYNC2H1/MAP7D3/FOPNL/MAP7/HAUS5/TUBGCP6/SKA2/TUBGCP2/TUBGCP5/DNAH3/CDK5RAP2/DNAH10	13	9	101122133/101118215/101117736/101114664/101116420/101115451/101103247/101103700/101113559	4	101112232/101113640/101116809/101121295
CC	GO:0044815	DNA packaging complex	3/1327	11/3305	0.883484	0.992786	101106288/101108877/101111401	LOC101106288/TNP2/LOC101111401	3	1	101106288	2	101108877/101111401
CC	GO:0005886	plasma membrane	23/1327	68/3305	0.88587	0.992786	101117328/101106572/101123427/101109746/101112826/497272/101103874/101112667/101109522/101112498/114117245/101117022/101117907/101119139/101122924/101113852/114113175/101109219/101115114/101113744/101109747/101103126/101101902	CLTB/CLTA/IVL/LOC101109746/PAG1/TEK/SCN3A/ADCY7/SCN7A/CACNB2/LOC114117245/SCN11A/CACNB4/ADCY4/SCN9A/SGCB/LOC114113175/LOC101109219/SGCE/SCN8A/LOC101109747/SCN2A/P2RX1	23	17	101112826/497272/101103874/101112667/101109522/101112498/114117245/101117022/101117907/101119139/101122924/101113852/114113175/101115114/101113744/101103126/101101902	6	101117328/101106572/101123427/101109746/101109219/101109747
CC	GO:0044459	plasma membrane part	19/1327	58/3305	0.903404	0.99287	101117328/101106572/101109746/497272/101103874/101109522/101112498/114117245/101117022/101117907/101122924/101113852/114113175/101109219/101115114/101113744/101109747/101103126/101101902	CLTB/CLTA/LOC101109746/TEK/SCN3A/SCN7A/CACNB2/LOC114117245/SCN11A/CACNB4/SCN9A/SGCB/LOC114113175/LOC101109219/SGCE/SCN8A/LOC101109747/SCN2A/P2RX1	19	14	497272/101103874/101109522/101112498/114117245/101117022/101117907/101122924/101113852/114113175/101115114/101113744/101103126/101101902	5	101117328/101106572/101109746/101109219/101109747
CC	GO:0015629	actin cytoskeleton	16/1327	51/3305	0.925854	0.99287	101117550/101122212/101104467/101108657/105601868/101106017/100037671/101106701/101115985/101121135/101112182/101109168/101117620/101104826/101117461/101114409	CGN/TNNT1/TNNT3/MYO9A/ARPC4/MYO5C/ARPC5L/ARPC5/MYH14/TNNI2/MYO5B/CAPZA2/MYO18B/MYO1F/CAPZA1/MYH11	16	6	101108657/101106017/101109168/101117620/101117461/101114409	10	101117550/101122212/101104467/105601868/100037671/101106701/101115985/101121135/101112182/101104826
CC	GO:0031984	organelle subcompartment	12/1327	42/3305	0.957872	0.99287	101110797/101107383/101121793/101121815/101111921/101109305/101114692/100379136/101114088/101105615/101107444/101102095	SPCS1/SPCS2/RRBP1/SLC35A5/SLC35A3/CHSY1/ORMDL2/DUOXA2/CHPF/B4GALNT4/USO1/JAGN1	12	7	101121815/101111921/101109305/100379136/101114088/101105615/101107444	5	101110797/101107383/101121793/101114692/101102095
CC	GO:0044432	endoplasmic reticulum part	7/1327	28/3305	0.970185	0.99287	101110797/100145868/101107383/101121793/101114692/100379136/101102095	SPCS1/ERP29/SPCS2/RRBP1/ORMDL2/DUOXA2/JAGN1	7	1	100379136	6	101110797/100145868/101107383/101121793/101114692/101102095
CC	GO:0044430	cytoskeletal part	47/1327	144/3305	0.976485	0.99287	100141296/101117550/101122212/101122133/101118215/101104467/101108657/100303604/105601868/101112304/101115747/101106017/100037671/101117431/101112452/101106701/101115985/101117682/101119539/101105480/101114664/101118712/101121135/101111130/101102221/101116420/101110495/101111109/101111379/101112182/101117946/101115451/101109168/101103247/101113640/101106091/101103700/101113559/101117620/101104826…	KRT35/CGN/TNNT1/CEP126/DYNC2H1/TNNT3/MYO9A/KRT17/ARPC4/KRT6A/INA/MYO5C/ARPC5L/LOC101117431/NEFM/ARPC5/MYH14/LOC101117682/NEFL/SYNC/FOPNL/LOC101118712/TNNI2/SYNM/PRPH/HAUS5/KRT8/KRT20/KRT23/MYO5B/KRT19/TUBGCP6/CAPZA2/SKA2/TUBGCP2/KRT222/TUBGCP5/DNAH3/MYO18B/MYO1F/CAPZA1/MYH11/KRT36/KRT1/CDK5RAP2/KRT18/DNAH10	47	23	101122133/101118215/101108657/101115747/101106017/101112452/101119539/101105480/101114664/101111130/101102221/101116420/101111109/101117946/101115451/101109168/101103247/101106091/101103700/101113559/101117620/101117461/101114409	24	100141296/101117550/101122212/101104467/100303604/105601868/101112304/100037671/101117431/101106701/101115985/101117682/101118712/101121135/101110495/101111379/101112182/101113640/101104826/101117175/101109430/101116809/101108117/101121295
CC	GO:0016459	myosin complex	8/1327	32/3305	0.976669	0.99287	101117550/101108657/101106017/101115985/101112182/101117620/101104826/101114409	CGN/MYO9A/MYO5C/MYH14/MYO5B/MYO18B/MYO1F/MYH11	8	4	101108657/101106017/101117620/101114409	4	101117550/101115985/101112182/101104826
CC	GO:0005789	endoplasmic reticulum membrane	6/1327	27/3305	0.985415	0.99287	101110797/101107383/101121793/101114692/100379136/101102095	SPCS1/SPCS2/RRBP1/ORMDL2/DUOXA2/JAGN1	6	1	100379136	5	101110797/101107383/101121793/101114692/101102095
CC	GO:0098827	endoplasmic reticulum subcompartment	6/1327	27/3305	0.985415	0.99287	101110797/101107383/101121793/101114692/100379136/101102095	SPCS1/SPCS2/RRBP1/ORMDL2/DUOXA2/JAGN1	6	1	100379136	5	101110797/101107383/101121793/101114692/101102095
CC	GO:0030286	dynein complex	3/1327	17/3305	0.988229	0.99287	101118215/101113559/101121295	DYNC2H1/DNAH3/DNAH10	3	2	101118215/101113559	1	101121295
CC	GO:0042175	nuclear outer membrane-endoplasmic reticulum membrane network	6/1327	28/3305	0.989568	0.99287	101110797/101107383/101121793/101114692/100379136/101102095	SPCS1/SPCS2/RRBP1/ORMDL2/DUOXA2/JAGN1	6	1	100379136	5	101110797/101107383/101121793/101114692/101102095
CC	GO:0042611	MHC protein complex	3/1327	18/3305	0.992178	0.99287	101109746/101109219/101109747	LOC101109746/LOC101109219/LOC101109747	3	0		3	101109746/101109219/101109747
CC	GO:0042613	MHC class II protein complex	3/1327	18/3305	0.992178	0.99287	101109746/101109219/101109747	LOC101109746/LOC101109219/LOC101109747	3	0		3	101109746/101109219/101109747
CC	GO:0000785	chromatin	4/1327	22/3305	0.99287	0.99287	101106673/101106288/101108877/101111401	INO80B/LOC101106288/TNP2/LOC101111401	4	1	101106288	3	101106673/101108877/101111401
CC	GO:0005875	microtubule associated complex	4/1327	22/3305	0.99287	0.99287	101118215/101116420/101113559/101121295	DYNC2H1/HAUS5/DNAH3/DNAH10	4	3	101118215/101116420/101113559	1	101121295
MF	GO:0003735	structural constituent of ribosome	150/3518	307/8694	0.00148543	0.151983	101112339/114114013/101115593/101114892/114115362/114112986/101112126/106990112/114108769/100037668/101102145/101104237/100037666/101111087/101106836/101114092/101117395/114113983/443070/114115632/101106101/100135452/100036761/101109132/101109545/114115299/101106214/100127215/101106700/101107098/100036760/105610137/100037665/101112471/101104725/114118401/101106861/780524/101106472/101118649/10112…	LOC101112339/LOC114114013/LOC101115593/LOC101114892/LOC114115362/LOC114112986/RPL35/RPS26/LOC114108769/LOC100037668/RPS14/LOC101104237/RPS11/RPL12/RPL3/LOC101114092/LOC101117395/LOC114113983/RPL32/LOC114115632/RPS19/RPL14/RPS18/LOC101109132/LOC101109545/LOC114115299/LOC101106214/RPL10/RPL38/LOC101107098/RPL13A/LOC105610137/RPS6/LOC101112471/MRPL23/LOC114118401/MRPL27/RPS2/FAU/LOC101118649/MRPS23/…	150	9	101107098/101117063/101117060/114116976/105605152/101108442/106991582/101103412/114116830	141	101112339/114114013/101115593/101114892/114115362/114112986/101112126/106990112/114108769/100037668/101102145/101104237/100037666/101111087/101106836/101114092/101117395/114113983/443070/114115632/101106101/100135452/100036761/101109132/101109545/114115299/101106214/100127215/101106700/100036760/105610137/100037665/101112471/101104725/114118401/101106861/780524/101106472/101118649/101120254/44329…
MF	GO:0004675	transmembrane receptor protein serine/threonine kinase activity	9/3518	10/8694	0.00183971	0.151983	443304/101103793/101112282/101111867/443156/494191/554326/443161/443454	ACVR2A/BMPR2/BMPR1A/ACVR1C/ACVR2B/TGFBR2/TGFBR1/ACVR1/BMPR1B	9	9	443304/101103793/101112282/101111867/443156/494191/554326/443161/443454	0
MF	GO:0003723	RNA binding	103/3518	204/8694	0.00213913	0.151983	105604842/100036761/443504/101103142/101109132/101112694/101107098/780524/101122181/101118968/114108775/114113944/101118235/101111240/101109273/101123220/101109246/101102330/101102844/101106535/101115042/100216437/101117097/101123163/101121680/101120020/114118864/106991466/101122526/101122012/101119101/101104323/101111862/101113765/101105220/101115859/101103218/101121278/101120370/101109648/10111…	LOC105604842/RPS18/EEF1D/PCBP2/LOC101109132/EIF3C/LOC101107098/RPS2/EIF3D/EIF1/LOC114108775/LOC114113944/RPUSD4/EEF1G/LOC101109273/MRPL58/RPS4X/RPS9/RPUSD3/SRP68/MTIF3/DKC1/FBL/FUBP1/TRMT1/DICER1/LOC114118864/LOC106991466/YTHDC2/KRR1/YRDC/UBR5/YARS/QKI/EIF4G3/EEF1B2/EIF4E2/RO60/MRPS6/DDX54/BICC1/MRPS5/LOC101109646/ASCC1/LUC7L3/RPUSD2/PAPOLA/MEX3D/NUFIP2/SUGP1/RPS3/ERAL1/NOM1/PUM1/EIF2D/LOC1011112…	103	37	101107098/101123163/101120020/101122526/101122012/101104323/101113765/101105220/101121278/101119363/101104585/101122058/101116229/101109461/101120896/101118333/101116751/101115925/114110047/101117836/101103397/101104449/105609508/101113452/105605152/101106843/101116230/101103795/101112730/101107903/101114392/101108504/101118346/114116830/101121602/101120906/101114394	66	105604842/100036761/443504/101103142/101109132/101112694/780524/101122181/101118968/114108775/114113944/101118235/101111240/101109273/101123220/101109246/101102330/101102844/101106535/101115042/100216437/101117097/101121680/114118864/106991466/101119101/101111862/101115859/101103218/101120370/101109648/101117239/101109646/101113387/101114363/101105072/101108684/101108142/101118183/101117434/10111…
MF	GO:0019199	transmembrane receptor protein kinase activity	12/3518	15/8694	0.00215321	0.151983	443304/101103793/497272/101112282/101111867/780519/443156/101103889/494191/554326/443161/443454	ACVR2A/BMPR2/TEK/BMPR1A/ACVR1C/ERBB2/ACVR2B/ERBB3/TGFBR2/TGFBR1/ACVR1/BMPR1B	12	10	443304/101103793/497272/101112282/101111867/443156/494191/554326/443161/443454	2	780519/101103889
MF	GO:0016773	phosphotransferase activity, alcohol group as acceptor	192/3518	407/8694	0.00291758	0.151983	101120515/101118257/101122959/100194428/101109788/443304/101104843/100190973/101111768/101109637/101105847/114108820/101106340/101122289/101103793/101117161/101120727/101111820/101118996/101109754/101107199/101111447/101122739/101106566/101104233/101102753/100144756/101119735/101106012/101107167/101119067/101103800/443164/101103312/101117094/497272/101104022/101118744/101112282/101108546/10112154…	ITPKC/NRBP1/MAP2K3/MAPK13/CDK9/ACVR2A/LOC101104843/CDK5/SMG1/VRK3/ATM/LOC114108820/DCLK1/SHPK/BMPR2/MATK/PIKFYVE/WNK4/MAPKAPK3/DDR2/RPS6KL1/LRRK2/SCYL1/ATR/CLK4/GSK3A/CDK4/DGKE/PDGFRA/PIM2/MASTL/ROCK2/PFKL/NUAK1/MAP3K8/TEK/FGGY/PKN2/BMPR1A/CDKL5/BRSK1/CDK1/CDK10/HK1/CDK13/LIMK2/JAK2/TBRG4/MAP3K12/TTK/EPHA7/NEK1/COASY/ROCK1/LOC101122744/RSKR/DCAKD/LOC114118362/LOC114118284/ROR2/HIPK3/MAP3K7/ACVR1C…	192	132	443304/101111768/101105847/114108820/101106340/101103793/101120727/101109754/101107199/101111447/101106566/101104233/101119735/101106012/101107167/101119067/101103800/101103312/101117094/497272/101118744/101112282/101108546/101121543/100216432/101119901/101113909/101102889/101113682/101107288/101114757/101102442/101122744/101120505/114118362/114118284/101109779/101123406/101108056/101111867/10112…	60	101120515/101118257/101122959/100194428/101109788/101104843/100190973/101109637/101122289/101117161/101111820/101118996/101122739/101102753/100144756/443164/101104022/101107722/100036759/101114815/101113841/101102655/101117519/780519/101105574/101102577/101102131/101109574/101115556/101107690/101121405/101115045/101103889/101107075/780515/101111480/101122459/101115819/101115152/101114290/10112300…
MF	GO:0004672	protein kinase activity	167/3518	351/8694	0.00346949	0.151983	101118257/101122959/100194428/101109788/443304/101104843/100190973/101111768/101109637/101105847/114108820/101106340/101103793/101117161/101111820/101118996/101109754/101107199/101111447/101122739/101106566/101104233/101102753/100144756/101106012/101107167/101119067/101103800/101103312/101117094/497272/101118744/101112282/101108546/101121543/100216432/101107722/101119901/101114815/101113909/10111…	NRBP1/MAP2K3/MAPK13/CDK9/ACVR2A/LOC101104843/CDK5/SMG1/VRK3/ATM/LOC114108820/DCLK1/BMPR2/MATK/WNK4/MAPKAPK3/DDR2/RPS6KL1/LRRK2/SCYL1/ATR/CLK4/GSK3A/CDK4/PDGFRA/PIM2/MASTL/ROCK2/NUAK1/MAP3K8/TEK/PKN2/BMPR1A/CDKL5/BRSK1/CDK1/CDK10/CDK13/LIMK2/JAK2/TBRG4/MAP3K12/TTK/EPHA7/NEK1/ROCK1/LOC101122744/RSKR/LOC114118284/ROR2/HIPK3/MAP3K7/ACVR1C/PLK4/LATS1/CHEK1/CDK14/ULK2/MYLK/TBCK/TRPM7/ERBB2/FASTKD1/PRKC…	167	120	443304/101111768/101105847/114108820/101106340/101103793/101109754/101107199/101111447/101106566/101104233/101106012/101107167/101119067/101103800/101103312/101117094/497272/101118744/101112282/101108546/101121543/100216432/101119901/101113909/101102889/101113682/101107288/101114757/101102442/101122744/101120505/114118284/101109779/101123406/101108056/101111867/101121970/101122867/101111403/10110…	47	101118257/101122959/100194428/101109788/101104843/100190973/101109637/101117161/101111820/101118996/101122739/101102753/100144756/101107722/101114815/101113841/780519/101105574/101102577/101102131/101109574/101115556/101121405/101115045/101103889/101107075/101111480/101122459/101115819/101115152/101114290/101123003/101108969/101122222/101113167/101114337/101112234/101122497/101111464/101102485/10…
MF	GO:0016301	kinase activity	192/3518	409/8694	0.00381468	0.151983	101120515/101118257/101122959/100194428/101109788/443304/101104843/100190973/101111768/101109637/101105847/114108820/101106340/101103793/101108520/101117161/101120727/101111820/101118996/101109754/101107199/101111447/101122739/101106566/101104233/101102753/100144756/101119735/101106012/101107167/101119067/101103800/101109849/443164/101103312/101117094/497272/101118744/101112282/101108546/10112154…	ITPKC/NRBP1/MAP2K3/MAPK13/CDK9/ACVR2A/LOC101104843/CDK5/SMG1/VRK3/ATM/LOC114108820/DCLK1/BMPR2/LOC101108520/MATK/PIKFYVE/WNK4/MAPKAPK3/DDR2/RPS6KL1/LRRK2/SCYL1/ATR/CLK4/GSK3A/CDK4/DGKE/PDGFRA/PIM2/MASTL/ROCK2/NME4/PFKL/NUAK1/MAP3K8/TEK/PKN2/BMPR1A/CDKL5/BRSK1/CDK1/CDK10/CDK13/LIMK2/JAK2/TBRG4/MAP3K12/TTK/EPHA7/NEK1/COASY/ROCK1/LOC101122744/RSKR/DCAKD/LOC114118284/ROR2/HIPK3/MAP3K7/ACVR1C/PLK4/LAT…	192	130	443304/101111768/101105847/114108820/101106340/101103793/101120727/101109754/101107199/101111447/101106566/101104233/101119735/101106012/101107167/101119067/101103800/101103312/101117094/497272/101118744/101112282/101108546/101121543/100216432/101119901/101113909/101102889/101113682/101107288/101114757/101102442/101122744/101120505/114118284/101109779/101123406/101108056/101111867/101121970/10112…	62	101120515/101118257/101122959/100194428/101109788/101104843/100190973/101109637/101108520/101117161/101111820/101118996/101122739/101102753/100144756/101109849/443164/101107722/101114815/101113841/101102655/101117519/101102072/780519/101105574/101102577/101113026/101102131/101109574/101110653/101115556/101121405/101115045/101103889/101107075/101111480/100216440/101122459/101115819/101115152/10111…
MF	GO:0004674	protein serine/threonine kinase activity	26/3518	42/8694	0.00399954	0.151983	443304/101111768/101105847/101103793/101111820/101106566/101118744/101112282/101111867/100037693/101109574/101111612/443156/494191/554326/101119049/101108728/101109703/443161/101114337/101122306/114117015/101121208/101111789/101122693/443454	ACVR2A/SMG1/ATM/BMPR2/WNK4/ATR/PKN2/BMPR1A/ACVR1C/TRPM7/RPS6KB2/WNK2/ACVR2B/TGFBR2/TGFBR1/ALPK1/STK39/CSNK1G3/ACVR1/TRPM6/LOC101122306/LOC114117015/STK38/STK38L/MAST1/BMPR1B	26	23	443304/101111768/101105847/101103793/101106566/101118744/101112282/101111867/100037693/101111612/443156/494191/554326/101119049/101108728/101109703/443161/101122306/114117015/101121208/101111789/101122693/443454	3	101111820/101109574/101114337
MF	GO:0016853	isomerase activity	33/3518	57/8694	0.00572493	0.169313	101108565/101118235/554319/101102844/101110313/100216437/101109225/101111516/101113117/101105450/101112413/443258/101114363/101123013/101111017/101116816/101106462/100302350/101121978/101108762/100302353/101103037/101106592/101105711/101122688/114108594/101105015/101109704/101104091/101103393/101115735/101118346/101114364	TPI1/RPUSD4/PPIB/RPUSD3/RPIA/DKC1/PGM1/PPIF/FUOM/PPIH/GPI/PPIA/RPUSD2/RPE/PPIC/LOC101116816/PPID/PPIE/PPIL1/TOP2A/PUS1/TOP2B/GLCE/PMM2/PUS7/LOC114108594/PUSL1/ISYNA1/CWC27/PMM1/PPIL2/PUS10/PPIL6	33	10	101123013/101111017/101116816/101108762/101103037/101106592/101109704/101104091/101118346/101114364	23	101108565/101118235/554319/101102844/101110313/100216437/101109225/101111516/101113117/101105450/101112413/443258/101114363/101106462/100302350/101121978/100302353/101105711/101122688/114108594/101105015/101103393/101115735
MF	GO:0005198	structural molecule activity	192/3518	413/8694	0.0063596	0.169313	101112339/114114013/101115593/101114892/114115362/114112986/101112126/106990112/105616742/101117328/114108769/100037668/101102145/101104237/100037666/101111087/101106836/101114092/101117395/114113983/443070/114115632/101106101/100135452/100036761/101109132/101109545/114115299/100141296/101106214/100127215/101106700/101107098/100036760/105610137/100037665/101112471/443512/101104725/114118401/10110…	LOC101112339/LOC114114013/LOC101115593/LOC101114892/LOC114115362/LOC114112986/RPL35/RPS26/LOC105616742/CLTB/LOC114108769/LOC100037668/RPS14/LOC101104237/RPS11/RPL12/RPL3/LOC101114092/LOC101117395/LOC114113983/RPL32/LOC114115632/RPS19/RPL14/RPS18/LOC101109132/LOC101109545/LOC114115299/KRT35/LOC101106214/RPL10/RPL38/LOC101107098/RPL13A/LOC105610137/RPS6/LOC101112471/COL1A2/MRPL23/LOC114118401/MRPL2…	192	34	105616742/101107098/443512/101115457/101102453/101114493/100101231/114117237/101117063/novel.368/101115747/101117060/101112452/101119374/101119539/101105480/101111130/novel.1494/novel.1545/101102221/101111109/novel.1446/101117946/114116976/105605152/101108442/101118172/106991582/101106091/101104335/101103412/114116830/101115805/101112706	158	101112339/114114013/101115593/101114892/114115362/114112986/101112126/106990112/101117328/114108769/100037668/101102145/101104237/100037666/101111087/101106836/101114092/101117395/114113983/443070/114115632/101106101/100135452/100036761/101109132/101109545/114115299/100141296/101106214/100127215/101106700/100036760/105610137/100037665/101112471/101104725/114118401/101106861/780524/101106472/10110…
MF	GO:0003899	DNA-directed 5'-3' RNA polymerase activity	14/3518	20/8694	0.00724037	0.169313	101119152/101105645/101102329/101105398/101116616/100216315/101103555/101107666/101107752/101115446/101111368/105604154/101110117/101103692	POLR2I/PRIM1/POLR2C/POLR1A/POLR3C/POLR2G/POLR2F/POLR1E/POLR3K/POLR3B/POLR2B/POLR2L/PRIMPOL/POLR3E	14	3	101105645/101111368/101110117	11	101119152/101102329/101105398/101116616/100216315/101103555/101107666/101107752/101115446/105604154/101103692
MF	GO:0034062	5'-3' RNA polymerase activity	14/3518	20/8694	0.00724037	0.169313	101119152/101105645/101102329/101105398/101116616/100216315/101103555/101107666/101107752/101115446/101111368/105604154/101110117/101103692	POLR2I/PRIM1/POLR2C/POLR1A/POLR3C/POLR2G/POLR2F/POLR1E/POLR3K/POLR3B/POLR2B/POLR2L/PRIMPOL/POLR3E	14	3	101105645/101111368/101110117	11	101119152/101102329/101105398/101116616/100216315/101103555/101107666/101107752/101115446/105604154/101103692
MF	GO:0097747	RNA polymerase activity	14/3518	20/8694	0.00724037	0.169313	101119152/101105645/101102329/101105398/101116616/100216315/101103555/101107666/101107752/101115446/101111368/105604154/101110117/101103692	POLR2I/PRIM1/POLR2C/POLR1A/POLR3C/POLR2G/POLR2F/POLR1E/POLR3K/POLR3B/POLR2B/POLR2L/PRIMPOL/POLR3E	14	3	101105645/101111368/101110117	11	101119152/101102329/101105398/101116616/100216315/101103555/101107666/101107752/101115446/105604154/101103692
MF	GO:0003755	peptidyl-prolyl cis-trans isomerase activity	13/3518	19/8694	0.0128249	0.241994	554319/101111516/101105450/443258/101111017/101116816/101106462/100302350/101121978/114108594/101104091/101115735/101114364	PPIB/PPIF/PPIH/PPIA/PPIC/LOC101116816/PPID/PPIE/PPIL1/LOC114108594/CWC27/PPIL2/PPIL6	13	4	101111017/101116816/101104091/101114364	9	554319/101111516/101105450/443258/101106462/100302350/101121978/114108594/101115735
MF	GO:0016859	cis-trans isomerase activity	13/3518	19/8694	0.0128249	0.241994	554319/101111516/101105450/443258/101111017/101116816/101106462/100302350/101121978/114108594/101104091/101115735/101114364	PPIB/PPIF/PPIH/PPIA/PPIC/LOC101116816/PPID/PPIE/PPIL1/LOC114108594/CWC27/PPIL2/PPIL6	13	4	101111017/101116816/101104091/101114364	9	554319/101111516/101105450/443258/101106462/100302350/101121978/114108594/101115735
MF	GO:0008199	ferric iron binding	14/3518	21/8694	0.0136879	0.241994	101117015/114112044/101117673/101105484/443355/101103834/114109119/101118641/novel.1603/106991157/114118748/105609912/101107413/114118375	LOC101117015/LOC114112044/LOC101117673/LOC101105484/FTH1/FTL/LOC114109119/LOC101118641/-/LOC106991157/LOC114118748/LOC105609912/FXN/LOC114118375	14	1	105609912	13	101117015/114112044/101117673/101105484/443355/101103834/114109119/101118641/novel.1603/106991157/114118748/101107413/114118375
MF	GO:0004298	threonine-type endopeptidase activity	15/3518	23/8694	0.0143286	0.241994	101110950/101117088/101123468/101116408/101120589/101116188/101110188/101115834/100135690/114115673/100174905/100381249/101116929/114112555/101121959	PSMB6/LOC101117088/PSMB5/PSMB1/PSMB3/PSMB4/PSMB2/PSMB9/PSMB7/LOC114115673/PSMB8/PSMA3/PSMB10/LOC114112555/PSMA7	15	3	114115673/100381249/114112555	12	101110950/101117088/101123468/101116408/101120589/101116188/101110188/101115834/100135690/100174905/101116929/101121959
MF	GO:0070003	threonine-type peptidase activity	15/3518	23/8694	0.0143286	0.241994	101110950/101117088/101123468/101116408/101120589/101116188/101110188/101115834/100135690/114115673/100174905/100381249/101116929/114112555/101121959	PSMB6/LOC101117088/PSMB5/PSMB1/PSMB3/PSMB4/PSMB2/PSMB9/PSMB7/LOC114115673/PSMB8/PSMA3/PSMB10/LOC114112555/PSMA7	15	3	114115673/100381249/114112555	12	101110950/101117088/101123468/101116408/101120589/101116188/101110188/101115834/100135690/100174905/101116929/101121959
MF	GO:0008081	phosphoric diester hydrolase activity	22/3518	38/8694	0.0222149	0.355438	101115143/101102372/101103585/101105703/101114996/101102423/101119369/101109357/101105363/101122126/101120417/101111290/101120423/101106864/101107286/101103993/101121508/101122024/101116550/101114027/101110367/101116105	GPCPD1/PLCL1/PLCB1/PLCE1/GDPD3/PLCXD3/PDE1A/PDE5A/PDE8A/PLCG2/PDE7A/PDE7B/CNP/PLCB4/PDE8B/GDPD1/PDE1C/PDE6A/PLCXD1/PDE10A/PLCD1/PLCB3	22	17	101115143/101102372/101103585/101105703/101102423/101119369/101109357/101105363/101122126/101120417/101111290/101106864/101107286/101103993/101121508/101122024/101114027	5	101114996/101120423/101116550/101110367/101116105
MF	GO:0015631	tubulin binding	25/3518	45/8694	0.0287251	0.436622	101115715/101117696/101109835/100037703/106991730/101118416/101122564/101102946/101107720/101117037/101107307/101122522/101105752/101107793/101102008/101121239/101103247/101107980/101107533/101119383/101103342/101121024/101119620/101104664/101123442	CEP57L1/KIF18A/TBCC/KIF5B/KIF26A/KIF27/KIF20B/KIF11/KIF14/SKA1/KIF2A/KIF3A/CENPE/TBCA/CEP57/MAP2/SKA2/CAMSAP2/KIFC2/KIF5A/KIFC3/MAPT/KIF12/APC/KIF4A	25	20	101115715/101117696/100037703/106991730/101118416/101122564/101102946/101107720/101117037/101107307/101122522/101105752/101102008/101121239/101103247/101107980/101107533/101119383/101104664/101123442	5	101109835/101107793/101103342/101121024/101119620
MF	GO:0008238	exopeptidase activity	22/3518	39/8694	0.0318315	0.460777	101117054/101113615/101110355/101120287/101117692/101115757/101103622/101110862/101110768/101105900/101103468/101122802/101112329/443028/101119997/101123173/101117681/101105639/101112477/101120411/100171397/101120750	DNPEP/CTSA/JOSD2/CPN1/HPN/AGTPBP1/ACE2/PEPD/PREP/JOSD1/SCRN1/CPD/CPB2/CPE/SCPEP1/CPA3/SCRN2/SCRN3/CPVL/CPZ/ATXN3/LAP3	22	9	101115757/101103468/101122802/443028/101123173/101105639/101112477/101120411/100171397	13	101117054/101113615/101110355/101120287/101117692/101103622/101110862/101110768/101105900/101112329/101119997/101117681/101120750
MF	GO:0016788	hydrolase activity, acting on ester bonds	104/3518	223/8694	0.0339895	0.460777	101115143/101112698/101122266/101110067/101112817/101117317/101117510/101106233/101121760/100170327/101101909/101102372/105609911/101103585/101103254/101105703/101114996/101115745/101102423/101112145/101120020/101109669/101118223/101113661/101113198/101114806/101119369/novel.368/101122541/101102363/101118833/101109357/101107041/101117016/101111472/101118505/101120808/101121162/101105363/101121292…	GPCPD1/NTPCR/ARSA/REV3L/PTPRS/IAH1/PIP4P1/PTPDC1/PTPRB/FASN/PTPRA/PLCL1/PTRHD1/PLCB1/SSU72/PLCE1/GDPD3/DUSP23/PLCXD3/DUSP14/DICER1/ERCC4/FAN1/PAFAH2/FBP1/MRE11/PDE1A/-/DTD1/POP7/MINPP1/PDE5A/TSEN34/ACP2/PLA2G4A/PTPRD/PGAP1/PTPRR/PDE8A/PTPRJ/PLCG2/PDE7A/LOC101107037/PPIP5K2/CDC14B/PTEN/PTPRC/DUSP1/PDE7B/PON3/ARSK/PTPRZ1/CNP/LIPE/PLCB4/PDE8B/PTPN6/PTPN5/LOC101116024/POP4/DUSP12/LOC101113460/PTPN13/…	104	61	101115143/101110067/101112817/101106233/101121760/100170327/101102372/101103585/101105703/101102423/101120020/101109669/101114806/101119369/novel.368/101118833/101109357/101117016/101111472/101118505/101120808/101121162/101105363/101121292/101122126/101120417/101114441/101110906/101119351/101102917/101107632/101111290/101109354/101103717/100169699/101106864/101107286/101121266/101103993/101123280…	43	101112698/101122266/101117317/101117510/101101909/105609911/101103254/101114996/101115745/101112145/101118223/101113661/101113198/101122541/101102363/101107041/101107037/100337686/101120423/101108643/101121131/101116024/101106353/101107242/101113460/101118488/101116983/101109415/101122558/101105169/101121951/101121751/101115852/101102849/101123086/101102410/101111415/101116550/101116547/101110367…
MF	GO:0008135	translation factor activity, RNA binding	19/3518	33/8694	0.0348615	0.460777	443504/101112694/101122181/101118968/114108775/114113944/101111240/101123220/101115042/106991466/101115859/101103218/101117434/101102715/105609508/100307039/101112730/101114218/101114394	EEF1D/EIF3C/EIF3D/EIF1/LOC114108775/LOC114113944/EEF1G/MRPL58/MTIF3/LOC106991466/EEF1B2/EIF4E2/EIF2D/EIF3L/LOC105609508/EIF5A/EIF4E/EIF1B/EIF4E3	19	3	105609508/101112730/101114394	16	443504/101112694/101122181/101118968/114108775/114113944/101111240/101123220/101115042/106991466/101115859/101103218/101117434/101102715/100307039/101114218
MF	GO:0016298	lipase activity	13/3518	21/8694	0.0386475	0.487232	101102372/101103585/101105703/101111472/101122126/100169699/101106864/101119561/101116150/101116403/101115852/101110367/101116105	PLCL1/PLCB1/PLCE1/PLA2G4A/PLCG2/LIPE/PLCB4/PLA2G12A/PLA2G4D/PLA2G4F/PLA2G12B/PLCD1/PLCB3	13	10	101102372/101103585/101105703/101111472/101122126/100169699/101106864/101119561/101116150/101116403	3	101115852/101110367/101116105
MF	GO:0140098	catalytic activity, acting on RNA	50/3518	101/8694	0.0400684	0.487232	101119152/101105645/105609911/101102329/101118293/101106974/101121680/101120020/101105398/101116616/101114460/100216315/101114732/101111862/101115780/101110760/101103555/101107295/novel.368/101120491/101102363/101107041/100135438/101117185/101107666/101113878/101107752/678684/101104143/101123353/101101977/101120705/101106353/101115446/101105169/101111368/101110551/101121751/101122385/101123073/10…	POLR2I/PRIM1/PTRHD1/POLR2C/KARS/QARS/TRMT1/DICER1/POLR1A/POLR3C/AARS/POLR2G/AARS2/YARS/METTL1/DUS3L/POLR2F/LOC101107295/-/HARS/POP7/TSEN34/SARS/DUS2/POLR1E/SARS2/POLR3K/NARS/DUS4L/MARS2/GARS/FARS2/POP4/POLR3B/PTRH2/POLR2B/WARS2/MRPL44/TRMT2A/WARS/CARS2/FARSB/VARS/POLR2L/TRMT61B/TRMT1L/PNPT1/PRIMPOL/-/POLR3E	50	9	101105645/101120020/novel.368/101104143/101111368/101102217/101108504/101120906/101110117	41	101119152/105609911/101102329/101118293/101106974/101121680/101105398/101116616/101114460/100216315/101114732/101111862/101115780/101110760/101103555/101107295/101120491/101102363/101107041/100135438/101117185/101107666/101113878/101107752/678684/101123353/101101977/101120705/101106353/101115446/101105169/101110551/101121751/101122385/101123073/101116327/101119961/101102849/105604154/novel.1547/1…
MF	GO:0042578	phosphoric ester hydrolase activity	63/3518	131/8694	0.0451237	0.5276	101115143/101112698/101112817/101117510/101106233/101121760/101101909/101102372/101103585/101103254/101105703/101114996/101115745/101102423/101112145/101113198/101119369/101118833/101109357/101117016/101118505/101121162/101105363/101121292/101122126/101120417/101107037/101114441/101110906/101119351/101102917/101107632/101111290/101103717/101120423/101106864/101107286/101108643/101121131/101107242…	GPCPD1/NTPCR/PTPRS/PIP4P1/PTPDC1/PTPRB/PTPRA/PLCL1/PLCB1/SSU72/PLCE1/GDPD3/DUSP23/PLCXD3/DUSP14/FBP1/PDE1A/MINPP1/PDE5A/ACP2/PTPRD/PTPRR/PDE8A/PTPRJ/PLCG2/PDE7A/LOC101107037/PPIP5K2/CDC14B/PTEN/PTPRC/DUSP1/PDE7B/PTPRZ1/CNP/PLCB4/PDE8B/PTPN6/PTPN5/DUSP12/LOC101113460/PTPN13/GDPD1/DUSP10/SSH3/DUPD1/SSH2/PTPN23/PTPRG/NT5C/PDE1C/INPP5F/STYX/PDE6A/CDKN3/PPM1A/PPM1B/PLCXD1/PDE10A/PTPN18/PLCD1/PLCB3/LOC…	63	40	101115143/101112817/101106233/101121760/101102372/101103585/101105703/101102423/101119369/101118833/101109357/101117016/101118505/101121162/101105363/101121292/101122126/101120417/101114441/101110906/101119351/101102917/101107632/101111290/101103717/101106864/101107286/101121266/101103993/101106025/101111299/101107640/101121508/101122650/101115709/101122024/101116234/101103650/101112467/101114027	23	101112698/101117510/101101909/101103254/101114996/101115745/101112145/101113198/101107037/101120423/101108643/101121131/101107242/101113460/101118488/101109415/101122558/101121951/101116550/101116547/101110367/101116105/114110349
MF	GO:0008233	peptidase activity	160/3518	358/8694	0.0542415	0.581531	780510/101102729/101110950/101117088/101117054/101123468/101103840/101117468/101110861/101102413/780470/101105864/101114258/101110441/101110797/101116408/101115001/101109965/101105898/101111218/101102235/101113615/101119684/101108875/101102026/101105076/101116878/105605898/101111815/101120589/101105973/101121054/101114205/101123643/101116412/101119364/101112692/101110506/100307041/101116188/10111…	CTSV/LNPEP/PSMB6/LOC101117088/DNPEP/PSMB5/ADAMTS6/PRSS27/LONP2/LOC101102413/CTSB/LOC101105864/CELA1/SPG7/SPCS1/PSMB1/ADAM9/LONP1/ESPL1/ADAM33/ADAMTS19/CTSA/ST14/AFG3L2/PARL/ADAMTS10/USP25/DPP7/USPL1/PSMB3/PRSS53/LOC101121054/RNPEP/SENP3/MIPEP/USP54/YBEY/ERAP1/F2/PSMB4/JOSD2/PSMB2/CFB/ADAMTS9/ADAMTS16/CPN1/USP39/LONRF3/HPN/ADAMTS3/USP34/USP32/CTSF/PSMB9/DPP8/USP1/PRSS36/SPCS2/RHBDL2/USP46/SENP5/AG…	160	77	101102729/101103840/101115001/101105898/101111218/101102235/101105076/101116878/101111815/101105973/101110506/101119080/101107994/101104461/101102903/101120484/101109460/101119728/101107236/101114871/101101942/101115757/101122479/101118793/101118642/101106915/101106381/105604204/101103161/101116410/101106492/101118237/101103468/101116733/114115673/101109404/100381249/101122230/101102484/101122835…	83	780510/101110950/101117088/101117054/101123468/101117468/101110861/101102413/780470/101105864/101114258/101110441/101110797/101116408/101109965/101113615/101119684/101108875/101102026/105605898/101120589/101121054/101114205/101123643/101116412/101119364/101112692/100307041/101116188/101110355/101110188/101115072/101120287/101103797/101117692/780471/101115834/101106230/101107383/101117975/10110677…
MF	GO:0003678	DNA helicase activity	7/3518	10/8694	0.0581907	0.581531	101113802/101117606/101112125/101107879/101104085/101122527/101102343	RUVBL1/RTEL1/XRCC6/BRIP1/RUVBL2/PIF1/GTF2H4	7	2	101107879/101122527	5	101113802/101117606/101112125/101104085/101102343
MF	GO:0005248	voltage-gated sodium channel activity	7/3518	10/8694	0.0581907	0.581531	101103874/101109522/101117022/101122924/114113175/101113744/101103126	SCN3A/SCN7A/SCN11A/SCN9A/LOC114113175/SCN8A/SCN2A	7	7	101103874/101109522/101117022/101122924/114113175/101113744/101103126	0
MF	GO:0004620	phospholipase activity	12/3518	20/8694	0.0614233	0.581531	101102372/101103585/101105703/101111472/101122126/101106864/101119561/101116150/101116403/101115852/101110367/101116105	PLCL1/PLCB1/PLCE1/PLA2G4A/PLCG2/PLCB4/PLA2G12A/PLA2G4D/PLA2G4F/PLA2G12B/PLCD1/PLCB3	12	9	101102372/101103585/101105703/101111472/101122126/101106864/101119561/101116150/101116403	3	101115852/101110367/101116105
MF	GO:0005272	sodium channel activity	9/3518	14/8694	0.0625499	0.581531	443488/101103874/101109522/101117022/101122924/114113175/101120341/101113744/101103126	SCNN1A/SCN3A/SCN7A/SCN11A/SCN9A/LOC114113175/ASIC2/SCN8A/SCN2A	9	8	101103874/101109522/101117022/101122924/114113175/101120341/101113744/101103126	1	443488
MF	GO:0003690	double-stranded DNA binding	10/3518	16/8694	0.0628289	0.581531	101107944/101121891/101107196/101107426/101111691/101120967/101116794/101108344/101109695/101117236	MSH2/MTERF4/RBPJ/MSH6/PMS1/MSH4/CIART/MLH1/MTERF1/MTERF2	10	7	101107944/101107196/101107426/101111691/101120967/101109695/101117236	3	101121891/101116794/101108344
MF	GO:0008092	cytoskeletal protein binding	48/3518	99/8694	0.0635715	0.581531	101115715/101122937/101104240/101106682/101117696/101109835/101123346/100037703/106991730/101118416/101103980/101122564/101116300/101111608/101102946/494432/101120787/101121501/101107720/101117037/101107307/101122522/101118388/101121312/101114765/101105752/101107793/101102008/101121239/101105168/101110390/101103247/101107980/101107533/101119383/101116913/101110420/101103342/101121024/101119620/10…	CEP57L1/FMNL3/TMOD2/DIAPH1/KIF18A/TBCC/CTNNA3/KIF5B/KIF26A/KIF27/TMOD3/KIF20B/VEZT/DIAPH2/KIF11/CFL1/CAP1/CTNNA2/KIF14/SKA1/KIF2A/KIF3A/CFL2/VCL/TWF1/CENPE/TBCA/CEP57/MAP2/DIAPH3/WIPF1/SKA2/CAMSAP2/KIFC2/KIF5A/GMFB/EZR/KIFC3/MAPT/KIF12/APC/KIF4A/LOC106990241/CAP2/SVIL/GMFG/WIPF3/WIPF2	48	35	101115715/101104240/101117696/101123346/100037703/106991730/101118416/101103980/101122564/101116300/101111608/101102946/101121501/101107720/101117037/101107307/101122522/101118388/101121312/101114765/101105752/101102008/101121239/101105168/101110390/101103247/101107980/101107533/101119383/101116913/101104664/101123442/101102097/101119493/101111451	13	101122937/101106682/101109835/494432/101120787/101107793/101110420/101103342/101121024/101119620/106990241/101114894/101107294
MF	GO:0015078	proton transmembrane transporter activity	26/3518	50/8694	0.0650397	0.581531	443542/101114221/101105179/114110252/101111455/101110664/101115694/494438/101123476/100217408/443003/101123491/105603365/101105055/101121815/100170667/101111921/101108422/101117965/101103310/101113030/101122445/101115299/101108285/101118929/101104196	ATP5MC2/ATP6V0B/LOC101105179/LOC114110252/ATP5ME/LOC101110664/LOC101115694/ATP6V1E1/ATP6V0A1/ATP5PD/ATP6V0C/ATP5MG/LOC105603365/SLC9A6/SLC35A5/COX5A/SLC35A3/ATP6V0E1/LOC101117965/ATP6V1C2/ATP5PF/ATP6V1C1/ATP5F1C/ATP5MC3/SLC9A7/SLC9A9	26	5	101105055/101121815/101111921/101118929/101104196	21	443542/101114221/101105179/114110252/101111455/101110664/101115694/494438/101123476/100217408/443003/101123491/105603365/100170667/101108422/101117965/101103310/101113030/101122445/101115299/101108285
MF	GO:0004842	ubiquitin-protein transferase activity	17/3518	31/8694	0.0746532	0.599456	101103635/101103864/101106408/101103687/101118611/101110595/101104323/101119368/101114906/101123317/101106698/101114391/101113815/101121381/101121941/101110558/101122068	BIRC6/STUB1/MUL1/HECTD2/HERC3/HERC1/UBR5/HUWE1/G2E3/UBOX5/SMURF2/UBE3A/MSL2/PRPF19/HACE1/HECTD3/MIB1	17	12	101103635/101103687/101118611/101110595/101104323/101119368/101114906/101106698/101114391/101113815/101121941/101122068	5	101103864/101106408/101123317/101121381/101110558
MF	GO:0005096	GTPase activator activity	17/3518	31/8694	0.0746532	0.599456	101121484/101104377/101110163/101120897/101114539/101120113/101102497/101115088/101122735/101102555/101108447/101104385/114117015/101113584/101116895/101121803/101105506	RABEP2/RAP1GAP/ARFGAP1/ASAP3/RABEP1/RALGAPA1/SMAP1/TSC2/SMAP2/ASAP2/IQGAP3/GARNL3/LOC114117015/AGAP3/AGAP2/GIT2/IQGAP2	17	9	101120897/101114539/101120113/101102555/101108447/101104385/114117015/101116895/101121803	8	101121484/101104377/101110163/101102497/101115088/101122735/101113584/101105506
MF	GO:0019787	ubiquitin-like protein transferase activity	17/3518	31/8694	0.0746532	0.599456	101103635/101103864/101106408/101103687/101118611/101110595/101104323/101119368/101114906/101123317/101106698/101114391/101113815/101121381/101121941/101110558/101122068	BIRC6/STUB1/MUL1/HECTD2/HERC3/HERC1/UBR5/HUWE1/G2E3/UBOX5/SMURF2/UBE3A/MSL2/PRPF19/HACE1/HECTD3/MIB1	17	12	101103635/101103687/101118611/101110595/101104323/101119368/101114906/101106698/101114391/101113815/101121941/101122068	5	101103864/101106408/101123317/101121381/101110558
MF	GO:0004866	endopeptidase inhibitor activity	22/3518	42/8694	0.0788758	0.599456	101112685/443051/101108959/101111287/101109489/101104205/101113377/novel.613/101104001/101114796/101121825/114110475/101113641/101117513/101119261/101122940/100217407/443392/101111593/101108131/101104079/101103901	CST6/COL6A3/ITIH4/SPINT1/ITIH1/AMBP/HRG/-/CSTL1/ITIH2/LOC101121825/LOC114110475/FETUB/CD109/COL7A1/LOC101122940/TIMP3/AHSG/APP/LOC101108131/CST3/PAPLN	22	8	443051/101104001/101117513/101119261/101122940/100217407/101111593/101103901	14	101112685/101108959/101111287/101109489/101104205/101113377/novel.613/101114796/101121825/114110475/101113641/443392/101108131/101104079
MF	GO:0060589	nucleoside-triphosphatase regulator activity	22/3518	42/8694	0.0788758	0.599456	101121484/101110916/101104377/101110163/100037672/101114713/101120897/101114539/101120113/105603758/101102497/101119030/101115088/101122735/101102555/101108447/101104385/114117015/101113584/101116895/101121803/101105506	RABEP2/ATP5IF1/RAP1GAP/ARFGAP1/GRPEL1/ARHGDIA/ASAP3/RABEP1/RALGAPA1/GPSM3/SMAP1/AHSA2P/TSC2/SMAP2/ASAP2/IQGAP3/GARNL3/LOC114117015/AGAP3/AGAP2/GIT2/IQGAP2	22	10	101120897/101114539/101120113/101119030/101102555/101108447/101104385/114117015/101116895/101121803	12	101121484/101110916/101104377/101110163/100037672/101114713/105603758/101102497/101115088/101122735/101113584/101105506
MF	GO:0061135	endopeptidase regulator activity	22/3518	42/8694	0.0788758	0.599456	101112685/443051/101108959/101111287/101109489/101104205/101113377/novel.613/101104001/101114796/101121825/114110475/101113641/101117513/101119261/101122940/100217407/443392/101111593/101108131/101104079/101103901	CST6/COL6A3/ITIH4/SPINT1/ITIH1/AMBP/HRG/-/CSTL1/ITIH2/LOC101121825/LOC114110475/FETUB/CD109/COL7A1/LOC101122940/TIMP3/AHSG/APP/LOC101108131/CST3/PAPLN	22	8	443051/101104001/101117513/101119261/101122940/100217407/101111593/101103901	14	101112685/101108959/101111287/101109489/101104205/101113377/novel.613/101114796/101121825/114110475/101113641/443392/101108131/101104079
MF	GO:0004222	metalloendopeptidase activity	35/3518	71/8694	0.081456	0.603967	101103840/101110441/101115001/101111218/101102235/101108875/101105076/101121054/101116412/101112692/101119080/101107994/101102903/101118642/101106915/101106381/101119557/101116410/101118237/101116733/101122230/114114762/101115444/101120355/101113485/101119157/101113590/114114763/101123582/101120031/101116815/101118979/101122135/101118866/101103901	ADAMTS6/SPG7/ADAM9/ADAM33/ADAMTS19/AFG3L2/ADAMTS10/LOC101121054/MIPEP/YBEY/ADAMTS9/ADAMTS16/ADAMTS3/ADAMTS12/MBTPS2/ADAMTSL4/THOP1/MMP16/LMLN/ADAM10/ZMPSTE24/LOC114114762/ADAMTS20/MMP1/MMP19/MMP12/ADAM19/LOC114114763/NLN/ADAMTS8/ADAM17/ADAMTS18/TLL1/LOC101118866/PAPLN	35	29	101103840/101115001/101111218/101102235/101105076/101119080/101107994/101102903/101118642/101106915/101106381/101116410/101118237/101116733/101122230/114114762/101115444/101120355/101113485/101119157/101113590/114114763/101123582/101120031/101116815/101118979/101122135/101118866/101103901	6	101110441/101108875/101121054/101116412/101112692/101119557
MF	GO:0003743	translation initiation factor activity	13/3518	23/8694	0.0882905	0.616926	101112694/101122181/101118968/114108775/101115042/106991466/101103218/101117434/101102715/105609508/101112730/101114218/101114394	EIF3C/EIF3D/EIF1/LOC114108775/MTIF3/LOC106991466/EIF4E2/EIF2D/EIF3L/LOC105609508/EIF4E/EIF1B/EIF4E3	13	3	105609508/101112730/101114394	10	101112694/101122181/101118968/114108775/101115042/106991466/101103218/101117434/101102715/101114218
MF	GO:0016779	nucleotidyltransferase activity	29/3518	58/8694	0.089292	0.616926	101119152/101105645/101102329/101115584/101105398/101116616/100216315/101116340/101103555/101123044/101109663/101122058/101107666/101107752/101113674/101110181/114108712/novel.1446/101115446/101111368/101123414/101118098/101116176/105604154/101122327/105606002/101112122/101110117/101103692	POLR2I/PRIM1/POLR2C/TUT4/POLR1A/POLR3C/POLR2G/TENT4B/POLR2F/POLE2/POLQ/PAPOLA/POLR1E/POLR3K/THG1L/LOC101110181/LOC114108712/-/POLR3B/POLR2B/POLG/POLM/POLE/POLR2L/POLB/UAP1L1/LOC101112122/PRIMPOL/POLR3E	29	13	101105645/101115584/101116340/101123044/101109663/101122058/101110181/114108712/novel.1446/101111368/101116176/101112122/101110117	16	101119152/101102329/101105398/101116616/100216315/101103555/101107666/101107752/101113674/101115446/101123414/101118098/105604154/101122327/105606002/101103692
MF	GO:0140101	catalytic activity, acting on a tRNA	29/3518	58/8694	0.089292	0.616926	105609911/101118293/101106974/101121680/101114460/101114732/101111862/101115780/101110760/101107295/101120491/101102363/101107041/100135438/101117185/101113878/678684/101104143/101123353/101101977/101120705/101105169/101110551/101123073/101116327/101119961/101102849/101102217/101108504	PTRHD1/KARS/QARS/TRMT1/AARS/AARS2/YARS/METTL1/DUS3L/LOC101107295/HARS/POP7/TSEN34/SARS/DUS2/SARS2/NARS/DUS4L/MARS2/GARS/FARS2/PTRH2/WARS2/WARS/CARS2/FARSB/VARS/TRMT61B/TRMT1L	29	3	101104143/101102217/101108504	26	105609911/101118293/101106974/101121680/101114460/101114732/101111862/101115780/101110760/101107295/101120491/101102363/101107041/100135438/101117185/101113878/678684/101123353/101101977/101120705/101105169/101110551/101123073/101116327/101119961/101102849
MF	GO:0008047	enzyme activator activity	19/3518	36/8694	0.0913664	0.617231	101121484/101104377/101110163/101120897/101114539/101120113/101102497/101119030/101115088/101122735/101102555/101108447/101104385/114117015/101113584/100125620/101116895/101121803/101105506	RABEP2/RAP1GAP/ARFGAP1/ASAP3/RABEP1/RALGAPA1/SMAP1/AHSA2P/TSC2/SMAP2/ASAP2/IQGAP3/GARNL3/LOC114117015/AGAP3/GUCA2B/AGAP2/GIT2/IQGAP2	19	10	101120897/101114539/101120113/101119030/101102555/101108447/101104385/114117015/101116895/101121803	9	101121484/101104377/101110163/101102497/101115088/101122735/101113584/100125620/101105506
MF	GO:0008237	metallopeptidase activity	49/3518	104/8694	0.0991624	0.645054	101102729/101103840/101110441/101115001/101111218/101102235/101108875/101105076/101121054/101114205/101116412/101112692/101110506/101119080/101107994/101120287/101102903/101115757/101103622/101118642/101106915/101106381/101119557/101116410/101118237/101116733/101122230/101102484/101102734/114114762/101115444/101122802/101112329/443028/101123173/101121761/101120355/101113485/101120411/101119157/10…	LNPEP/ADAMTS6/SPG7/ADAM9/ADAM33/ADAMTS19/AFG3L2/ADAMTS10/LOC101121054/RNPEP/MIPEP/YBEY/ERAP1/ADAMTS9/ADAMTS16/CPN1/ADAMTS3/AGTPBP1/ACE2/ADAMTS12/MBTPS2/ADAMTSL4/THOP1/MMP16/LMLN/ADAM10/ZMPSTE24/ERAP2/LVRN/LOC114114762/ADAMTS20/CPD/CPB2/CPE/CPA3/LTA4H/MMP1/MMP19/CPZ/MMP12/ADAM19/LOC114114763/NLN/ADAMTS8/ADAM17/ADAMTS18/TLL1/LOC101118866/PAPLN	49	38	101102729/101103840/101115001/101111218/101102235/101105076/101110506/101119080/101107994/101102903/101115757/101118642/101106915/101106381/101116410/101118237/101116733/101122230/101102484/101102734/114114762/101115444/101122802/443028/101123173/101120355/101113485/101120411/101119157/101113590/114114763/101123582/101120031/101116815/101118979/101122135/101118866/101103901	11	101110441/101108875/101121054/101114205/101116412/101112692/101120287/101103622/101119557/101112329/101121761
MF	GO:0009982	pseudouridine synthase activity	8/3518	13/8694	0.103728	0.645054	101118235/101102844/100216437/101114363/100302353/101122688/101105015/101118346	RPUSD4/RPUSD3/DKC1/RPUSD2/PUS1/PUS7/PUSL1/PUS10	8	1	101118346	7	101118235/101102844/100216437/101114363/100302353/101122688/101105015
MF	GO:0004869	cysteine-type endopeptidase inhibitor activity	7/3518	11/8694	0.105018	0.645054	101112685/101113377/101104001/114110475/101113641/443392/101104079	CST6/HRG/CSTL1/LOC114110475/FETUB/AHSG/CST3	7	1	101104001	6	101112685/101113377/114110475/101113641/443392/101104079
MF	GO:0015085	calcium ion transmembrane transporter activity	7/3518	11/8694	0.105018	0.645054	101111289/101118500/101108864/101112498/101117907/101113317/101111268	RYR3/RYR2/ITPR1/CACNB2/CACNB4/LOC101113317/ATP2B1	7	7	101111289/101118500/101108864/101112498/101117907/101113317/101111268	0
MF	GO:0008017	microtubule binding	21/3518	41/8694	0.106949	0.645054	101115715/101117696/100037703/106991730/101118416/101122564/101102946/101107720/101117037/101107307/101122522/101105752/101102008/101103247/101107980/101107533/101119383/101103342/101119620/101104664/101123442	CEP57L1/KIF18A/KIF5B/KIF26A/KIF27/KIF20B/KIF11/KIF14/SKA1/KIF2A/KIF3A/CENPE/CEP57/SKA2/CAMSAP2/KIFC2/KIF5A/KIFC3/KIF12/APC/KIF4A	21	19	101115715/101117696/100037703/106991730/101118416/101122564/101102946/101107720/101117037/101107307/101122522/101105752/101102008/101103247/101107980/101107533/101119383/101104664/101123442	2	101103342/101119620
MF	GO:0070011	peptidase activity, acting on L-amino acid peptides	152/3518	347/8694	0.108216	0.645054	780510/101102729/101110950/101117088/101117054/101123468/101103840/101117468/101110861/101102413/780470/101105864/101114258/101110441/101116408/101115001/101109965/101111218/101102235/101113615/101119684/101108875/101102026/101105076/101116878/105605898/101111815/101120589/101105973/101121054/101114205/101123643/101116412/101119364/101112692/101110506/100307041/101116188/101110355/101110188/10111…	CTSV/LNPEP/PSMB6/LOC101117088/DNPEP/PSMB5/ADAMTS6/PRSS27/LONP2/LOC101102413/CTSB/LOC101105864/CELA1/SPG7/PSMB1/ADAM9/LONP1/ADAM33/ADAMTS19/CTSA/ST14/AFG3L2/PARL/ADAMTS10/USP25/DPP7/USPL1/PSMB3/PRSS53/LOC101121054/RNPEP/SENP3/MIPEP/USP54/YBEY/ERAP1/F2/PSMB4/JOSD2/PSMB2/CFB/ADAMTS9/ADAMTS16/CPN1/USP39/LONRF3/HPN/ADAMTS3/USP34/USP32/CTSF/PSMB9/DPP8/USP1/PRSS36/RHBDL2/USP46/SENP5/AGTPBP1/F12/USP33/F1…	152	73	101102729/101103840/101115001/101111218/101102235/101105076/101116878/101111815/101105973/101110506/101119080/101107994/101104461/101102903/101120484/101109460/101119728/101107236/101114871/101101942/101115757/101122479/101118793/101118642/101106915/101106381/105604204/101103161/101116410/101106492/101118237/101103468/101116733/114115673/101109404/100381249/101122230/101102484/101102734/114114762…	79	780510/101110950/101117088/101117054/101123468/101117468/101110861/101102413/780470/101105864/101114258/101110441/101116408/101109965/101113615/101119684/101108875/101102026/105605898/101120589/101121054/101114205/101123643/101116412/101119364/101112692/100307041/101116188/101110355/101110188/101115072/101120287/101103797/101117692/780471/101115834/101106230/101117975/101106770/101118624/10110362…
MF	GO:0016829	lyase activity	24/3518	48/8694	0.115224	0.668544	101110000/101105869/443085/114113165/101106670/443165/101112667/101114573/497117/101113775/443440/101105422/101119139/101122299/101117624/101120669/100302102/101111161/101106822/443086/101105149/101118119/100037690/105611619	GUCY1A1/UROS/ALDOA/LOC114113165/CSAD/GUCY1B1/ADCY7/HOGA1/UROD/LOC101113775/ALDOB/ALDOC/ADCY4/MLYCD/UROC1/PCK2/FH/HIBCH/PCBD1/ENO3/LOC101105149/ENO1/PCK1/CENPV	24	4	101110000/443165/101112667/101119139	20	101105869/443085/114113165/101106670/101114573/497117/101113775/443440/101105422/101122299/101117624/101120669/100302102/101111161/101106822/443086/101105149/101118119/100037690/105611619
MF	GO:0030695	GTPase regulator activity	19/3518	37/8694	0.118754	0.668544	101121484/101104377/101110163/101114713/101120897/101114539/101120113/105603758/101102497/101115088/101122735/101102555/101108447/101104385/114117015/101113584/101116895/101121803/101105506	RABEP2/RAP1GAP/ARFGAP1/ARHGDIA/ASAP3/RABEP1/RALGAPA1/GPSM3/SMAP1/TSC2/SMAP2/ASAP2/IQGAP3/GARNL3/LOC114117015/AGAP3/AGAP2/GIT2/IQGAP2	19	9	101120897/101114539/101120113/101102555/101108447/101104385/114117015/101116895/101121803	10	101121484/101104377/101110163/101114713/105603758/101102497/101115088/101122735/101113584/101105506
MF	GO:0050660	flavin adenine dinucleotide binding	19/3518	37/8694	0.118754	0.668544	101118054/101119850/101117173/101106116/101110760/101117153/101111495/101117185/101104143/101105533/101105089/101121574/101102606/101121885/101114416/100125351/101117116/101105344/101121880	AIFM3/ACADS/ACADVL/CHDH/DUS3L/LOC101117153/ACAD9/DUS2/DUS4L/LOC101105533/FMO1/AIFM1/ACADSB/TXNRD2/GSR/SQLE/TXNRD3/FMO4/MICAL2	19	5	101117153/101104143/101114416/101105344/101121880	14	101118054/101119850/101117173/101106116/101110760/101111495/101117185/101105533/101105089/101121574/101102606/101121885/100125351/101117116
MF	GO:0016667	oxidoreductase activity, acting on a sulfur group of donors	11/3518	20/8694	0.136533	0.754654	101117221/101114517/101119660/101111265/101107402/101113899/105610456/101108734/100147797/101114838/114110487	MSRA/GSTK1/QSOX1/LHX3/GLRX3/MSRB1/LOC105610456/MSRB3/GLRX/GFER/LOC114110487	11	2	101111265/101108734	9	101117221/101114517/101119660/101107402/101113899/105610456/100147797/101114838/114110487
MF	GO:0140097	catalytic activity, acting on DNA	20/3518	40/8694	0.142518	0.765934	101113802/101117606/101113866/101112125/101123044/101109663/101107879/101104085/101120377/101122527/101116239/101108762/novel.1446/101103037/101123414/101118098/101116176/101123086/101122327/101102343	RUVBL1/RTEL1/LIG3/XRCC6/POLE2/POLQ/BRIP1/RUVBL2/MPG/PIF1/LIG4/TOP2A/-/TOP2B/POLG/POLM/POLE/SLX4/POLB/GTF2H4	20	9	101123044/101109663/101107879/101122527/101116239/101108762/novel.1446/101103037/101116176	11	101113802/101117606/101113866/101112125/101104085/101120377/101123414/101118098/101123086/101122327/101102343
MF	GO:0004112	cyclic-nucleotide phosphodiesterase activity	10/3518	18/8694	0.143613	0.765934	101119369/101109357/101105363/101120417/101111290/101120423/101107286/101121508/101122024/101114027	PDE1A/PDE5A/PDE8A/PDE7A/PDE7B/CNP/PDE8B/PDE1C/PDE6A/PDE10A	10	9	101119369/101109357/101105363/101120417/101111290/101107286/101121508/101122024/101114027	1	101120423
MF	GO:0005507	copper ion binding	9/3518	16/8694	0.150999	0.777792	101119969/101112834/101112220/101112424/101113086/101113655/101118455/101112335/101112815	LOXL3/LOC101112834/LOX/LOXL1/LOC101113086/HEPH/LOC101118455/LOC101112335/PAM	9	6	101119969/101112220/101112424/101113655/101112335/101112815	3	101112834/101113086/101118455
MF	GO:0030234	enzyme regulator activity	52/3518	114/8694	0.15121	0.777792	101112685/101121484/101110916/100216435/443051/101104377/101108959/101110163/100037672/101114713/101118853/101111287/101109489/101120897/101104205/101105833/101114539/101113377/101103077/novel.613/101104001/641305/101114796/101121825/101120113/114110475/105603758/101113641/101102497/101117513/101119261/101122940/100217407/101119030/101114545/443392/101115088/101122735/101104853/101102555/10110844…	CST6/RABEP2/ATP5IF1/CSNK2B/COL6A3/RAP1GAP/ITIH4/ARFGAP1/GRPEL1/ARHGDIA/ANOS1/SPINT1/ITIH1/ASAP3/AMBP/PSMD3/RABEP1/HRG/PPP1R1B/-/CSTL1/PI3/ITIH2/LOC101121825/RALGAPA1/LOC114110475/GPSM3/FETUB/SMAP1/CD109/COL7A1/LOC101122940/TIMP3/AHSA2P/WFDC3/AHSG/TSC2/SMAP2/SLN/ASAP2/IQGAP3/GARNL3/LOC114117015/AGAP3/GUCA2B/AGAP2/APP/LOC101108131/GIT2/CST3/IQGAP2/PAPLN	52	21	443051/101118853/101120897/101114539/101103077/101104001/641305/101120113/101117513/101119261/101122940/100217407/101119030/101102555/101108447/101104385/114117015/101116895/101111593/101121803/101103901	31	101112685/101121484/101110916/100216435/101104377/101108959/101110163/100037672/101114713/101111287/101109489/101104205/101105833/101113377/novel.613/101114796/101121825/114110475/105603758/101113641/101102497/101114545/443392/101115088/101122735/101104853/101113584/100125620/101108131/101104079/101105506
MF	GO:0005201	extracellular matrix structural constituent	8/3518	14/8694	0.158632	0.777792	443512/101115457/101114493/100101231/101119374/101118172/101115805/101112706	COL1A2/COL5A3/COL5A2/COL3A1/COL27A1/COL4A4/COL4A2/COL4A5	8	8	443512/101115457/101114493/100101231/101119374/101118172/101115805/101112706	0
MF	GO:0005539	glycosaminoglycan binding	8/3518	14/8694	0.158632	0.777792	100294605/101113884/101121173/101115840/101103643/101119185/101111181/101111593	VCAN/CD44/LRPAP1/VEGFB/HAPLN1/TNFAIP6/STAB2/APP	8	4	100294605/101103643/101119185/101111593	4	101113884/101121173/101115840/101111181
MF	GO:0004721	phosphoprotein phosphatase activity	32/3518	68/8694	0.161468	0.777792	101112817/101106233/101121760/101101909/101103254/101115745/101112145/101118505/101121162/101121292/101107037/101110906/101119351/101102917/101107632/101103717/101108643/101121131/101107242/101121266/101106025/101118488/101109415/101111299/101122558/101107640/101115709/101116234/101103650/101112467/101116547/114110349	PTPRS/PTPDC1/PTPRB/PTPRA/SSU72/DUSP23/DUSP14/PTPRD/PTPRR/PTPRJ/LOC101107037/CDC14B/PTEN/PTPRC/DUSP1/PTPRZ1/PTPN6/PTPN5/DUSP12/PTPN13/DUSP10/SSH3/DUPD1/SSH2/PTPN23/PTPRG/STYX/CDKN3/PPM1A/PPM1B/PTPN18/LOC114110349	32	19	101112817/101106233/101121760/101118505/101121162/101121292/101110906/101119351/101102917/101107632/101103717/101121266/101106025/101111299/101107640/101115709/101116234/101103650/101112467	13	101101909/101103254/101115745/101112145/101107037/101108643/101121131/101107242/101118488/101109415/101122558/101116547/114110349
MF	GO:0008094	DNA-dependent ATPase activity	7/3518	12/8694	0.166382	0.777792	101117606/101112125/101107879/101109450/101108762/101103037/101102343	RTEL1/XRCC6/BRIP1/RFC1/TOP2A/TOP2B/GTF2H4	7	4	101107879/101109450/101108762/101103037	3	101117606/101112125/101102343
MF	GO:0004725	protein tyrosine phosphatase activity	17/3518	34/8694	0.16833	0.777792	101112817/101121760/101101909/101118505/101121162/101121292/101107037/101102917/101103717/101108643/101121131/101121266/101122558/101107640/101116234/101116547/114110349	PTPRS/PTPRB/PTPRA/PTPRD/PTPRR/PTPRJ/LOC101107037/PTPRC/PTPRZ1/PTPN6/PTPN5/PTPN13/PTPN23/PTPRG/CDKN3/PTPN18/LOC114110349	17	10	101112817/101121760/101118505/101121162/101121292/101102917/101103717/101121266/101107640/101116234	7	101101909/101107037/101108643/101121131/101122558/101116547/114110349
MF	GO:0005262	calcium channel activity	6/3518	10/8694	0.17398	0.777792	101111289/101118500/101108864/101112498/101117907/101113317	RYR3/RYR2/ITPR1/CACNB2/CACNB4/LOC101113317	6	6	101111289/101118500/101108864/101112498/101117907/101113317	0
MF	GO:0016641	oxidoreductase activity, acting on the CH-NH2 group of donors, oxygen as acceptor	6/3518	10/8694	0.17398	0.777792	101119969/101112834/101112220/101112424/101113086/101112335	LOXL3/LOC101112834/LOX/LOXL1/LOC101113086/LOC101112335	6	4	101119969/101112220/101112424/101112335	2	101112834/101113086
MF	GO:0016835	carbon-oxygen lyase activity	6/3518	10/8694	0.17398	0.777792	101105869/101117624/101111161/101106822/443086/101118119	UROS/UROC1/HIBCH/PCBD1/ENO3/ENO1	6	0		6	101105869/101117624/101111161/101106822/443086/101118119
MF	GO:0016836	hydro-lyase activity	6/3518	10/8694	0.17398	0.777792	101105869/101117624/101111161/101106822/443086/101118119	UROS/UROC1/HIBCH/PCBD1/ENO3/ENO1	6	0		6	101105869/101117624/101111161/101106822/443086/101118119
MF	GO:0016866	intramolecular transferase activity	11/3518	21/8694	0.185749	0.818372	101118235/101102844/100216437/101109225/101114363/100302353/101105711/101122688/101105015/101103393/101118346	RPUSD4/RPUSD3/DKC1/PGM1/RPUSD2/PUS1/PMM2/PUS7/PUSL1/PMM1/PUS10	11	1	101118346	10	101118235/101102844/100216437/101109225/101114363/100302353/101105711/101122688/101105015/101103393
MF	GO:0004386	helicase activity	15/3518	30/8694	0.18893	0.820496	101113802/101117606/101122526/101112125/101105091/101123399/101113451/101107879/101115922/101110072/101104085/101122527/101104019/101103896/101102343	RUVBL1/RTEL1/YTHDC2/XRCC6/DHX9/DHX38/DHX36/BRIP1/DHX32/DHX8/RUVBL2/PIF1/DHX16/DHX15/GTF2H4	15	6	101122526/101105091/101113451/101107879/101122527/101103896	9	101113802/101117606/101112125/101123399/101115922/101110072/101104085/101104019/101102343
MF	GO:0051287	NAD binding	10/3518	19/8694	0.197379	0.845118	101105454/101104108/101108191/101113169/101117980/101115416/101108066/101104910/101114271/101113492	SIRT3/NDUFS2/GRHPR/SIRT2/ME2/CTBP2/SIRT7/CTBP1/UGDH/HIBADH	10	3	101117980/101115416/101114271	7	101105454/101104108/101108191/101113169/101108066/101104910/101113492
MF	GO:0050662	coenzyme binding	50/3518	112/8694	0.208466	0.857659	101112853/101105454/101118054/101104108/443211/101108191/101115781/101113169/101102469/101119850/101117173/101106116/101117980/101110760/101118747/101117153/101106670/101111495/101112484/101117185/101121661/443093/101104143/101123137/101105533/101114115/101105089/101115416/101108066/101121574/101102606/101121885/101121801/101119265/101120832/101111335/101114416/101104910/101114271/101111660/10111…	ALAS1/SIRT3/AIFM3/NDUFS2/G6PD/GRHPR/NDUFA9/SIRT2/GCAT/ACADS/ACADVL/CHDH/ME2/DUS3L/GOT1/LOC101117153/CSAD/ACAD9/SDR39U1/DUS2/LOC101121661/GOT2/DUS4L/ACBD6/LOC101105533/TSTA3/FMO1/CTBP2/SIRT7/AIFM1/ACADSB/TXNRD2/NNT/KYAT3/ETNPPL/LOC101111335/GSR/CTBP1/UGDH/AGXT2/ASPDH/SQLE/TAT/TXNRD3/LOC105609859/ACBD5/CREG2/HIBADH/FMO4/MICAL2	50	13	101117980/101117153/101104143/101115416/101121801/101111335/101114416/101114271/105609859/101119491/101110318/101105344/101121880	37	101112853/101105454/101118054/101104108/443211/101108191/101115781/101113169/101102469/101119850/101117173/101106116/101110760/101118747/101106670/101111495/101112484/101117185/101121661/443093/101123137/101105533/101114115/101105089/101108066/101121574/101102606/101121885/101119265/101120832/101104910/101111660/101118046/100125351/101104679/101117116/101113492
MF	GO:0004114	3',5'-cyclic-nucleotide phosphodiesterase activity	9/3518	17/8694	0.210082	0.857659	101119369/101109357/101105363/101120417/101111290/101107286/101121508/101122024/101114027	PDE1A/PDE5A/PDE8A/PDE7A/PDE7B/PDE8B/PDE1C/PDE6A/PDE10A	9	9	101119369/101109357/101105363/101120417/101111290/101107286/101121508/101122024/101114027	0
MF	GO:0004867	serine-type endopeptidase inhibitor activity	9/3518	17/8694	0.210082	0.857659	443051/101108959/101111287/101109489/101104205/101114796/101119261/101111593/101103901	COL6A3/ITIH4/SPINT1/ITIH1/AMBP/ITIH2/COL7A1/APP/PAPLN	9	4	443051/101119261/101111593/101103901	5	101108959/101111287/101109489/101104205/101114796
MF	GO:0019899	enzyme binding	54/3518	122/8694	0.220664	0.857659	101118599/100216436/114108820/641303/101108299/101122937/101102808/101106682/101116817/101121007/101108562/101105703/101103800/101103244/101113708/101113454/101117190/101115311/101102442/101112196/101114193/101111608/101119920/101115645/101105817/101105233/101118865/101122714/101101969/101112931/101110030/101120630/101119145/101120166/101120620/101105168/101103192/101104265/101113294/101119743/10…	XPO1/CYTH2/LOC114108820/PPP1R12A/ANAPC2/FMNL3/RAPGEF6/DIAPH1/FGD6/ARHGEF37/TPRN/PLCE1/ROCK2/LOC101103244/IPO13/NGEF/ARHGEF12/TNPO1/ROCK1/RAPGEF4/RASGEF1B/DIAPH2/RALGPS2/PLEKHG2/ARHGEF5/FGD4/SOS1/CUL2/RASGRP3/CUL7/ARHGEF9/LOC101120630/CUL4A/IPO4/ITSN1/DIAPH3/FGD2/ARHGEF1/ECT2/ARHGEF16/ARHGEF10/PPP1R12B/SOS2/CNPPD1/CYTH3/RASGEF1C/ARHGEF40/ARFGEF1/CUL3/RANBP17/RASGRP2/PSD2/PPP1R18/ALS2	54	36	101118599/114108820/641303/101102808/101116817/101105703/101103800/101103244/101117190/101115311/101102442/101112196/101111608/101119920/101115645/101105233/101118865/101122714/101101969/101110030/101120630/101120620/101105168/101113294/101104295/101114596/101102732/101105381/101121257/101114961/101102247/101122669/101104527/101104023/101116827/101109592	18	100216436/101108299/101122937/101106682/101121007/101108562/101113708/101113454/101114193/101105817/101112931/101119145/101120166/101103192/101104265/101119743/101112796/101109918
[truncated: 229 more rows]
