# Supplementary material for: Integrated Metabolomics and Transcriptome Revealed the Effect of Fermented Lycium barbarum Residue Promoting Ovis aries Immunity
Source: Front Immunol. 2022 Apr 8;13:889436. doi: 10.3389/fimmu.2022.889436 (PMC9024334; doi:10.3389/fimmu.2022.889436)
Supplement: Supplementary file 4 [file Table_3.xlsx]

## Sheet: Sheet1
Supplementary Table 3.KEGG pathway enrichment analysis on immune-associated hub metabolites.
Pathway	Hits	P value	Impact
Purine metabolism	3	0.048	0.156
Pyrimidine metabolism	2	0.08	0.086
Caffeine metabolism	1	0.141	0
Histidine metabolism	1	0.184	0.123
Starch and sucrose metabolism	1	0.205	0
Alanine, aspartate and glutamate metabolism	1	0.3	0
Arginine and proline metabolism	1	0.385	0.023
Tryptophan metabolism	1	0.409	0.014
